# Supplementary material for: Construction of a trio-based structural variation panel utilizing activated T lymphocytes and long-read sequencing technology
Source: Commun Biol. 2022 Sep 20;5:991. doi: 10.1038/s42003-022-03953-1 (PMC9489684; doi:10.1038/s42003-022-03953-1)
Supplement: Supplementary file 5 — Supplementary Software 1 [file 42003_2022_3953_MOESM5_ESM.zip]

Archive with 3 entries (2 files):
- SupplementarySoftware1/
- SupplementarySoftware1/gene-enrichment.py
- SupplementarySoftware1/mendelian-check.py
