# Supplementary material for: Construction of a trio-based structural variation panel utilizing activated T lymphocytes and long-read sequencing technology
Source: Commun Biol. 2022 Sep 20;5:991. doi: 10.1038/s42003-022-03953-1 (PMC9489684; doi:10.1038/s42003-022-03953-1)
Supplement: Supplementary file 5 — Supplementary Software 1 [file 42003_2022_3953_MOESM5_ESM.zip › SupplementarySoftware1/gene-enrichment.py]

#!/usr/bin/env python3
# -*- coding: utf-8 -*-

import argparse
import csv
import intervaltree
import collections
import sys
import random
import os.path


TARGET_CHROM = ["1", "2", "3", "4", "5", "6", "7", "8", "9", "10", "11", "12", "13", "14", "15", "16", "17", "18", "19", "20", "21", "22"]


def _main():
    parser = argparse.ArgumentParser(description="Randomize and check overlap of position")
    parser.add_argument('target', help='Target region', type=argparse.FileType('r'))
    parser.add_argument('genes', help='Gene annotation GFF3', type=argparse.FileType('r'))
    parser.add_argument('svbed', help='SV BED', type=argparse.FileType('r'))
    parser.add_argument('--intron-bed', help='Intron BED', type=argparse.FileType('r'))
    parser.add_argument('--intergenic-bed', help='Intergenic BED', type=argparse.FileType('r'))
    parser.add_argument('--random-iteration', help='Random iteration count', type=int, default=100)
    parser.add_argument('--output', '-o', help='Output CSV', type=argparse.FileType('w'))
    parser.add_argument('--output-overlap-directory', '-p', help='Output overlap result')
    parser.add_argument('--output-random-sv-directory', '-r', help='Export random SV directory')
    options = parser.parse_args()

    print('loading target region', file=sys.stderr)
    target_region = list()
    for row in csv.reader(options.target, delimiter='\t', quotechar=None):
        if row[0] in TARGET_CHROM:
            target_region.append((row[0], int(row[1]), int(row[2])))
    #print(target_region)

    gene_regions = collections.defaultdict(list)

    print('loading gff3', file=sys.stderr)
    for row in csv.reader(options.genes, delimiter='\t', quotechar=None):
        if row[0].startswith('#'):
            continue
        if row[0].startswith('chr'):
            row[0] = row[0][3:]
        if row[0] in TARGET_CHROM:
            if row[2] == 'CDS':
                gene_regions[row[0]].append((int(row[3])-1, int(row[4]), 'CDS'))
            elif row[2] == 'exon':
                gene_regions[row[0]].append((int(row[3])-1, int(row[4]), 'exon'))
            elif row[2] in {'UTR', 'five_prime_UTR', 'three_prime_UTR'}:
                gene_regions[row[0]].append((int(row[3])-1, int(row[4]), 'UTR'))
            elif row[2] == 'transcript':
                gene_regions[row[0]].append((int(row[3])-1, int(row[4]), 'transcript'))
            elif row[2] == 'gene':
                gene_regions[row[0]].append((int(row[3])-1, int(row[4]), 'gene'))

    if options.intron_bed:
        print('loading intron', file=sys.stderr)
        for row in csv.reader(options.intron_bed, delimiter='\t', quotechar=None):
            if row[1] == row[2]:
                continue
            gene_regions[row[0]].append((int(row[1]), int(row[2]), 'intron'))

    if options.intergenic_bed:
        print('loading intergenic', file=sys.stderr)
        for row in csv.reader(options.intergenic_bed, delimiter='\t', quotechar=None):
            if row[1] == row[2]:
                continue
            gene_regions[row[0]].append((int(row[1]), int(row[2]), 'intergenic'))
            #print(row)

    print('creating interval tree', file=sys.stderr)
    gene_regions_interval_tree = create_interval_tree(gene_regions)

    imported_sv_names = set()
    sv_regions = collections.defaultdict(list)
    sv_length = list()
    sv_info = dict()
    for row in csv.DictReader(options.svbed, delimiter='\t'):
        #print(row)
        if row['CHROM'].startswith('chr'):
            row['CHROM'] = row['CHROM'][3:]
        if row['CHROM'] not in TARGET_CHROM:
            continue
        if row['ID'] in imported_sv_names:
            continue
        sv_info[row['ID']] = row

        sv_regions[row['CHROM']].append((int(row['START']), int(row['END']), row['ID']))
        sv_length.append((int(row['END']) - int(row['START']), row['ID']))
        imported_sv_names.add(row['ID'])
    print('Loaded', file=sys.stderr)

    writer = csv.DictWriter(options.output, fieldnames=['name', 'total', 'CDS', 'exon', 'UTR', 'transcript', 'intron', 'gene', 'intergenic'])
    writer.writeheader()
    
    original_sv_result = sv_overlap('original', gene_regions_interval_tree, sv_regions, options.output_overlap_directory, sv_info)
    writer.writerow(original_sv_result)

    for i in range(options.random_iteration):
        print('Random', i, file=sys.stderr)
        random_sv = collections.defaultdict(list)
        for one_sv in sv_length:
            possible_position = []
            for one_target in target_region:
                if one_sv[0] < one_target[2] - one_target[1]:
                    possible_position.append((one_target[0], one_target[1], one_target[2] - one_sv[0]))
            #print(one_sv, possible_position)
            possible_length = sum([x[2] - x[1] for x in possible_position])
            set_position = random.randrange(possible_length)
            for one_possible in possible_position:
                if set_position < one_possible[2] - one_possible[1]:
                    random_sv[one_possible[0]].append((one_possible[1] + set_position, one_possible[1] + set_position + one_sv[0], one_sv[1]))
                    break
                else:
                    set_position -= one_possible[2] - one_possible[1]
            else:
                raise Exception('Unreachable')
        random_overlap = sv_overlap("Random {}".format(i + 1), gene_regions_interval_tree, random_sv, options.output_overlap_directory, sv_info)
        writer.writerow(random_overlap)

        if options.output_random_sv_directory:
            with open(os.path.join(options.output_random_sv_directory, "random-sv-{}.bed".format(i + 1)), 'w') as f:
                sv_writer = csv.writer(f, delimiter='\t')
                for rk1, rv1 in random_sv.items():
                    rv1.sort()
                    for sv1 in rv1:
                        sv_writer.writerow([rk1, sv1[0], sv1[1], sv1[2]])
        

def create_interval_tree(regions):
    tree = collections.defaultdict(lambda: intervaltree.IntervalTree())
    for k, v in regions.items():
        for one in v:
            tree[k].addi(*one)
    return tree


def sv_overlap(name, gene_regions_interval_tree, sv_regions, overlap_result_dir, sv_info):
    count = collections.defaultdict(int)
    count['name'] = name

    if overlap_result_dir:
        overlap_result_file = open(os.path.join(overlap_result_dir, name + ".csv"), "w")
        overlap_result_writer = csv.writer(overlap_result_file)
        overlap_result_writer.writerow(['name', 'chrom', 'start', 'end', 'ID', 'CDS', 'exon', 'UTR', 'transcript', 'intron', 'gene', 'intergenic', 'AC', 'AN', 'AF', 'FAMILY_NUM', 'ERROR_FAMILY_NUM', 'ERROR_FAMILY_RATIO'])
    
    for k, v in sv_regions.items():
        for one in v:
            count['total'] += 1
            overlaps = gene_regions_interval_tree[k].overlap(one[0], one[1])
            overlap_type = collections.defaultdict(int)
            for x in overlaps:
                overlap_type[x[2]] += 1
            
            for x in overlap_type:
                count[x] += 1

            if overlap_result_dir:
                overlap_result_writer.writerow([
                    name, k, one[0], one[1], one[2], overlap_type['CDS'], overlap_type['exon'], overlap_type['UTR'],
                    overlap_type['transcript'], overlap_type['intron'], overlap_type['gene'], overlap_type['intergenic']
                ] + [sv_info[one[2]][x] for x in ['AC', 'AN', 'AF', 'FAMILY_NUM', 'ERROR_FAMILY_NUM', 'ERROR_FAMILY_RATIO']])

    if overlap_result_dir:
        overlap_result_file.close()

    return count
    

if __name__ == '__main__':
    _main()
