# Supplementary material for: Construction of a trio-based structural variation panel utilizing activated T lymphocytes and long-read sequencing technology
Source: Commun Biol. 2022 Sep 20;5:991. doi: 10.1038/s42003-022-03953-1 (PMC9489684; doi:10.1038/s42003-022-03953-1)
Supplement: Supplementary file 5 — Supplementary Software 1 [file 42003_2022_3953_MOESM5_ESM.zip › SupplementarySoftware1/mendelian-check.py]

#!/usr/bin/env python3
# -*- coding: utf-8 -*-

import argparse
import simplevcf
import simplevcf.header
import csv
import collections
import re
import unittest
import sys
import gzip


SEPARATOR = re.compile('(\||/)')
SORT_ORDER = {
    '.': 0,
    'R': 1,
    'A': 2,
    'B': 3,
    'X': 4
}

GENOTYPE_PATTERN_VALID = {
    ((('0', '0'), ('0', '0')), ('0', '0')): True,
    ((('0', '0'), ('0', '0')), ('0', '1')): False,
    ((('0', '0'), ('0', '0')), ('1', '1')): False,
    ((('0', '0'), ('0', '1')), ('0', '0')): True,
    ((('0', '0'), ('0', '1')), ('0', '1')): True,
    ((('0', '0'), ('0', '1')), ('1', '1')): False,
    ((('0', '0'), ('1', '1')), ('0', '0')): False,
    ((('0', '0'), ('1', '1')), ('0', '1')): True,
    ((('0', '0'), ('1', '1')), ('1', '1')): False,
    ((('0', '1'), ('0', '1')), ('0', '0')): True,
    ((('0', '1'), ('0', '1')), ('0', '1')): True,
    ((('0', '1'), ('0', '1')), ('1', '1')): True,
    ((('0', '1'), ('1', '1')), ('0', '0')): False,
    ((('0', '1'), ('1', '1')), ('0', '1')): True,
    ((('0', '1'), ('1', '1')), ('1', '1')): True,
    ((('1', '1'), ('1', '1')), ('0', '0')): False,
    ((('1', '1'), ('1', '1')), ('0', '1')): False,
    ((('1', '1'), ('1', '1')), ('1', '1')): True,
}


def _main():
    parser = argparse.ArgumentParser(description="Mendelian Checker")
    parser.add_argument('family', type=argparse.FileType('r'), help="Family definition CSV. First line should be header that contains father, mother and child")
    parser.add_argument('vcf', help="Cute SV output VCF")
    parser.add_argument('--output', '-o', type=argparse.FileType('w'), default=sys.stdout, help="Summarized result")
    parser.add_argument('--output-family', '-f', type=argparse.FileType('w'), required=True, help="Result per family")
    parser.add_argument('--output-vcf', required=True, help='uncompressed VCF output')
    options = parser.parse_args()

  

    families = list()
    for one in csv.DictReader(options.family):
        families.append(one)

    raw_patterns = collections.defaultdict(lambda: collections.defaultdict(int))
    raw_no_multi_allelic_patterns = collections.defaultdict(lambda: collections.defaultdict(int))
    family_raw_patterns = collections.defaultdict(lambda: collections.defaultdict(lambda: collections.defaultdict(int)))

    with simplevcf.vcfopen(options.vcf) as vcf_reader, open(options.output_vcf, 'wt', encoding='utf-8') as result_writer_file:
        family_pattern = ','.join(['-'.join([''.join(x[0][0]), ''.join(x[0][1]), ''.join(x[1])]) for x in GENOTYPE_PATTERN_VALID.keys()])
        
        vcf_header_lines = vcf_reader.header.header_lines + [simplevcf.header.HeaderLine.parse(x) for x in [
            '##INFO=<ID=FAMILY_NUM,Number=1,Type=Integer,Description="Number of families without missing call">',
            '##INFO=<ID=ERROR_FAMILY_NUM,Number=1,Type=Integer,Description="Number of families with mendelian error">',
            '##INFO=<ID=ERROR_FAMILY_RATIO,Number=1,Type=Float,Description="mendelian error rate">',
            '##INFO=<ID=ERROR_FAMILY_CHILD,Number=.,Type=String,Description="Error family child">',
            '##INFO=<ID=FAMILY_PATTERN_NUM,Number=18,Type=Integer,Description="' + family_pattern + '">',
            '##INFO=<ID=FAMILY_PATTERN_RATIO,Number=18,Type=Float,Description="' + family_pattern + '">',
            '##INFO=<ID=AN,Number=1,Type=Integer,Description="Total number of alleles in called genotypes (without children)">',
            '##INFO=<ID=AC,Number=A,Type=Integer,Description="Allele count in genotypes, for each ALT allele, in the same order as listed (without children)">',
            '##INFO=<ID=AF,Number=A,Type=Float,Description="Allele frequency, for each ALT allele, in the same order as listed (without children)">',
        ]]
       
        result_writer_vcf = simplevcf.Writer(result_writer_file, simplevcf.header.Header(vcf_header_lines, vcf_reader.header.samples))

        for i, record in enumerate(vcf_reader):
            filter_state = "PASS" if record.FILTER == "PASS" else "LOW"

            if 'SVTYPE' in record.INFO:
                variant_type = record.INFO['SVTYPE'][0]
            else:
                if any([x.startswith('<') for x in record.ALT]) or any([x.endswith('>') for x in record.ALT]):
                    print('Invalid record', record.CHROM, record.POS, record.REF, record.ALT)
                    continue
                if len(record.REF) > 1 or any([len(x) > 1 for x in record.ALT]):
                    if len(record.REF) == 1:
                        variant_type = "SHORT_INS"
                    elif all([len(x) == 1 for x in record.ALT]):
                        variant_type = "SHORT_DEL"
                    else:
                        variant_type = "INDEL"
                else:
                    variant_type = "SNV"

            one_record_result = collections.defaultdict(int)

            allele_number = 0
            allele_count = [0] * len(record.ALT)
            error_family_child = list()
            
            for one_family in families:
                father = sorted([x for x in SEPARATOR.split(record.CALL[one_family['father']]['GT'][0]) if not SEPARATOR.match(x)])
                mother = sorted([x for x in SEPARATOR.split(record.CALL[one_family['mother']]['GT'][0]) if not SEPARATOR.match(x)])
                child = sorted([x for x in SEPARATOR.split(record.CALL[one_family['child']]['GT'][0]) if not SEPARATOR.match(x)])

                if '.' not in father:
                    allele_number += 2
                    for one_alt in range(len(record.ALT)):
                        allele_count[one_alt] += len([x for x in father if x == str(one_alt + 1)])
                if '.' not in mother:
                    allele_number += 2
                    for one_alt in range(len(record.ALT)):
                        allele_count[one_alt] += len([x for x in mother if x == str(one_alt + 1)])

                if len(father) != 2 or len(mother) != 2 or len(child) != 2:
                    print('Not diploid')
                    continue
                
                raw_parents = [tuple(father), tuple(mother)]
                raw_parents.sort()

                raw_patterns[(filter_state, variant_type)][(tuple(raw_parents), tuple(child))] += 1
                family_raw_patterns[(one_family['father'], one_family['mother'], one_family['child'])][(filter_state, variant_type)][(tuple(raw_parents), tuple(child))] += 1

                one_record_result[(tuple(raw_parents), tuple(child))] += 1
                if len(record.ALT) == 1:
                    raw_no_multi_allelic_patterns[(filter_state, variant_type)][(tuple(raw_parents), tuple(child))] += 1

                if (tuple(raw_parents), tuple(child)) in GENOTYPE_PATTERN_VALID and (not GENOTYPE_PATTERN_VALID[(tuple(raw_parents), tuple(child))]):
                    error_family_child.append(one_family['child'])

            #print(one_record_result)
            if len(record.ALT) == 1:
                family_num = sum([one_record_result[x] for x in GENOTYPE_PATTERN_VALID.keys()])
                if family_num != 0:
                    #print(one_record_result)
                    error_family = sum([one_record_result[x] for x in GENOTYPE_PATTERN_VALID.keys() if not GENOTYPE_PATTERN_VALID[x]])
                    record.INFO['FAMILY_PATTERN_NUM'] = [str(one_record_result[x]) for x in GENOTYPE_PATTERN_VALID.keys()]
                    record.INFO['FAMILY_PATTERN_RATIO'] = ['{:.2}'.format(one_record_result[x]/family_num) for x in GENOTYPE_PATTERN_VALID.keys()]
                    record.INFO['FAMILY_NUM'] = [str(family_num)]
                    record.INFO['ERROR_FAMILY_NUM'] = [str(error_family)]
                    record.INFO['ERROR_FAMILY_RATIO'] = [str('{:.2}'.format(error_family/family_num))]
                    record.INFO['ERROR_FAMILY_CHILD'] = error_family_child

            record.INFO['AN'] = [str(allele_number)]
            record.INFO['AC'] = [str(x) for x in allele_count]
            record.INFO['AF'] = ['{:.2}'.format(x/allele_number if allele_number > 0 else 0.0) for x in allele_count]
            result_writer_vcf.write_record(record)

    output_writer = csv.writer(options.output_family)
    output_writer.writerow(['Father', 'Mother', 'Child', 'FILTER', 'TYPE', 'Parent 1', 'Parent 2', 'Child', 'MendelianOK', 'Count'])
    items = list(family_raw_patterns.items())
    items.sort()
    for one in items:
        sub_items = list(one[1].items())
        sub_items.sort()
        for k1, v1 in sub_items:
            sub_items2 = list(v1.items())
            sub_items2.sort()
            for k, v in sub_items2:
                output_writer.writerow([one[0][0], one[0][1], one[0][2], k1[0], k1[1], '/'.join(k[0][0]), '/'.join(k[0][1]), '/'.join(k[1]), 'TRUE' if GENOTYPE_PATTERN_VALID.get(k, False) else 'FALSE', str(v)])


    output_writer = csv.writer(options.output)
    output_writer.writerow(['Pattern Type', 'FILTER', 'TYPE', 'Parent 1', 'Parent 2', 'Child', 'MendelianOK', 'Count'])
    #print('raw patterns ------------------')
    items = list(raw_patterns.items())
    items.sort()
    for one in items:
        #print(one[0])
        sub_items = list(one[1].items())
        sub_items.sort()
        for k, v in sub_items:
            output_writer.writerow(['raw', one[0][0], one[0][1], '/'.join(k[0][0]), '/'.join(k[0][1]), '/'.join(k[1]), 'TRUE' if GENOTYPE_PATTERN_VALID.get(k, False) else 'FALSE', str(v)])
            #print(k, v)

    #print('no multi allelic patterns ------------------')
    items = list(raw_no_multi_allelic_patterns.items())
    items.sort()
    for one in items:
        #print(one[0])
        sub_items = list(one[1].items())
        sub_items.sort()
        for k, v in sub_items:
            output_writer.writerow(['nomulti', one[0][0], one[0][1], '/'.join(k[0][0]), '/'.join(k[0][1]), '/'.join(k[1]), 'TRUE' if GENOTYPE_PATTERN_VALID.get(k, False) else 'FALSE', str(v)])
            #print(k, v)

    output_writer = csv.writer(options.output)
    output_writer.writerow(['Pattern Type', 'FILTER', 'TYPE', 'Parent 1', 'Parent 2', 'Child', 'Count'])


if __name__ == '__main__':
    _main()
