# Supplementary material for: Construction of a trio-based structural variation panel utilizing activated T lymphocytes and long-read sequencing technology
Source: Commun Biol. 2022 Sep 20;5:991. doi: 10.1038/s42003-022-03953-1 (PMC9489684; doi:10.1038/s42003-022-03953-1)
Supplement: Supplementary file 6 — Supplementary Software 2 [file 42003_2022_3953_MOESM6_ESM.zip]

Archive with 19 entries (18 files):
- SupplementarySoftware2/
- SupplementarySoftware2/fig4-c.R
- SupplementarySoftware2/fig5-d.R
- SupplementarySoftware2/fig5-a.R
- SupplementarySoftware2/fig5-e.R
- SupplementarySoftware2/fig3-e.R
- SupplementarySoftware2/fig4-b.R
- SupplementarySoftware2/fig2-c.R
- SupplementarySoftware2/fig4-a.R
- SupplementarySoftware2/fig2-b.R
- SupplementarySoftware2/fig5-c.R
- SupplementarySoftware2/fig2-d.R
- SupplementarySoftware2/fig3-a.R
- SupplementarySoftware2/fig2-f.R
- SupplementarySoftware2/fig5-b.R
- SupplementarySoftware2/fig3-f.R
- SupplementarySoftware2/fig3-b.R
- SupplementarySoftware2/fig3-d.R
- SupplementarySoftware2/fig2-e.R
