# Supplementary material for: Construction of a trio-based structural variation panel utilizing activated T lymphocytes and long-read sequencing technology
Source: Commun Biol. 2022 Sep 20;5:991. doi: 10.1038/s42003-022-03953-1 (PMC9489684; doi:10.1038/s42003-022-03953-1)
Supplement: Supplementary file 6 — Supplementary Software 2 [file 42003_2022_3953_MOESM6_ESM.zip › SupplementarySoftware2/fig4-c.R]

library(ggplot2)
library(dplyr)
library(tidyr)

export.data = read.csv("fig4-c.csv")

plot.data = export.data %>%
    dplyr::filter(X != "All") %>%
    dplyr::rename(TYPE=X) %>%
    tidyr::pivot_longer(cols=-TYPE, names_to = "pattern", values_to = "count") %>%
    dplyr::mutate(pattern=sub("X", "", pattern)) %>%
    tidyr::separate(pattern, sep="\\.", into=c("Parent1", "Parent2", "Child")) %>%
    dplyr::mutate(Parent=paste(Parent1, Parent2, sep="-")) %>%
    dplyr::select(TYPE, Parent, Child, count) %>%
    dplyr::group_by(TYPE, Parent) %>%
    dplyr::mutate(Ratio=count/sum(count)) %>%
    dplyr::ungroup() %>%
    dplyr::mutate(TYPE=factor(TYPE, levels=c("INS","DEL","EXP")),
                  Child=factor(Child, levels=c("11","01","00")),
                  Parent=factor(Parent, levels=c("00-00", "11-11", "00-01", "01-11", "01-01", "00-11")))

pdf("fig4-c.pdf", width=12, height=9)

g<-ggplot(plot.data,aes(x=TYPE,y=Ratio,fill=Child))
g<-g+geom_bar(stat="identity",position="fill")
g<-g+facet_grid(Parent~.)
g<-g+theme_classic()
g<-g+theme(axis.line=element_line(colour="black",size=1.5),
axis.ticks=element_line(colour="black",size=1.5),
axis.ticks.length=unit(.25,"cm"),
axis.text.x=element_text(vjust=0.5,size=5),
legend.position="top",
strip.background=element_blank())
g<-g+scale_fill_manual(values=c("#00A087FF","#4DBBD5FF","#E64B35FF"))
g<-g+scale_y_continuous(expand=c(0,0))
g<-g+coord_flip()
g<-g+ggtitle("mendelian_autosome")

plot(g)

dev.off()
