# Supplementary material for: Construction of a trio-based structural variation panel utilizing activated T lymphocytes and long-read sequencing technology
Source: Commun Biol. 2022 Sep 20;5:991. doi: 10.1038/s42003-022-03953-1 (PMC9489684; doi:10.1038/s42003-022-03953-1)
Supplement: Supplementary file 6 — Supplementary Software 2 [file 42003_2022_3953_MOESM6_ESM.zip › SupplementarySoftware2/fig5-d.R]

library(ggplot2)
library(dplyr)
library(tidyr)
library(ggsci)

export.data = read.csv("fig5-d.csv") %>% dplyr::mutate(type3=factor(type, levels = c("Intergenic", "Intron", "Exon", "CDS")))

pdf("fig5-d.pdf", width=4, height=8)

g <- ggplot(export.data, aes(x=type3, y=mean, color=type3))
g <- g+geom_point(size=3)
g <- g + geom_errorbar(aes(ymin=lower.value, ymax=upper.value),size=1,width=0.3)
g <- g + geom_hline(yintercept=1, linetype="dashed", size=2)
g <- g + theme_classic()
g <- g + theme(axis.line=element_line(colour="black",size=1.5),axis.ticks=element_line(colour="black",size=1.5),axis.ticks.length=unit(.25,"cm"),legend.position="top")
g <- g + scale_y_continuous(expand=c(0,0), limits=c(0,1.2), breaks=seq(0,1.2,0.2))
g<-g+scale_color_npg()
g<-g+scale_fill_npg()

print(g)

dev.off()
