# Supplementary material for: Construction of a trio-based structural variation panel utilizing activated T lymphocytes and long-read sequencing technology
Source: Commun Biol. 2022 Sep 20;5:991. doi: 10.1038/s42003-022-03953-1 (PMC9489684; doi:10.1038/s42003-022-03953-1)
Supplement: Supplementary file 6 — Supplementary Software 2 [file 42003_2022_3953_MOESM6_ESM.zip › SupplementarySoftware2/fig5-a.R]

library(ggplot2)

export.data = read.csv("fig5-a.csv")

pdf("fig5-a.pdf")

col1 = "#E64B35FF"
col2 = "#4DBBD5FF"
col3 = "#F39B7FFF"
col4 = "#00A087FF"

summary(export.data)
sum(export.data$count)

g = ggplot(export.data, aes(x=chrlength-Nbase, y=count, fill=INFO.SVTYPE, color=INFO.SVTYPE, label=CHROM))
g = g+geom_smooth(method="lm", formula=y~x)
g = g+geom_point(size=5,color="white",shape=21)
g = g+theme_classic()
g = g+scale_color_manual(values=c(col1,col2))
g = g+scale_fill_manual(values=c(col1,col2))
g = g+theme(axis.line=element_line(colour="black",size=1.5),
           axis.ticks=element_line(colour="black",size=1.5),
           axis.ticks.length=unit(.25,"cm"),
           axis.text.x=element_text(vjust=0.5,size=5),
           legend.position="top",
           strip.background=element_blank())
plot(g)

g = g+geom_text(color="black")
plot(g)

dev.off()
