# Supplementary material for: Construction of a trio-based structural variation panel utilizing activated T lymphocytes and long-read sequencing technology
Source: Commun Biol. 2022 Sep 20;5:991. doi: 10.1038/s42003-022-03953-1 (PMC9489684; doi:10.1038/s42003-022-03953-1)
Supplement: Supplementary file 6 — Supplementary Software 2 [file 42003_2022_3953_MOESM6_ESM.zip › SupplementarySoftware2/fig5-e.R]

library(ggplot2)
library(dplyr)
library(ggsci)

export.data = read.csv("fig5-e.csv")
plot.data = export.data %>% dplyr::group_by(ANNOT) %>%
    dplyr::mutate(fraction=count/sum(count)) %>%
    dplyr::ungroup() %>%
    dplyr::mutate(ANNOT=factor(ANNOT, levels = c("All", "Intergenic", "Intron", "Exon", "CDS")),
                  MAF.CLASS=factor(MAF.CLASS, levels = c("Singleton", "Rare", "Low", "Common")))

pdf("fig5-e.pdf")
g = ggplot(plot.data, aes(x=ANNOT, y=fraction, fill=MAF.CLASS))
g = g + geom_col()
g = g + theme_classic()
g = g + theme(axis.line=element_line(colour="black",size=1.5),
              axis.ticks=element_line(colour="black",size=1.5),
              axis.ticks.length=unit(.25,"cm"),
              legend.position="top")

g = g+scale_y_continuous(expand=c(0,0),limits=c(0,1),breaks=seq(0,1,0.25))
g = g+scale_fill_npg()
g = g + xlab("Proportion [%]") + ylab("Overlap")
print(g)


dev.off()
