# Supplementary material for: Construction of a trio-based structural variation panel utilizing activated T lymphocytes and long-read sequencing technology
Source: Commun Biol. 2022 Sep 20;5:991. doi: 10.1038/s42003-022-03953-1 (PMC9489684; doi:10.1038/s42003-022-03953-1)
Supplement: Supplementary file 6 — Supplementary Software 2 [file 42003_2022_3953_MOESM6_ESM.zip › SupplementarySoftware2/fig3-e.R]

library(ggplot2)
library(dplyr)

export.data = read.csv("fig3-e.csv")
export.data.ins = export.data %>% dplyr::filter(ToMMo_SVTYPE == "INS")
export.data.del = export.data %>% dplyr::filter(ToMMo_SVTYPE == "DEL")

col1 = "#E64B35FF"
col2 = "#4DBBD5FF"
col3 = "#00A087FF"
col4 = "#3C5488FF"

pdf("fig3-e.pdf")

g = ggplot(export.data.ins, aes(x=deCODE_AF, y=ToMMo_AF))
g = g + geom_point(size=0.3,col=col2)
g = g + ggtitle(sprintf('Only overlapped SVs (INS)[correlation: %.2f]', cor(export.data.ins$deCODE_AF, export.data.ins$ToMMo_AF, use="complete.obs")))
g = g + theme_classic()
g = g + theme(
            axis.line=element_line(colour="black",size=1.5),
            axis.ticks=element_line(colour="black",size=1.5),
            axis.ticks.length=unit(.25,"cm"),
            legend.position="top",
            strip.background=element_blank() )
g = g+scale_x_continuous(breaks=seq(0,1,0.25),limits=c(0,1),expand=c(0,0))
g = g+scale_y_continuous(breaks=seq(0,1,0.25),limits=c(0,1),expand=c(0,0))
print(g)


g = ggplot(export.data.del, aes(x=deCODE_AF, y=ToMMo_AF))
g = g + geom_point(size=0.3,col=col1)
g = g + ggtitle(sprintf('Only overlapped SVs (DEL)[correlation: %.2f]', cor(export.data.del$deCODE_AF, export.data.del$ToMMo_AF, use="complete.obs")))
g = g + theme_classic()
g = g + theme(
            axis.line=element_line(colour="black",size=1.5),
            axis.ticks=element_line(colour="black",size=1.5),
            axis.ticks.length=unit(.25,"cm"),
            legend.position="top",
            strip.background=element_blank() )
g = g+scale_x_continuous(breaks=seq(0,1,0.25),limits=c(0,1),expand=c(0,0))
g = g+scale_y_continuous(breaks=seq(0,1,0.25),limits=c(0,1),expand=c(0,0))
print(g)

dev.off()
