# Supplementary material for: Construction of a trio-based structural variation panel utilizing activated T lymphocytes and long-read sequencing technology
Source: Commun Biol. 2022 Sep 20;5:991. doi: 10.1038/s42003-022-03953-1 (PMC9489684; doi:10.1038/s42003-022-03953-1)
Supplement: Supplementary file 6 — Supplementary Software 2 [file 42003_2022_3953_MOESM6_ESM.zip › SupplementarySoftware2/fig4-b.R]

library(ggplot2)

export.data = read.csv("fig4-b.csv")

pdf("fig4-b.pdf")

g = ggplot(export.data,aes(x=min.cov,y=Ratio,color=TYPE))
g = g+theme_classic()
g = g+theme(legend.position="top",
            axis.line=element_line(colour="black",size=1.5),
            axis.ticks.x=element_line(colour="black",size=1),
            axis.ticks.y=element_line(colour="black",size=1),
            axis.ticks.length=unit(.25,"cm"),
            strip.background=element_blank())
g = g+geom_point(size=3)
g = g+scale_color_manual(values=c("#E64B35FF","#4DBBD5FF"))
g = g+scale_y_continuous(expand=c(0,0),limits=c(0,0.16))
g = g + xlab("Minimum coverage [Fold]") + ylab("MIE ratio [%]")
#g = g+scale_x_continuous(expand=c(0,0),limits=c(0,45))
plot(g)

dev.off()
