# Supplementary material for: Construction of a trio-based structural variation panel utilizing activated T lymphocytes and long-read sequencing technology
Source: Commun Biol. 2022 Sep 20;5:991. doi: 10.1038/s42003-022-03953-1 (PMC9489684; doi:10.1038/s42003-022-03953-1)
Supplement: Supplementary file 6 — Supplementary Software 2 [file 42003_2022_3953_MOESM6_ESM.zip › SupplementarySoftware2/fig2-b.R]

library(ggplot2)

fig2b.data = read.csv("fig2-b.csv")

pdf("fig2-b.pdf")

g = ggplot(fig2b.data, aes(x=N50.kb.round, y=count))
g = g + geom_col(fill="#00A087FF") + xlab("N50 [kb]") + ylab("Count")
g = g + theme_classic()
g = g + scale_y_continuous(breaks=seq(0,60,15),limits=c(0,60),expand=c(0,0))
g = g + scale_x_continuous(breaks=seq(0,40,10),limits=c(0,40),expand=c(0,0))
g = g + geom_vline(xintercept = 25.8, linetype="dashed")
print(g)

dev.off()
