# Supplementary material for: Construction of a trio-based structural variation panel utilizing activated T lymphocytes and long-read sequencing technology
Source: Commun Biol. 2022 Sep 20;5:991. doi: 10.1038/s42003-022-03953-1 (PMC9489684; doi:10.1038/s42003-022-03953-1)
Supplement: Supplementary file 6 — Supplementary Software 2 [file 42003_2022_3953_MOESM6_ESM.zip › SupplementarySoftware2/fig5-c.R]

library(ggplot2)
library(dplyr)
library(lemon)

col1 = "#E64B35FF"
col2 = "#4DBBD5FF"

chrom.order = paste0("chr", 1:22)

export.data = read.csv("fig5-c.csv") %>% dplyr::mutate(CHROM=factor(CHROM, levels=chrom.order))
export.data.gap = read.csv("fig5-c-gap.csv") %>% dplyr::mutate(CHROM=factor(CHROM, levels=chrom.order))
export.data.seg = read.csv("fig5-c-seg.csv") %>% dplyr::mutate(CHROM=factor(CHROM, levels=chrom.order))

pdf("fig5-c.pdf",height=30,width=7.5)

g = ggplot(export.data)
g = g + geom_rect(data=export.data.gap,aes(xmin=gap.start,  xmax=gap.end,ymin=0,ymax=Inf), fill="#B09C85FF",alpha=0.5)
g = g + geom_histogram(aes(x=POS, fill=INFO.SVTYPE),binwidth = 2000000, boundary=0)
g = g+geom_rug(data=export.data.seg, aes(x=seg.center),size=0.3,length=unit(.25,"cm"),sides="b")
g = g + facet_rep_wrap( ~ CHROM, ncol=1) + ggtitle("Position v.s. SV Type")
g = g+theme_classic()
g = g+scale_fill_manual(values=c(col1,col2))
g = g+theme(axis.line=element_line(colour="black",size=1.5),
           axis.ticks=element_line(colour="black",size=1.5),
           axis.ticks.length=unit(.15,"cm"),
           axis.text.x=element_text(vjust=0.5,size=5),
           legend.position="top",
           strip.background=element_blank())
g = g+scale_y_continuous(breaks=c(0,300,600),limits=c(-50,600))
print(g)

dev.off()

sink("fig5-c-sessionInfo.txt")
sessionInfo()
sink()
