# Supplementary material for: Construction of a trio-based structural variation panel utilizing activated T lymphocytes and long-read sequencing technology
Source: Commun Biol. 2022 Sep 20;5:991. doi: 10.1038/s42003-022-03953-1 (PMC9489684; doi:10.1038/s42003-022-03953-1)
Supplement: Supplementary file 6 — Supplementary Software 2 [file 42003_2022_3953_MOESM6_ESM.zip › SupplementarySoftware2/fig2-d.R]

library(ggplot2)
library(dplyr)
library(tidyr)

fig.data = read.csv("fig2-d.csv") %>% tidyr::pivot_longer(names_to = "SVTYPE", values_to = "count", cols=1:2)

pdf("fig2-d.pdf", width=10, height=5)

g = ggplot(fig.data, aes(x=sample.id, y=count, fill=SVTYPE))
g = g + geom_col()

g = g + theme_classic()  #+scale_fill_npg()
g = g + theme(axis.text.x=element_text(size=2,angle=90,vjust=0.5),
           legend.position="top",
           axis.line=element_line(colour="black",size=1.5),
           axis.ticks.x=element_blank(),#line(colour="black"),
           axis.ticks.y=element_line(colour="black",size=1),
           axis.ticks.length=unit(.25,"cm"),
           strip.background=element_blank())
g = g + scale_y_continuous(expand=expand_scale(mult=c(0,0)),limits=c(0,25000))#,breaks=c(0,1))
# g = g+scale_fill_npg()#manual(values=c("#00A087FF","#4DBBD5FF"))
g = g + ylab("SVs per individual [x10^3]") + xlab("333 individuals")

print(g)

dev.off()
