# Supplementary material for: Construction of a trio-based structural variation panel utilizing activated T lymphocytes and long-read sequencing technology
Source: Commun Biol. 2022 Sep 20;5:991. doi: 10.1038/s42003-022-03953-1 (PMC9489684; doi:10.1038/s42003-022-03953-1)
Supplement: Supplementary file 6 — Supplementary Software 2 [file 42003_2022_3953_MOESM6_ESM.zip › SupplementarySoftware2/fig3-a.R]

library(ggplot2)
library(dplyr)

col = "#00A087FF"

export.data = read.csv("fig3-a.csv")

pdf("fig3-a.pdf")
g = ggplot(export.data, aes(x=MAF))
g = g + geom_histogram(boundary=0,binwidth=0.01,fill=col,color="white")
g = g+theme_classic()
g = g+theme(axis.line=element_line(colour="black",size=1.5),
                      axis.ticks=element_line(colour="black",size=1.5),
                                 axis.ticks.length=unit(.25,"cm"),
                                            legend.position="none")
g = g + scale_y_continuous(breaks=seq(0,30000,10000),limits=c(0,30000),expand=c(0,0))
g = g + xlab("Minor allele frequency") + ylab("Count")
print(g)
dev.off()
