# Supplementary material for: Construction of a trio-based structural variation panel utilizing activated T lymphocytes and long-read sequencing technology
Source: Commun Biol. 2022 Sep 20;5:991. doi: 10.1038/s42003-022-03953-1 (PMC9489684; doi:10.1038/s42003-022-03953-1)
Supplement: Supplementary file 6 — Supplementary Software 2 [file 42003_2022_3953_MOESM6_ESM.zip › SupplementarySoftware2/fig2-f.R]

library(ggplot2)
library(dplyr)

col1 = "#4DBBD5FF"
col2 = "#E64B35FF"

out.mean.ins = read.csv("fig2-f-ins.csv")

pdf("fig2-f-ins.pdf")

g = ggplot(out.mean.ins, aes(x=n50, y=ins.mean.len))
g = g + geom_point(size=1.5, color=col1)
g = g + ggtitle(sprintf("N50 v.s. Insertion mean length (correlation: %.3f)", cor(out.mean.ins$n50, out.mean.ins$ins.mean.len, use="complete.obs")))
g = g + theme_classic()
g = g + theme(axis.line=element_line(colour="black",size=1.5), axis.ticks=element_line(colour="black",size=1.5), axis.ticks.length=unit(.25,"cm"), legend.position="top", strip.background=element_blank())
g = g + xlab("N50 [kb]") + ylab("Mean SV length [bp]")
print(g)

dev.off()


out.mean.del = read.csv("fig2-f-del.csv")

pdf("fig2-f-del.pdf")

g = ggplot(out.mean.del, aes(x=n50, y=del.mean.len))
g = g + geom_point(size=1.5, color=col2)
g = g + ggtitle(sprintf("N50 v.s. Deletion mean length (correlation: %.3f)", cor(out.mean.del$n50, out.mean.del$del.mean.len, use="complete.obs")))
g = g + theme_classic()
g = g + theme(axis.line=element_line(colour="black",size=1.5), axis.ticks=element_line(colour="black",size=1.5), axis.ticks.length=unit(.25,"cm"), legend.position="top", strip.background=element_blank())
g = g + xlab("N50 [kb]") + ylab("Mean SV length [bp]")
print(g)

dev.off()
