# Supplementary material for: Construction of a trio-based structural variation panel utilizing activated T lymphocytes and long-read sequencing technology
Source: Commun Biol. 2022 Sep 20;5:991. doi: 10.1038/s42003-022-03953-1 (PMC9489684; doi:10.1038/s42003-022-03953-1)
Supplement: Supplementary file 6 — Supplementary Software 2 [file 42003_2022_3953_MOESM6_ESM.zip › SupplementarySoftware2/fig5-b.R]

library(dplyr)
library(ggplot2)
library(tidyr)
library(lemon)

col1<-"#E64B35FF"
col2<-"#4DBBD5FF"


chrom.order = paste0("chr", 1:22)

export.data = read.csv("fig5-b.csv") %>% dplyr::mutate(CHROM=factor(CHROM, levels=chrom.order))
plot.data = export.data %>% dplyr::select(CHROM,segment,del.count,ins.count) %>%
    tidyr::pivot_longer(col=c("del.count","ins.count"))

pdf("fig5-b.pdf")
g<-ggplot(plot.data,aes(x=CHROM,y=value,fill=name,color=name))
g<-g+geom_violin(size=1,alpha=0.2)
g<-g+geom_boxplot(size=0.5,width=0.2,fill="white",outlier.color="NA")
g<-g+facet_rep_wrap(~name,ncol=1)
g<-g+theme_classic()
g<-g+scale_color_manual(values=c(col1,col2))
g<-g+scale_fill_manual(values=c(col1,col2))
g<-g+theme(axis.line=element_line(colour="black",size=1.5),
           axis.ticks=element_line(colour="black",size=1.5),
           axis.ticks.length=unit(.25,"cm"),
           axis.text.x=element_text(vjust=0.5,size=5),
           legend.position="top",
           strip.background=element_blank())
g<-g+scale_y_continuous(expand=c(0,0),limits=c(0,80),breaks=seq(0,80,20))
plot(g)

summary(export.data)
print(sum(export.data$count, na.rm=T))
print(sum(export.data$del.count, na.rm=T))
print(sum(export.data$ins.count, na.rm=T))

dev.off()

sink("fig5-b-sessionInfo.txt")
sessionInfo()
sink()
