# Supplementary material for: Construction of a trio-based structural variation panel utilizing activated T lymphocytes and long-read sequencing technology
Source: Commun Biol. 2022 Sep 20;5:991. doi: 10.1038/s42003-022-03953-1 (PMC9489684; doi:10.1038/s42003-022-03953-1)
Supplement: Supplementary file 6 — Supplementary Software 2 [file 42003_2022_3953_MOESM6_ESM.zip › SupplementarySoftware2/fig3-f.R]

library(ggplot2)
library(dplyr)

col1<-"#4DBBD5FF"
col2<-"#E64B35FF"
col3<-"#00A087FF"

export.data = read.csv("fig3-f.csv")

export.data.maf005 <- export.data %>% dplyr::filter(gnomAD_AF_EAS>=0.05&gnomAD_AF_EAS<=0.95&ToMMo_AF>=0.05&ToMMo_AF<=0.95)

export.data.maf005.ins <- export.data.maf005 %>% dplyr::filter(ToMMo_SVTYPE == "INS")

pdf("fig3-f.pdf")

g = ggplot(export.data.maf005.ins, aes(x=gnomAD_AF_EAS, y=ToMMo_AF))
g = g+theme_classic()
g = g+theme(axis.line=element_line(colour="black",size=1.5),axis.ticks=element_line(colour="black",size=1.5),axis.ticks.length=unit(.25,"cm"),legend.position="top",strip.background=element_blank())
g = g+scale_x_continuous(breaks=seq(0,1,0.25),limits=c(0,1),expand=c(0,0))
g = g+scale_y_continuous(breaks=seq(0,1,0.25),limits=c(0,1),expand=c(0,0))
g = g+coord_cartesian(clip="off")
g = g + geom_point(size=0.3,color=col1)
g = g + ggtitle(sprintf('ToMMo v.s. gnomAD EAS : Only overlapped MAF>=0.05 (INS) [correlation: %.2f]', cor(export.data.maf005.ins$gnomAD_AF_EAS, export.data.maf005.ins$ToMMo_AF, use="complete.obs")))
print(g)

export.data.maf005.del = export.data.maf005 %>% dplyr::filter(ToMMo_SVTYPE == "DEL")

g = ggplot(export.data.maf005.del, aes(x=gnomAD_AF_EAS, y=ToMMo_AF))
g = g+theme_classic()
g = g+theme(axis.line=element_line(colour="black",size=1.5),axis.ticks=element_line(colour="black",size=1.5),axis.ticks.length=unit(.25,"cm"),legend.position="top",strip.background=element_blank())
g = g+scale_x_continuous(breaks=seq(0,1,0.25),limits=c(0,1),expand=c(0,0))
g = g+scale_y_continuous(breaks=seq(0,1,0.25),limits=c(0,1),expand=c(0,0))
g = g+coord_cartesian(clip="off")
g = g + geom_point(size=0.3,color=col2)
g = g + ggtitle(sprintf('ToMMo v.s. gnomAD EAS : Only overlapped MAF>=0.05 (DEL) [correlation: %.2f]', cor(export.data.maf005.del$gnomAD_AF_EAS, export.data.maf005.del$ToMMo_AF, use="complete.obs")))
print(g)

dev.off()
