# Supplementary material for: Construction of a trio-based structural variation panel utilizing activated T lymphocytes and long-read sequencing technology
Source: Commun Biol. 2022 Sep 20;5:991. doi: 10.1038/s42003-022-03953-1 (PMC9489684; doi:10.1038/s42003-022-03953-1)
Supplement: Supplementary file 6 — Supplementary Software 2 [file 42003_2022_3953_MOESM6_ESM.zip › SupplementarySoftware2/fig3-b.R]

library(ggplot2)
library(dplyr)
library(ggsci)

export.data = read.csv("fig3-b.csv") %>% dplyr::mutate(MAF_CLASS.factor = factor(MAF_CLASS, levels = c("Singleton", "Rare", "Low", "Common")))

pdf("fig3-b.pdf")

g = ggplot(export.data, aes(x=MAF_CLASS.factor, y=log(abs(INFO.SVLEN), base=10), color=MAF_CLASS, fill=MAF_CLASS))
g = g + geom_violin(size=1.5)
g = g + theme_classic()
g = g + scale_color_npg()
g = g + scale_fill_npg(alpha=0.2)
g = g + theme(axis.line=element_line(colour="black", size=1.5), axis.ticks=element_line(colour="black", size=1.5), axis.ticks.length=unit(.25, "cm"), legend.position="none")
g = g + geom_boxplot(size=0.5, width=0.1, fill="white", outlier.color="NA")
g = g + xlab("MAF Class") + ylab("log10(Size)")
plot(g)

dev.off()

sink("fig3-b-sessionInfo.txt")
sessionInfo()
sink()
