# Supplementary material for: Construction of a trio-based structural variation panel utilizing activated T lymphocytes and long-read sequencing technology
Source: Commun Biol. 2022 Sep 20;5:991. doi: 10.1038/s42003-022-03953-1 (PMC9489684; doi:10.1038/s42003-022-03953-1)
Supplement: Supplementary file 6 — Supplementary Software 2 [file 42003_2022_3953_MOESM6_ESM.zip › SupplementarySoftware2/fig3-d.R]

library(ggplot2)
library(ggsci)
library(dplyr)
library(lemon)

export.data = read.csv("fig3-d.csv") %>%
    dplyr::mutate(ToMMo_MAF.CLASS.f=factor(ToMMo_MAF.CLASS, levels = c("Singleton", "Rare", "Low", "Common"))) %>%
    dplyr::mutate(Category.f=factor(Category, levels = c("Unique", "Overlapped")))


pdf("fig3-d.pdf")

g = ggplot(export.data, aes(x=Category.f, y=count, fill=ToMMo_MAF.CLASS.f))
g = g + geom_col() + facet_rep_wrap( ~ ToMMo_SVTYPE)

g<-g+theme_classic()
g<-g+scale_fill_npg()
g<-g+theme(axis.line=element_line(colour="black",size=1.5),axis.ticks=element_line(colour="black",size=1.5),axis.ticks.length=unit(.25,"cm"),legend.position="top",strip.background=element_blank())
g<-g+scale_y_continuous(breaks=seq(0,25000,5000),limits=c(0,25000),expand=c(0,0))

print(g)

dev.off()

sink("fig3-d-sessionInfo.txt")
sessionInfo()
sink()
