# Supplementary material for: Construction of a trio-based structural variation panel utilizing activated T lymphocytes and long-read sequencing technology
Source: Commun Biol. 2022 Sep 20;5:991. doi: 10.1038/s42003-022-03953-1 (PMC9489684; doi:10.1038/s42003-022-03953-1)
Supplement: Supplementary file 6 — Supplementary Software 2 [file 42003_2022_3953_MOESM6_ESM.zip › SupplementarySoftware2/fig2-e.R]

library(dplyr)
library(ggplot2)
library(ggsci)
library(gridExtra)
# library(lemon)

col1 = "#E64B35FF"
col2 = "#4DBBD5FF"

d1 = read.csv("fig2-e.csv")

pdf("fig2-e.pdf")

g = ggplot(d1,aes(x=abs(SVLEN),fill=SVTYPE))
g = g + geom_histogram(boundary=0,binwidth=10,position="stack",color="white")
g = g + xlim(c(0,500))
g = g + theme_classic()
g = g + scale_fill_manual(values=c(col1,col2))

g = g + scale_y_continuous(expand=c(0,0),limits=c(0,12000))
g = g + scale_x_continuous(expand=c(0,0),limits=c(0,500))
g = g + ggtitle("< 500bp")
g = g + theme(axis.line=element_line(colour="black",size=1.5),
              axis.ticks=element_line(colour="black",size=1.5),
              axis.ticks.length=unit(.25,"cm"),
              strip.background=element_blank())
g = g + xlab("Size [bp]") + ylab("Count")

df3 = d1[d1$SVLEN<=-501 | d1$SVLEN>=501,]
g2 = ggplot(df3,aes(x=abs(SVLEN),fill=SVTYPE))
g2 = g2 + geom_histogram(binwidth=300,color="white")
g2 = g2 + xlim(c(0,20000))
g2 = g2 + theme_classic()
g2 = g2 + scale_y_continuous(expand=c(0,0),limits=c(0,3000),breaks=seq(0,3000,1000))
g2 = g2 + scale_x_continuous(expand=c(0,0),limits=c(0,15000))
g2 = g2 + scale_fill_manual(values=c(col1,col2))

g2 = g2 + ggtitle(">= 500bp")
g2 = g2 + theme(axis.line=element_line(colour="black",size=1.5),
                axis.ticks = element_line(colour="black",size=1.5),
                axis.ticks.length=unit(.25,"cm"),
                strip.background=element_blank())

g2 = g2 + xlab("Size [bp]") + ylab("Count")

grid.arrange(g,g2)

dev.off()
