# Supplementary material for: Construction of a trio-based structural variation panel utilizing activated T lymphocytes and long-read sequencing technology
Source: Commun Biol. 2022 Sep 20;5:991. doi: 10.1038/s42003-022-03953-1 (PMC9489684; doi:10.1038/s42003-022-03953-1)
Supplement: Supplementary file 7 — Supplementary Data 1 [file 42003_2022_3953_MOESM7_ESM.xlsx]

## Sheet: runsummary
Supplementary Table 1. Sequencing statistics for individual runs
Date_RunStart	Sample_ID	FlowCell_ID	Yield_per_run	N50	Mean_length	Mean_quality	Activepore_QC	Run_Status	QC_Status	Lot_Status
2020-02-25	1	FlowCell_0001	1030890761	32763	5103	8.5	7446	PASS	PASS	FAIL
2020-02-25	2	FlowCell_0002	20293392539	30785	5396	7	7419	PASS	PASS	FAIL
2020-02-25	3	FlowCell_0003	17154719021	34363	4630	7.1	7437	PASS	PASS	FAIL
2020-02-25	4	FlowCell_0004	31198713303	32206	8472	9.2	6975	PASS	PASS	PASS
2020-02-25	5	FlowCell_0005	27380051978	35871	8659	10	6132	PASS	FAIL	PASS
2020-02-25	6	FlowCell_0006	60901186411	32769	7550	9.8	6812	PASS	PASS	PASS
2020-02-25	7	FlowCell_0007	10652308917	31689	5801	7.8	7279	PASS	PASS	FAIL
2020-03-03	1	FlowCell_0001	2157984022	29836	4072	5.7	6579	PASS	PASS	FAIL
2020-03-03	3	FlowCell_0003	1583235489	30735	2589	5.5	4553	PASS	FAIL	FAIL
2020-03-10	5	FlowCell_0008	31070449619	26197	6096	7.4	6588	PASS	PASS	PASS
2020-03-17	44	FlowCell_0009	18883437201	30346	5692	7.7	5546	PASS	PASS	FAIL
2020-03-17	45	FlowCell_0010	5779854716	26463	3948	7.5	7583	PASS	PASS	FAIL
2020-03-25	49	FlowCell_0011	22633306002	29138	4840	7	8229	PASS	PASS	PASS
2020-03-25	8	FlowCell_0012	21532732538	31526	4629	7.2	8218	PASS	PASS	PASS
2020-03-30	10	FlowCell_0013	203002432	5812	1540	6.8	8498	FAIL	PASS	PASS
2020-03-31	10	FlowCell_0013	44016800342	23643	6603	7.5	7987	PASS	PASS	PASS
2020-04-01	11	FlowCell_0014	71955816636	24319	8382	10	6037	PASS	PASS	PASS
2020-04-06	12	FlowCell_0015	62177942145	22365	5496	10.1	6141	PASS	PASS	PASS
2020-04-08	13	FlowCell_0016	74397114483	25355	7162	9.6	5995	PASS	PASS	PASS
2020-04-14	14	FlowCell_0017	62464541867	22193	4691	10.1	5363	PASS	PASS	PASS
2020-04-14	15	FlowCell_0018	82176638700	22732	4635	10.1	7841	PASS	PASS	PASS
2020-04-16	16	FlowCell_0019	62404173970	25558	6619	8.7	7124	PASS	PASS	PASS
2020-04-16	17	FlowCell_0020	46721333570	22747	5472	9.1	5048	PASS	PASS	PASS
2020-04-21	18	FlowCell_0021	75951216052	21336	6162	10	6583	PASS	PASS	PASS
2020-04-21	19	FlowCell_0022	81941216830	21041	5869	9.9	6524	PASS	PASS	PASS
2020-04-23	20	FlowCell_0023	47155200397	19109	4636	8.2	6680	PASS	PASS	PASS
2020-04-23	22	FlowCell_0024	40447263774	22120	6740	9.3	5248	PASS	PASS	PASS
2020-04-23	23	FlowCell_0025	388603655	20733	2939	5.4	5378	FAIL	PASS	FAIL
2020-04-23	24	FlowCell_0026	57512723379	22288	6019	8.8	7153	PASS	PASS	PASS
2020-04-28	25	FlowCell_0027	91747093872	22503	5892	9.9	7898	PASS	PASS	PASS
2020-04-28	27	FlowCell_0028	83224829340	23651	6521	9	7962	PASS	PASS	PASS
2020-04-28	28	FlowCell_0029	78828959194	23079	6591	9.6	7966	PASS	PASS	PASS
2020-04-28	29	FlowCell_0030	82015088778	23626	5159	9.5	6701	PASS	PASS	PASS
2020-04-28	30	FlowCell_0031	60579185474	21957	5197	8.7	5765	PASS	PASS	PASS
2020-04-28	31	FlowCell_0032	51464146314	14667	3423	8.8	5529	PASS	PASS	PASS
2020-04-28	32	FlowCell_0033	49692040182	25264	7203	8.7	5501	FAIL	PASS	PASS
2020-04-28	23	FlowCell_0034	40531560904	22614	5308	7.5	5987	PASS	PASS	PASS
2020-05-12	33	FlowCell_0035	81414878402	21392	4431	8.8	7468	PASS	PASS	PASS
2020-05-12	35	FlowCell_0036	113164000000	21425	5380	9.2	7620	PASS	PASS	PASS
2020-05-12	36	FlowCell_0037	53658282841	25668	7286	9.4	5743	PASS	PASS	PASS
2020-05-12	37	FlowCell_0038	75025900411	26339	6258	9.7	6482	PASS	PASS	PASS
2020-05-12	38	FlowCell_0039	62602268203	25676	6363	9.3	6913	PASS	PASS	PASS
2020-05-12	39	FlowCell_0040	72666530201	25610	7421	9.2	7351	PASS	PASS	PASS
2020-05-12	40	FlowCell_0041	75086215046	24714	6080	9.9	7826	PASS	PASS	PASS
2020-05-12	41	FlowCell_0042	52055921196	24084	6155	9.6	6949	PASS	PASS	PASS
2020-05-14	42	FlowCell_0043	80179529193	23822	6069	9.3	7097	PASS	PASS	PASS
2020-05-14	43	FlowCell_0044	57860475396	22758	7054	9.6	6305	PASS	PASS	PASS
2020-05-14	46	FlowCell_0045	68327493444	25707	7018	9.5	5574	PASS	PASS	PASS
2020-05-14	47	FlowCell_0046	70652014979	26021	6475	8.9	7003	PASS	PASS	PASS
2020-05-14	48	FlowCell_0047	100365000000	25273	7887	9.6	7922	PASS	PASS	PASS
2020-05-14	50	FlowCell_0048	82297850173	26255	6466	9.6	6612	PASS	PASS	PASS
2020-05-14	51	FlowCell_0049	90271498263	23784	5104	9.5	6996	PASS	PASS	PASS
2020-05-14	52	FlowCell_0050	79113861939	23740	4913	8.9	5850	PASS	PASS	PASS
2020-05-19	53	FlowCell_0051	72481889204	27216	7947	8.6	7323	PASS	PASS	PASS
2020-05-19	54	FlowCell_0052	74997788889	20367	4085	9.7	6524	PASS	PASS	PASS
2020-05-19	55	FlowCell_0053	81935618639	28793	7562	9.6	7700	PASS	PASS	PASS
2020-05-19	56	FlowCell_0054	77052485186	21259	4000	9.7	7067	PASS	PASS	PASS
2020-05-19	57	FlowCell_0055	78205486936	29571	7175	9.7	7117	PASS	PASS	PASS
2020-05-19	58	FlowCell_0056	80895574189	29512	8409	9.6	7486	PASS	PASS	PASS
2020-05-19	59	FlowCell_0057	78376624344	25069	5999	9.5	7224	PASS	PASS	PASS
2020-05-19	60	FlowCell_0058	70882746012	28286	9081	9	5827	PASS	PASS	PASS
2020-05-21	61	FlowCell_0059	75882749129	29701	9176	9.6	7833	PASS	PASS	PASS
2020-05-21	62	FlowCell_0060	74931904654	28187	8421	9.6	6466	PASS	PASS	PASS
2020-05-21	63	FlowCell_0061	86169481910	27037	6573	9.7	7819	PASS	PASS	PASS
2020-05-21	64	FlowCell_0062	72114086336	26750	6693	9.6	7260	PASS	PASS	PASS
2020-06-02	65	FlowCell_0063	76631293001	21466	3939	9.5	7046	PASS	PASS	PASS
2020-06-02	66	FlowCell_0064	57264994136	30036	6022	9	6242	PASS	PASS	PASS
2020-06-02	67	FlowCell_0065	54399602209	26443	6926	9.2	6052	PASS	PASS	PASS
2020-06-02	68	FlowCell_0066	53633412265	28304	5827	8.8	6121	PASS	PASS	PASS
2020-06-04	69	FlowCell_0067	66011950419	22632	4507	9.6	7645	PASS	PASS	PASS
2020-06-04	70	FlowCell_0068	83383119947	25511	5738	9.5	7618	PASS	PASS	PASS
2020-06-04	71	FlowCell_0069	66934188502	27597	5074	9.1	6742	PASS	PASS	PASS
2020-06-04	72	FlowCell_0070	69324605660	29623	5098	9.7	7886	PASS	PASS	PASS
2020-06-04	73	FlowCell_0071	70249433261	28451	6833	9.5	7324	PASS	PASS	PASS
2020-06-04	74	FlowCell_0072	76515640064	23698	4707	9	6932	PASS	PASS	PASS
2020-06-11	1	FlowCell_0073	44136419984	24236	6098	9	3677	PASS	PASS	PASS
2020-06-11	45	FlowCell_0074	24281209872	22540	4787	8.2	1569	PASS	PASS	FAIL
2020-06-18	2	FlowCell_0075	13297676502	19855	4798	6.5	1647	PASS	FAIL	PASS
2020-06-18	4	FlowCell_0076	30883844859	24708	7471	8.4	4404	PASS	FAIL	PASS
2020-06-18	7	FlowCell_0077	14552828429	21896	6091	8.6	1858	PASS	FAIL	PASS
2020-06-18	8	FlowCell_0078	34595071528	24034	5512	9.1	2819	PASS	PASS	PASS
2020-06-18	44	FlowCell_0079	64394887500	24660	6031	9.4	4942	PASS	PASS	PASS
2020-06-18	45	FlowCell_0080	9053809517	15903	3210	5.3	2596	PASS	FAIL	PASS
2020-06-18	49	FlowCell_0081	51186906547	28638	5996	8.7	3544	PASS	FAIL	PASS
2020-06-23	2	FlowCell_0082	27098778644	23766	6868	9.2	2163	PASS	PASS	PASS
2020-06-23	7	FlowCell_0083	6052944660	19800	5879	8.8	2555	PASS	FAIL	PASS
2020-06-23	3	FlowCell_0084	15541058824	23778	6375	9.1	3664	PASS	FAIL	PASS
2020-06-23	45	FlowCell_0085	21947898611	21021	4853	7.9	2113	PASS	PASS	PASS
2020-06-25	75	FlowCell_0086	75622496274	31241	6964	9.9	7155	PASS	PASS	PASS
2020-06-25	76	FlowCell_0087	60275152523	26143	6132	9.2	6867	PASS	PASS	PASS
2020-06-25	77	FlowCell_0088	58819219014	24094	5630	9.7	6363	PASS	PASS	PASS
2020-06-25	78	FlowCell_0089	49036472707	24549	6249	8.3	5199	PASS	PASS	PASS
2020-06-25	79	FlowCell_0090	31477076366	27176	4825	9.4	5710	PASS	PASS	PASS
2020-06-25	80	FlowCell_0091	55997975259	29758	7797	9.8	6754	PASS	PASS	PASS
2020-06-25	3	FlowCell_0092	30168313001	22639	6296	6.9	5487	PASS	PASS	PASS
2020-06-25	7	FlowCell_0093	26453931206	22346	6243	8.9	3906	PASS	PASS	PASS
2020-06-30	81	FlowCell_0094	56302669557	31306	7107	9.3	6666	PASS	PASS	PASS
2020-06-30	83	FlowCell_0095	52703072533	30784	8639	9.6	7216	PASS	PASS	FAIL
2020-06-30	84	FlowCell_0096	75613237224	27246	5775	9.7	7489	PASS	PASS	PASS
2020-06-30	86	FlowCell_0097	29869295922	29004	7780	9	6788	PASS	PASS	PASS
2020-06-30	87	FlowCell_0098	72549836412	27774	6282	9.2	6924	PASS	PASS	FAIL
2020-06-30	88	FlowCell_0099	73851840927	28874	5741	9.1	6638	PASS	PASS	PASS
2020-06-30	89	FlowCell_0100	33886111945	23980	4642	9.6	6631	PASS	PASS	PASS
2020-06-30	90	FlowCell_0101	67973414376	27522	7587	9.1	5627	PASS	PASS	PASS
2020-07-02	1	FlowCell_0102	18118189607	21096	5655	8.4	2272	PASS	FAIL	PASS
2020-07-02	79	FlowCell_0103	49624082359	26845	4762	8.2	3545	PASS	PASS	PASS
2020-07-02	10	FlowCell_0104	33113444010	29322	5853	8.9	1703	PASS	PASS	PASS
2020-07-02	17	FlowCell_0105	20878557317	25109	5897	9	1571	PASS	FAIL	PASS
2020-07-02	20	FlowCell_0106	23355977	14795	3266	5.8	2736	PASS	PASS	PASS
2020-07-02	22	FlowCell_0107	10467846182	20523	5854	8.3	2625	PASS	FAIL	PASS
2020-07-02	23	FlowCell_0108	17975466570	27635	5595	8.3	1030	PASS	PASS	PASS
2020-07-02	32	FlowCell_0109	14145838330	24159	6735	9.1	697	PASS	PASS	PASS
2020-07-02	20	FlowCell_0106	12596399	11324	2941	5.9	2736	FAIL	PASS	PASS
2020-07-02	20	FlowCell_0110	23317412396	21279	5067	9.3	1161	PASS	PASS	PASS
2020-07-02	22	FlowCell_0111	36511696159	23032	6765	9.3	5474	PASS	PASS	PASS
2020-07-07	91	FlowCell_0112	419557482	22767	3831	9.2	6036	PASS	FAIL	FAIL
2020-07-07	93	FlowCell_0113	46937586459	25715	8055	9.1	6668	PASS	PASS	PASS
2020-07-07	94	FlowCell_0114	75205100820	26282	5885	9.5	7455	PASS	PASS	PASS
2020-07-07	95	FlowCell_0115	70044917646	27321	8062	9.7	7351	PASS	PASS	PASS
2020-07-07	9	FlowCell_0116	205277686	21343	3707	9.6	7929	FAIL	PASS	PASS
2020-07-07	96	FlowCell_0117	76884441965	26145	5526	9.7	7689	PASS	PASS	PASS
2020-07-07	98	FlowCell_0118	64888880415	24868	6737	9.4	7208	PASS	PASS	PASS
2020-07-07	26	FlowCell_0119	59288125084	21093	3870	9.7	7074	PASS	PASS	PASS
2020-07-07	9	FlowCell_0116	32134186710	28143	5875	8.9	7929	PASS	PASS	PASS
2020-07-07	91	FlowCell_0112	6750500192	25240	4770	8.6	6036	FAIL	FAIL	FAIL
2020-07-07	91	FlowCell_0120	51710688524	27634	6545	9.4	7058	FAIL	PASS	PASS
2020-07-09	34	FlowCell_0121	68300092955	15346	3897	8.5	7571	PASS	PASS	PASS
2020-07-09	99	FlowCell_0122	61628794400	22590	5333	8.4	7292	PASS	PASS	PASS
2020-07-09	78	FlowCell_0123	30912275093	19912	5210	7.3	3599	PASS	FAIL	PASS
2020-07-09	86	FlowCell_0124	18507349230	26715	8109	9	3058	PASS	FAIL	PASS
2020-07-09	89	FlowCell_0125	30989669160	21230	5029	9.2	2332	PASS	PASS	PASS
2020-07-09	21	FlowCell_0126	82693104618	16988	5349	8.7	6347	PASS	PASS	PASS
2020-07-09	86	FlowCell_0127	22214304984	26564	7530	9.5	1244	FAIL	PASS	PASS
2020-07-14	82	FlowCell_0128	59789706019	28730	9063	9.8	5988	PASS	PASS	PASS
2020-07-14	85	FlowCell_0129	68940865034	17638	3805	8.3	6332	PASS	PASS	PASS
2020-07-14	92	FlowCell_0130	55273565189	24205	5376	9.2	5976	PASS	PASS	PASS
2020-07-14	97	FlowCell_0131	29919224683	30182	6783	8.2	7033	PASS	PASS	PASS
2020-07-14	100	FlowCell_0132	51468919481	21053	5478	8.8	5877	PASS	PASS	PASS
2020-07-14	101	FlowCell_0133	48029090494	24787	6675	8.3	5420	PASS	PASS	PASS
2020-07-14	103	FlowCell_0134	61696658969	23923	7611	9.4	5955	PASS	PASS	PASS
2020-07-14	106	FlowCell_0135	27266582	4055	1893	9.3	5024	FAIL	PASS	PASS
2020-07-14	106	FlowCell_0135	87026831444	25101	8417	10	5024	PASS	PASS	PASS
2020-07-16	102	FlowCell_0136	50330985988	20304	9909	9.3	3502	PASS	PASS	PASS
2020-07-16	104	FlowCell_0137	56398978610	20770	6885	8.3	6283	PASS	PASS	PASS
2020-07-16	105	FlowCell_0138	68901788819	16701	3587	9	7737	PASS	PASS	PASS
2020-07-17	102	FlowCell_0139	18086861325	20457	8640	7.9	5791	PASS	FAIL	PASS
2020-07-17	104	FlowCell_0140	12883023352	18219	3254	8.7	1548	PASS	FAIL	PASS
2020-07-21	9	FlowCell_0141	31496338990	25764	4969	8.8	2919	PASS	PASS	PASS
2020-07-21	93	FlowCell_0142	31650036888	22760	7304	9.2	3360	PASS	FAIL	PASS
2020-07-21	97	FlowCell_0143	26839173757	28082	5947	8.9	2386	PASS	FAIL	PASS
2020-07-21	100	FlowCell_0144	28750780140	19932	4812	9	1416	PASS	PASS	PASS
2020-07-21	101	FlowCell_0145	34720347244	25006	6293	8.4	3562	PASS	PASS	PASS
2020-07-22	97	FlowCell_0146	5134154804	28326	5344	9.1	742	PASS	FAIL	PASS
2020-07-28	107	FlowCell_0147	66644254808	23956	8714	9	6213	PASS	PASS	FAIL
2020-07-28	108	FlowCell_0148	77676805330	26095	7825	10.1	6356	PASS	PASS	PASS
2020-07-28	109	FlowCell_0149	51499254526	23723	6454	9.2	5932	PASS	PASS	FAIL
2020-07-28	110	FlowCell_0150	47447049884	24895	7918	9.4	5778	PASS	PASS	FAIL
2020-07-28	111	FlowCell_0151	72498062689	26697	7947	9.9	6872	PASS	PASS	PASS
2020-07-28	112	FlowCell_0152	92329412111	25160	6665	10.1	7415	PASS	PASS	PASS
2020-07-28	113	FlowCell_0153	99424416141	26454	7901	10	7651	PASS	PASS	PASS
2020-07-30	109	FlowCell_0154	25903168924	24622	6002	8	2268	PASS	PASS	PASS
2020-07-30	110	FlowCell_0155	8322706879	25607	8097	7.9	1469	PASS	FAIL	PASS
2020-07-30	110	FlowCell_0156	26767377199	26639	7990	8.6	1593	PASS	PASS	PASS
2020-08-05	114	FlowCell_0157	47101018894	24301	6389	10.4	5645	PASS	PASS	FAIL
2020-08-05	115	FlowCell_0158	46826019388	23692	6208	10.3	5500	PASS	PASS	FAIL
2020-08-06	114	FlowCell_0159	30522410731	23171	5704	9.8	3082	PASS	PASS	FAIL
2020-08-06	115	FlowCell_0160	35780338267	23999	6513	9.8	4156	PASS	PASS	FAIL
2020-09-15	116	FlowCell_0161	68518562799	26475	7342	10.2	6862	PASS	PASS	PASS
2020-09-15	118	FlowCell_0162	71248373616	24765	5328	9.9	7115	PASS	PASS	PASS
2020-09-15	119	FlowCell_0163	59215208744	25318	8005	10	6042	PASS	PASS	PASS
2020-09-15	120	FlowCell_0164	85331901869	20486	8879	9.9	7138	PASS	PASS	PASS
2020-09-15	121	FlowCell_0165	51538244265	23215	5524	9.8	6184	PASS	PASS	PASS
2020-09-15	122	FlowCell_0166	57928704779	22492	6618	10.2	6184	PASS	PASS	PASS
2020-09-15	123	FlowCell_0167	74892788749	24156	7071	10.5	6939	PASS	PASS	PASS
2020-09-17	124	FlowCell_0168	36048307936	20210	3838	10.4	5843	PASS	PASS	PASS
2020-09-17	125	FlowCell_0169	59387727125	23787	6091	9.9	6428	PASS	PASS	PASS
2020-09-17	126	FlowCell_0170	53484457910	20217	4803	9.7	5632	PASS	PASS	PASS
2020-09-17	127	FlowCell_0171	88802353104	15845	4134	9.8	6736	PASS	PASS	PASS
2020-09-17	128	FlowCell_0172	79943808579	25596	8743	10.1	6504	PASS	PASS	PASS
2020-09-17	129	FlowCell_0173	41495368497	26565	5778	10.3	6193	PASS	PASS	PASS
2020-09-17	130	FlowCell_0174	61284122826	21605	4261	10.3	5792	PASS	PASS	PASS
2020-09-17	131	FlowCell_0175	55664888657	24747	6904	9.6	5576	PASS	PASS	PASS
2020-10-01	132	FlowCell_0176	57077058781	23264	4612	10.4	5851	PASS	PASS	PASS
2020-10-01	133	FlowCell_0177	69785523405	26499	7051	10	6071	PASS	PASS	PASS
2020-10-01	134	FlowCell_0178	54797457969	24378	5845	8.7	5155	PASS	PASS	PASS
2020-10-01	135	FlowCell_0179	59348214109	22891	4417	10.1	6140	PASS	PASS	PASS
2020-10-01	136	FlowCell_0180	63087019355	24988	7446	9.9	6556	PASS	PASS	FAIL
2020-10-01	137	FlowCell_0181	47142497880	24439	4777	9.5	6838	PASS	PASS	FAIL
2020-10-01	138	FlowCell_0182	41548987426	18214	3811	9.6	5818	PASS	PASS	FAIL
2020-10-01	139	FlowCell_0183	55072806919	14042	3639	9.9	5157	PASS	PASS	FAIL
2020-10-06	140	FlowCell_0184	60909719488	12308	3159	9.9	6426	PASS	PASS	FAIL
2020-10-06	141	FlowCell_0185	68426770577	11904	3037	10.1	6073	PASS	PASS	FAIL
2020-10-06	142	FlowCell_0186	69192705413	16399	3451	10	5813	PASS	PASS	FAIL
2020-10-06	143	FlowCell_0187	68721563317	12491	3515	9.7	6157	PASS	PASS	FAIL
2020-10-06	144	FlowCell_0188	68818195270	15815	3677	9.9	6560	PASS	PASS	FAIL
2020-10-06	145	FlowCell_0189	41792798147	18671	3963	9.2	5441	PASS	PASS	FAIL
2020-10-06	170	FlowCell_0190	70998047575	25766	6279	9.1	6635	PASS	PASS	FAIL
2020-10-06	171	FlowCell_0191	51671205814	26919	6651	9.8	5427	PASS	PASS	FAIL
2020-10-08	164	FlowCell_0192	62507914884	15288	3570	9.7	6237	PASS	PASS	PASS
2020-10-08	165	FlowCell_0193	69076587494	10733	3519	10	5839	PASS	PASS	PASS
2020-10-08	166	FlowCell_0194	65679619593	11728	3143	9.9	5713	PASS	PASS	PASS
2020-10-08	167	FlowCell_0195	64921959496	24468	6152	9.6	5718	PASS	PASS	PASS
2020-10-13	168	FlowCell_0196	18488843596	24592	5451	8.7	5604	PASS	PASS	FAIL
2020-10-13	169	FlowCell_0197	20888817329	13652	3969	9.4	5696	PASS	PASS	FAIL
2020-10-13	180	FlowCell_0198	53053854674	20723	4017	9.8	6210	PASS	PASS	FAIL
2020-10-13	181	FlowCell_0199	31912992334	25943	5787	8.1	5697	PASS	PASS	FAIL
2020-10-13	124	FlowCell_0200	14890916425	19243	3858	9.1	1234	PASS	FAIL	FAIL
2020-10-13	129	FlowCell_0201	12128480211	26713	8279	8.9	1642	PASS	FAIL	FAIL
2020-10-13	137	FlowCell_0202	3797969673	26105	5249	8.7	1017	PASS	FAIL	FAIL
2020-10-13	145	FlowCell_0203	28692194032	21768	4176	10.1	6213	PASS	PASS	PASS
2020-10-15	146	FlowCell_0204	15123766756	11242	3423	8.8	5256	PASS	PASS	FAIL
2020-10-15	147	FlowCell_0205	27681644408	23001	4816	9.1	5362	PASS	FAIL	FAIL
2020-10-15	148	FlowCell_0206	20444890734	10714	2674	9.1	5658	PASS	PASS	FAIL
2020-10-15	149	FlowCell_0207	29897323453	12630	3116	8.7	5467	PASS	PASS	FAIL
2020-10-15	151	FlowCell_0208	38605718478	18999	3523	8.9	5666	PASS	PASS	FAIL
2020-10-15	152	FlowCell_0209	45419053946	14073	3274	9.3	5553	PASS	PASS	FAIL
2020-10-15	153	FlowCell_0210	46649942128	16320	3204	9.8	5497	PASS	PASS	FAIL
2020-10-15	182	FlowCell_0211	16562172878	24996	6555	7.8	5062	PASS	FAIL	FAIL
2020-10-22	154	FlowCell_0212	52556230774	26220	5766	9.6	5680	PASS	PASS	PASS
2020-10-22	155	FlowCell_0213	71172323577	27968	5203	9.7	5170	PASS	PASS	PASS
2020-10-22	156	FlowCell_0214	79125206496	27005	5646	9.9	5331	PASS	PASS	PASS
2020-10-22	158	FlowCell_0215	72597940070	26448	6268	9.6	5489	PASS	PASS	PASS
2020-10-22	159	FlowCell_0216	68197378452	25240	4971	9.1	5492	PASS	PASS	PASS
2020-10-27	160	FlowCell_0217	33560235173	27744	8045	9.5	5129	FAIL	PASS	PASS
2020-10-27	161	FlowCell_0218	80742450943	28851	6433	10	5793	PASS	PASS	PASS
2020-10-27	162	FlowCell_0219	63698021047	25400	5126	10.3	5386	PASS	PASS	PASS
2020-10-27	172	FlowCell_0220	59987560966	29718	6419	9.8	5628	PASS	PASS	PASS
2020-10-27	173	FlowCell_0221	84358137782	26883	5209	9.9	6839	PASS	PASS	PASS
2020-10-27	175	FlowCell_0222	74780476619	26240	5693	10.4	5897	PASS	PASS	PASS
2020-10-27	176	FlowCell_0223	38311681959	24437	5322	10	5826	FAIL	PASS	PASS
2020-10-27	177	FlowCell_0224	69112821408	28222	5882	10.1	5677	PASS	PASS	PASS
2020-10-28	160	FlowCell_0217	11210548885	29510	9774.5	11.1	5129	FAIL	FAIL	PASS
2020-10-29	178	FlowCell_0225	59725018187	23101	6027	11.2	5974	PASS	PASS	PASS
2020-10-29	183	FlowCell_0226	76024053715	25504	5543	11.6	6500	PASS	PASS	PASS
2020-10-29	184	FlowCell_0227	73635535938	19544	3616	11.2	5932	PASS	PASS	PASS
2020-10-29	168	FlowCell_0228	28613515731	29435	6556	11.5	5008	PASS	FAIL	PASS
2020-10-29	181	FlowCell_0229	3044181531	29511	6383.5	10.2	952	PASS	FAIL	FAIL
2020-10-29	147	FlowCell_0230	10995602073	25182	4223	10.8	1412	PASS	FAIL	FAIL
2020-10-29	182	FlowCell_0231	31248467029	27832	7455	11.6	4975	PASS	FAIL	PASS
2020-11-10	185	FlowCell_0232	41397274296	24286	5998	11.6	5318	PASS	PASS	PASS
2020-11-10	186	FlowCell_0233	57512286934	25814	5095	11.3	5651	PASS	PASS	PASS
2020-11-10	187	FlowCell_0234	54524260071	24274	7150	11.7	5467	PASS	PASS	PASS
2020-11-10	188	FlowCell_0235	45182451113	27136	7940	10.6	5860	PASS	PASS	PASS
2020-11-10	189	FlowCell_0236	54399255915	24523	7791	11.7	6404	PASS	PASS	PASS
2020-11-10	191	FlowCell_0237	49631803585	21515	6141	11	6831	PASS	PASS	PASS
2020-11-10	192	FlowCell_0238	42875209428	21491	5067	11.6	5939	PASS	PASS	PASS
2020-11-10	193	FlowCell_0239	50890784139	24649	7199	11.7	6439	PASS	PASS	PASS
2020-11-11	187	FlowCell_0234	17305231500	25230	8070	11	5467	FAIL	FAIL	PASS
2020-11-11	189	FlowCell_0236	17837989312	26256	9010	11	6404	FAIL	FAIL	PASS
2020-11-11	191	FlowCell_0237	15810583806	22331	7014	10.4	6831	FAIL	FAIL	PASS
2020-11-11	193	FlowCell_0239	13036051946	25443	7861	11	6439	FAIL	FAIL	PASS
2020-11-11	185	FlowCell_0232	5150614349	24111	6894	10	5318	FAIL	FAIL	PASS
2020-11-11	188	FlowCell_0235	8248106240	28476	11223	9.2	5860	FAIL	FAIL	PASS
2020-11-11	192	FlowCell_0238	5445017480	22766	5801	10.4	5939	FAIL	FAIL	PASS
2020-11-12	195	FlowCell_0240	95917591954	16254	3425	11.4	7093	PASS	PASS	PASS
2020-11-12	196	FlowCell_0241	77085408237	25072	5087	11.5	6763	PASS	PASS	PASS
2020-11-12	197	FlowCell_0242	79146389132	21258	4786	11.8	7046	PASS	PASS	PASS
2020-11-12	199	FlowCell_0243	71730227271	25788	6908	11.3	7173	PASS	PASS	PASS
2020-11-12	200	FlowCell_0244	80106572547	23070	5662	11.5	7166	PASS	PASS	PASS
2020-11-12	201	FlowCell_0245	78639514193	25002	5852	11.3	6866	PASS	PASS	PASS
2020-11-12	203	FlowCell_0246	85069221550	20445	4327	11.5	6569	PASS	PASS	PASS
2020-11-12	204	FlowCell_0247	82388281934	26563	6169	11.3	7018	PASS	PASS	PASS
2020-11-17	205	FlowCell_0248	70597000267	24526	7380	10.5	6519	PASS	PASS	PASS
2020-11-17	206	FlowCell_0249	89871447288	26412	9117	11.3	7702	PASS	PASS	PASS
2020-11-17	209	FlowCell_0250	96496801681	24645	9073	11.5	6654	PASS	PASS	PASS
2020-11-17	211	FlowCell_0251	81934946261	23682	7325	11.2	6281	PASS	PASS	PASS
2020-11-17	213	FlowCell_0252	83461863775	26620	7086	11.3	6367	PASS	PASS	PASS
2020-11-17	214	FlowCell_0253	70849053500	25699	8689	11.1	5671	PASS	PASS	PASS
2020-11-17	215	FlowCell_0254	90063908358	23840	7989	10.4	6838	PASS	PASS	PASS
2020-11-17	216	FlowCell_0255	93890274452	19854	6053	11.3	6305	PASS	PASS	PASS
2020-11-19	217	FlowCell_0256	69427517377	28138	5417	11	6982	PASS	PASS	PASS
2020-11-19	218	FlowCell_0257	112119000000	11965	3512	10.7	7504	PASS	PASS	PASS
2020-11-19	219	FlowCell_0258	70128491522	28345	6512	11	6342	PASS	PASS	PASS
2020-11-19	220	FlowCell_0259	91394286308	21326	4691	11.1	6880	PASS	PASS	PASS
2020-11-19	221	FlowCell_0260	89954707942	26193	5450	11.4	6994	PASS	PASS	PASS
2020-11-19	222	FlowCell_0261	65407621425	24994	5633	11.3	5705	PASS	PASS	PASS
2020-11-19	223	FlowCell_0262	72537455329	25238	5233	11.5	6329	PASS	PASS	PASS
2020-11-19	224	FlowCell_0263	64081841321	24712	5156	10.2	5893	PASS	PASS	PASS
2020-11-26	150	FlowCell_0264	86387882053	14136	4562	11.5	7259	PASS	PASS	PASS
2020-11-26	225	FlowCell_0265	77187352956	30421	7396.5	11.6	6816	PASS	PASS	PASS
2020-11-26	226	FlowCell_0266	74053160323	27899	7557	11.4	6349	PASS	PASS	PASS
2020-11-26	227	FlowCell_0267	61910018549	28952	8174	11.5	6907	PASS	PASS	PASS
2020-11-26	229	FlowCell_0268	79175357721	28589	10806	11	6684	PASS	PASS	PASS
2020-11-26	230	FlowCell_0269	122429000000	10051	4817	11.3	6842	PASS	PASS	PASS
2020-11-26	234	FlowCell_0270	89256143887	26500	5695	11.4	7448	PASS	PASS	PASS
2020-11-26	235	FlowCell_0271	78560882561	25878	5596	11.1	6657	PASS	PASS	PASS
2020-11-26	236	FlowCell_0272	85279524163	27081	6515	11.3	6543	PASS	PASS	PASS
2020-12-03	163	FlowCell_0273	36782491952	23222	5728	11.2	5471	PASS	PASS	PASS
2020-12-03	174	FlowCell_0274	40367920065	22844	5881	11.2	5841	PASS	PASS	PASS
2020-12-03	179	FlowCell_0275	45831615246	22341	4996	11.5	6618	PASS	PASS	PASS
2020-12-03	194	FlowCell_0276	41888510372	24268	6258	11	6186	PASS	PASS	PASS
2020-12-03	198	FlowCell_0277	42390064756	17546	3833	11.1	5721	PASS	PASS	PASS
2020-12-03	208	FlowCell_0278	86139003180	10714	3183	11.6	7156	PASS	PASS	PASS
2020-12-03	231	FlowCell_0279	53977482163	27859	6479	11.3	6224	PASS	PASS	PASS
2020-12-03	232	FlowCell_0280	62928464902	26573	5881	11.7	5713	PASS	PASS	PASS
2020-12-08	237	FlowCell_0281	67550509195	27305	5997	12	5484	PASS	PASS	PASS
2020-12-08	233	FlowCell_0282	58060105063	28391	8520	11.4	5189	PASS	PASS	PASS
2020-12-08	157	FlowCell_0283	72856425238	26675	6000	11.8	7384	PASS	PASS	PASS
2020-12-08	202	FlowCell_0284	63674246176	23850	6302	12	7504	PASS	PASS	PASS
2020-12-08	210	FlowCell_0285	73817153648	27630	7799	11.4	6795	PASS	PASS	PASS
2020-12-08	212	FlowCell_0286	72021606377	24225	8645	12	7206	PASS	PASS	PASS
2020-12-08	228	FlowCell_0287	81053231449	28648	7547	11.7	6430	PASS	PASS	PASS
2020-12-08	152	FlowCell_0288	14599437022	18388	3599	10.9	1508	PASS	FAIL	PASS
2020-12-10	238	FlowCell_0289	81004385288	25458	6547	11.2	7163	PASS	PASS	PASS
2020-12-10	239	FlowCell_0290	39154219269	27567	7631	10.4	4453	PASS	FAIL	PASS
2020-12-10	240	FlowCell_0291	78432502018	27170	7802	11.8	6580	PASS	PASS	PASS
2020-12-10	241	FlowCell_0292	77566569095	25453	6871	11.9	6065	PASS	PASS	PASS
2020-12-10	153	FlowCell_0293	18904648077	21330	3506	8.7	2843	PASS	PASS	PASS
2020-12-10	179	FlowCell_0294	5937434523	21772	4740	10.6	1296	PASS	FAIL	PASS
2020-12-10	185	FlowCell_0295	23604079315	25099	5772	10.7	1843	PASS	PASS	PASS
2020-12-10	192	FlowCell_0296	3993290530	23020	5422	9.1	1101	PASS	FAIL	PASS
2020-12-11	239	FlowCell_0297	41355660361	29380	8602	11.1	5210	PASS	FAIL	PASS
2020-12-15	138	FlowCell_0298	12617602995	21774	6310	10.5	1384	PASS	FAIL	PASS
2020-12-15	160	FlowCell_0299	9029523517	26137	6812.5	9.7	1587	PASS	FAIL	PASS
2020-12-15	194	FlowCell_0300	32353170190	22036	5056	11.3	5569	PASS	PASS	PASS
2020-12-15	198	FlowCell_0301	32529315885	16383	3443	11.3	5729	PASS	PASS	PASS
2020-12-15	151	FlowCell_0302	40518704039	25696	6512	11.3	5745	PASS	PASS	PASS
2020-12-15	176	FlowCell_0303	26830099782	22081	4374	10.9	4823	PASS	FAIL	PASS
2020-12-15	163	FlowCell_0304	29824382808	21388	4944	11.1	5777	PASS	PASS	PASS
2020-12-15	174	FlowCell_0305	29012623663	21119	4649	11.2	5440	PASS	PASS	PASS
2020-12-17	169	FlowCell_0306	37783936993	21614	6340	11.3	7370	PASS	PASS	PASS
2020-12-17	146	FlowCell_0307	84796105772	14435	3114	11.5	7587	PASS	PASS	PASS
2020-12-17	148	FlowCell_0308	54740118895	20114	4433	11.5	6998	PASS	PASS	PASS
2020-12-17	149	FlowCell_0309	30334285410	24711	7209	11	2108	PASS	PASS	PASS
2020-12-17	242	FlowCell_0310	98419363216	27783	6647	11.8	8062	PASS	PASS	PASS
2020-12-17	243	FlowCell_0311	109824000000	25236	7000	11.5	8195	PASS	PASS	PASS
2020-12-17	244	FlowCell_0312	125797000000	16892	6101	11.6	8638	PASS	PASS	PASS
2020-12-22	245	FlowCell_0313	98065347726	22686	4593	11.7	7620	PASS	PASS	PASS
2020-12-22	246	FlowCell_0314	108273000000	28098	6164	12	7454	PASS	PASS	PASS
2020-12-22	247	FlowCell_0315	105152000000	28063	6401	11.9	7393	PASS	PASS	PASS
2020-12-22	248	FlowCell_0316	105229000000	26277	6527	11.7	8118	PASS	PASS	PASS
2020-12-22	249	FlowCell_0317	85699500582	26524	5739	11	6743	PASS	PASS	PASS
2020-12-22	250	FlowCell_0318	109079000000	26593	6121	11.8	7569	PASS	PASS	PASS
2020-12-22	251	FlowCell_0319	114382000000	21932	5295	12.1	8186	PASS	PASS	PASS
2020-12-22	252	FlowCell_0320	111471000000	24556	6034	12.3	8718	PASS	PASS	PASS
2021-01-06	253	FlowCell_0321	74302918684	25388	5904	11.6	6887	PASS	PASS	PASS
2021-01-06	254	FlowCell_0322	79827234717	26610	5625	12.3	7808	PASS	PASS	PASS
2021-01-06	255	FlowCell_0323	89909570098	24864	5602	12.1	8529	PASS	PASS	PASS
2021-01-06	256	FlowCell_0324	79648533788	23581	5643	11.7	7901	PASS	PASS	PASS
2021-01-06	257	FlowCell_0325	74643173931	23395	5406	12	7071	PASS	PASS	PASS
2021-01-06	258	FlowCell_0326	66432108096	23500	5751	11.6	6644	PASS	PASS	PASS
2021-01-06	259	FlowCell_0327	78939541764	27737	6591	11.9	7144	PASS	PASS	PASS
2021-01-06	260	FlowCell_0328	67171446568	28546	5289	11.7	6470	PASS	PASS	PASS
2021-01-19	261	FlowCell_0329	76613277437	24417	4705	11.5	6687	PASS	PASS	PASS
2021-01-19	262	FlowCell_0330	87148223635	24347	4476	11.7	6761	PASS	PASS	PASS
2021-01-19	263	FlowCell_0331	78660504018	22235	4589	11.8	7370	PASS	PASS	PASS
2021-01-19	264	FlowCell_0332	90512587351	24579	4589	11.9	8176	PASS	PASS	PASS
2021-01-19	265	FlowCell_0333	45586278967	27254	4921	11.6	6750	PASS	PASS	PASS
2021-01-19	266	FlowCell_0334	52659823709	26179	4739	11.4	6800	PASS	PASS	PASS
2021-01-19	267	FlowCell_0335	53258954996	27240	5170	11.4	6957	PASS	PASS	PASS
2021-01-19	268	FlowCell_0336	68196071254	26332	5259	11.6	7005	PASS	PASS	PASS
2021-01-21	269	FlowCell_0337	106579000000	22197	6014	11	8935	PASS	PASS	PASS
2021-01-21	270	FlowCell_0338	91191901978	25160	5002	11.6	8492	PASS	PASS	PASS
2021-01-21	271	FlowCell_0339	85262901082	27617	5299	11.6	8404	PASS	PASS	PASS
2021-01-21	272	FlowCell_0340	72219759284	25828	5744	10.5	6323	PASS	PASS	PASS
2021-01-21	273	FlowCell_0341	70214464718	24227	4831	11.2	6677	PASS	PASS	PASS
2021-01-21	274	FlowCell_0342	89454339538	22839	5497	11.4	7467	PASS	PASS	PASS
2021-01-21	275	FlowCell_0343	26073624423	24978	5081	11.5	5823	FAIL	PASS	PASS
2021-01-21	276	FlowCell_0344	30644982190	26633	6011	12.2	8011	FAIL	PASS	PASS
2021-01-21	275	FlowCell_0343	64183816751	24483	5183	10.6	5823	PASS	PASS	PASS
2021-01-21	276	FlowCell_0344	60844384397	24572	5290	11	8011	PASS	PASS	PASS
2021-01-22	168	FlowCell_0345	22977464604	23488	4702	11.5	2077	PASS	PASS	PASS
2021-01-22	181	FlowCell_0346	20460540983	26254	4863	9.6	5397	PASS	FAIL	PASS
2021-01-22	147	FlowCell_0347	20239002467	20807	4008	10.5	818	PASS	FAIL	PASS
2021-01-22	182	FlowCell_0348	2811565858	20598	3815	10	111	PASS	FAIL	PASS
2021-01-22	265	FlowCell_0349	37616739848	27834	4819	10.6	2709	PASS	FAIL	PASS
2021-01-22	266	FlowCell_0350	3697446122	25968	4858	10.2	503	PASS	FAIL	PASS
2021-01-26	277	FlowCell_0351	78387683432	28337	5045	11.5	6350	PASS	PASS	PASS
2021-01-26	278	FlowCell_0352	87366780368	26495	6005	11.7	6350	PASS	PASS	PASS
2021-01-26	279	FlowCell_0353	82368687805	21932	5733	11.6	6028	PASS	PASS	PASS
2021-01-26	280	FlowCell_0354	61605500322	23496	4958	11.6	5450	PASS	PASS	PASS
2021-01-26	281	FlowCell_0355	90139279776	28446	5110	11.6	8131	PASS	PASS	PASS
2021-01-26	282	FlowCell_0356	97985036701	25484	5304	11.6	8267	PASS	PASS	PASS
2021-01-26	283	FlowCell_0357	85248113561	21909	5113	11.4	7260	PASS	PASS	PASS
2021-01-26	284	FlowCell_0358	72800078389	20716	4612	11.7	6786	PASS	PASS	PASS
2021-01-28	285	FlowCell_0359	43695361861	23047	4948	10.9	6247	PASS	PASS	PASS
2021-01-28	286	FlowCell_0360	81253653219	27769	5661	11.6	6948	PASS	PASS	PASS
2021-01-28	287	FlowCell_0361	80670684519	25060	4712	11.4	6301	PASS	PASS	PASS
2021-01-28	288	FlowCell_0362	46367978936	25465	5140	11	5939	PASS	PASS	PASS
2021-01-28	289	FlowCell_0363	50321826209	21847	4393	10.9	5558	PASS	PASS	PASS
2021-01-28	290	FlowCell_0364	73264662005	25708	5736	11.2	6342	PASS	PASS	PASS
2021-01-28	291	FlowCell_0365	27888379876	23332	5381	11.8	6031	PASS	PASS	PASS
2021-01-28	292	FlowCell_0366	64394861377	25693	4603	10	5868	PASS	PASS	PASS
2021-01-29	285	FlowCell_0367	32786372206	23377	5254	11.2	3755	PASS	PASS	PASS
2021-01-29	288	FlowCell_0368	13515033659	25353	5157	10.6	1670	PASS	PASS	PASS
2021-01-29	291	FlowCell_0365	37595196298	24709	6375.5	10.6	6031	FAIL	FAIL	PASS
2021-02-02	293	FlowCell_0369	84540603995	23120	5290	11.2	7645	PASS	PASS	PASS
2021-02-02	294	FlowCell_0370	90284777788	23485	4688	11.7	7271	PASS	PASS	PASS
2021-02-02	295	FlowCell_0371	94386864300	23330	7218	11.6	6432	PASS	PASS	PASS
2021-02-02	296	FlowCell_0372	90888433843	24896	5402	11.5	7746	PASS	PASS	PASS
2021-02-02	297	FlowCell_0373	77553405155	25512	6013	11.6	7547	PASS	PASS	PASS
2021-02-02	298	FlowCell_0374	78395439463	21599	4806	11.5	7050	PASS	PASS	PASS
2021-02-02	299	FlowCell_0375	73933586237	28425	5589	11.4	6445	PASS	PASS	PASS
2021-02-02	300	FlowCell_0376	75514885255	25273	4316	11.4	5971	PASS	PASS	PASS
2021-02-04	301	FlowCell_0377	42360121093	26163	5171	11	6852	PASS	PASS	PASS
2021-02-04	302	FlowCell_0378	60361350091	24496	5202	11	6395	PASS	PASS	PASS
2021-02-04	303	FlowCell_0379	86750145840	25792	4799	9.9	7311	PASS	PASS	PASS
2021-02-04	304	FlowCell_0380	78614984188	22491	5030	11.2	5552	PASS	PASS	PASS
2021-02-04	305	FlowCell_0381	66916618739	25601	4948	10.2	6890	PASS	PASS	PASS
2021-02-04	306	FlowCell_0382	76608694631	25000	5054	11.4	6375	PASS	PASS	PASS
2021-02-04	307	FlowCell_0383	81481584344	24090	4742	11.1	7056	PASS	PASS	PASS
2021-02-04	308	FlowCell_0384	88045269421	24455	5038	11	7597	PASS	PASS	PASS
2021-02-05	301	FlowCell_0385	16593890694	25166	5118	11.8	2011	PASS	FAIL	PASS
2021-02-09	309	FlowCell_0386	72927175652	24616	4993	11.4	6839	PASS	PASS	PASS
2021-02-09	310	FlowCell_0387	86064657330	24462	6202	11.3	7466	PASS	PASS	PASS
2021-02-09	311	FlowCell_0388	99363513894	24795	6227	11.1	7517	PASS	PASS	PASS
2021-02-09	312	FlowCell_0389	60438610174	24797	5953	11	5747	PASS	PASS	PASS
2021-02-09	313	FlowCell_0390	99084104980	24931	6414	11.6	7817	PASS	PASS	PASS
2021-02-09	314	FlowCell_0391	81942089549	28992	5252	10.9	6964	PASS	PASS	PASS
2021-02-09	315	FlowCell_0392	81545747550	28998	5178	11.6	6916	PASS	PASS	PASS
2021-02-09	316	FlowCell_0393	105615000000	20623	4424	11.3	8010	PASS	PASS	PASS
2021-02-16	317	FlowCell_0394	65621219872	25285	4951	11.5	5989	PASS	PASS	PASS
2021-02-16	318	FlowCell_0395	57034981039	20704	4582	11.5	5597	PASS	PASS	PASS
2021-02-16	319	FlowCell_0396	90248926822	26783	6002	11.3	7528	PASS	PASS	PASS
2021-02-16	320	FlowCell_0397	75424785173	26832	5121	11.6	5955	PASS	PASS	PASS
2021-02-16	321	FlowCell_0398	89311900505	26493	6670	11.6	6840	PASS	PASS	PASS
2021-02-16	322	FlowCell_0399	86697321711	26145	5255	11.6	6792	PASS	PASS	PASS
2021-02-16	323	FlowCell_0400	81975822154	24257	6523	11.5	6494	PASS	PASS	PASS
2021-02-16	324	FlowCell_0401	43698989522	23657	4895	11.6	5264	PASS	PASS	PASS
2021-02-17	324	FlowCell_0402	15077893523	23553	5012	11.5	566	PASS	FAIL	PASS
2021-02-18	325	FlowCell_0403	73936953889	18023	4031	11.1	5710	PASS	PASS	PASS
2021-02-18	326	FlowCell_0404	81836812731	24638	4767	11.5	6803	PASS	PASS	PASS
2021-02-18	327	FlowCell_0405	83371637552	24310	4704	11.4	6399	PASS	PASS	PASS
2021-02-18	328	FlowCell_0406	85124369720	24760	5767	11.1	5968	PASS	PASS	PASS
2021-02-18	329	FlowCell_0407	81620993740	27003	5444	11.6	6435	PASS	PASS	PASS
2021-02-18	330	FlowCell_0408	87062199934	25520	5083	11.5	6318	PASS	PASS	PASS
2021-02-18	331	FlowCell_0409	89437835430	22655	4135	11.3	6899	PASS	PASS	PASS
2021-02-18	332	FlowCell_0410	88113552639	22962	4727	10.9	6371	PASS	PASS	PASS
2021-02-18	318	FlowCell_0395	23657456	8568	1978	5	5597	FAIL	FAIL	PASS
2021-03-04	333	FlowCell_0411	88014041743	27713	4821	11.5	7314	PASS	PASS	PASS
