# Supplementary material for: Construction of a trio-based structural variation panel utilizing activated T lymphocytes and long-read sequencing technology
Source: Commun Biol. 2022 Sep 20;5:991. doi: 10.1038/s42003-022-03953-1 (PMC9489684; doi:10.1038/s42003-022-03953-1)
Supplement: Supplementary file 8 — Supplementary Data 2 [file 42003_2022_3953_MOESM8_ESM.xlsx]

## Sheet: Sheet1
Supplementary Table. Protein coding genes overlapped with SVs
EnsembleID	GeneName	GeneType	CDS.chromosome	CDS.start	CDS.end	SV.chromosome	SV.start	SV.end	SVType	SVSize	AF
ENSG00000162571.14	TTLL10	protein_coding	chr1	1179216	1179333	chr1	1178614	1181293	DEL	-2679	0.0023
ENSG00000162571.14	TTLL10	protein_coding	chr1	1180054	1180340	chr1	1178614	1181293	DEL	-2679	0.0023
ENSG00000116721.9	PRAMEF1	protein_coding	chr1	12793228	12793514	chr1	12790026	12830689	DEL	-40663	0.0023
ENSG00000116721.9	PRAMEF1	protein_coding	chr1	12795438	12795993	chr1	12790026	12830689	DEL	-40663	0.0023
ENSG00000239810.3	PRAMEF11	protein_coding	chr1	12824945	12825503	chr1	12790026	12830689	DEL	-40663	0.0023
ENSG00000239810.3	PRAMEF11	protein_coding	chr1	12828497	12828789	chr1	12790026	12830689	DEL	-40663	0.0023
ENSG00000280267.4	PRAMEF26	protein_coding	chr1	13149240	13149798	chr1	13144296	13238099	DEL	-93806	0.0023
ENSG00000280267.4	PRAMEF26	protein_coding	chr1	13152803	13153095	chr1	13144296	13238099	DEL	-93806	0.0023
ENSG00000280267.4	PRAMEF26	protein_coding	chr1	13152803	13153095	chr1	13151674	13224056	DEL	-72381	0.041
ENSG00000179412.11	HNRNPCL4	protein_coding	chr1	13164589	13165467	chr1	13144296	13238099	DEL	-93806	0.0023
ENSG00000179412.11	HNRNPCL4	protein_coding	chr1	13164589	13165467	chr1	13151674	13224056	DEL	-72381	0.041
ENSG00000179412.11	HNRNPCL4	protein_coding	chr1	13164589	13165467	chr1	13161267	13221901	DEL	-60634	0.0023
ENSG00000204505.4	PRAMEF9	protein_coding	chr1	13175281	13175573	chr1	13144296	13238099	DEL	-93806	0.0023
ENSG00000204505.4	PRAMEF9	protein_coding	chr1	13175281	13175573	chr1	13151674	13224056	DEL	-72381	0.041
ENSG00000204505.4	PRAMEF9	protein_coding	chr1	13175281	13175573	chr1	13161267	13221901	DEL	-60634	0.0023
ENSG00000204505.4	PRAMEF9	protein_coding	chr1	13178571	13179129	chr1	13144296	13238099	DEL	-93806	0.0023
ENSG00000204505.4	PRAMEF9	protein_coding	chr1	13178571	13179129	chr1	13151674	13224056	DEL	-72381	0.041
ENSG00000204505.4	PRAMEF9	protein_coding	chr1	13178571	13179129	chr1	13161267	13221901	DEL	-60634	0.0023
ENSG00000279169.3	PRAMEF13	protein_coding	chr1	13196826	13197381	chr1	13144296	13238099	DEL	-93806	0.0023
ENSG00000279169.3	PRAMEF13	protein_coding	chr1	13196826	13197381	chr1	13151674	13224056	DEL	-72381	0.041
ENSG00000279169.3	PRAMEF13	protein_coding	chr1	13196826	13197381	chr1	13161267	13221901	DEL	-60634	0.0023
ENSG00000279169.3	PRAMEF13	protein_coding	chr1	13196826	13197381	chr1	13191024	13220889	DEL	-29855	0.07
ENSG00000279169.3	PRAMEF13	protein_coding	chr1	13197852	13197982	chr1	13144296	13238099	DEL	-93806	0.0023
ENSG00000279169.3	PRAMEF13	protein_coding	chr1	13197852	13197982	chr1	13151674	13224056	DEL	-72381	0.041
ENSG00000279169.3	PRAMEF13	protein_coding	chr1	13197852	13197982	chr1	13161267	13221901	DEL	-60634	0.0023
ENSG00000279169.3	PRAMEF13	protein_coding	chr1	13197852	13197982	chr1	13191024	13220889	DEL	-29855	0.07
ENSG00000279169.3	PRAMEF13	protein_coding	chr1	13199303	13199589	chr1	13144296	13238099	DEL	-93806	0.0023
ENSG00000279169.3	PRAMEF13	protein_coding	chr1	13199303	13199589	chr1	13151674	13224056	DEL	-72381	0.041
ENSG00000279169.3	PRAMEF13	protein_coding	chr1	13199303	13199589	chr1	13161267	13221901	DEL	-60634	0.0023
ENSG00000279169.3	PRAMEF13	protein_coding	chr1	13199303	13199589	chr1	13191024	13220889	DEL	-29855	0.07
ENSG00000279804.2	PRAMEF18	protein_coding	chr1	13223335	13223905	chr1	13144296	13238099	DEL	-93806	0.0023
ENSG00000279804.2	PRAMEF18	protein_coding	chr1	13223335	13223905	chr1	13151674	13224056	DEL	-72381	0.041
ENSG00000204501.7	PRAMEF15	protein_coding	chr1	13318408	13318700	chr1	13314932	13325335	DEL	-10403	0.0023
ENSG00000204501.7	PRAMEF15	protein_coding	chr1	13321703	13322261	chr1	13314932	13325335	DEL	-10403	0.0023
ENSG00000187144.11	SPATA21	protein_coding	chr1	16425100	16425210	chr1	16424294	16428113	DEL	-3962	0.0023
ENSG00000158062.20	UBXN11	protein_coding	chr1	26282302	26282569	chr1	26282375	26282375	INS	71	0.12
ENSG00000176092.16	CRYBG2	protein_coding	chr1	26343745	26346657	chr1	26345024	26345075	DEL	-51	0.24
ENSG00000092850.12	TEKT2	protein_coding	chr1	36084922	36085077	chr1	36083131	36086793	DEL	-3661	0.0045
ENSG00000164002.11	EXO5	protein_coding	chr1	40514545	40515663	chr1	40510994	40517406	DEL	-6412	0.0068
ENSG00000117448.14	AKR1A1	protein_coding	chr1	45561795	45561878	chr1	45560819	45562601	DEL	-1782	0.0023
ENSG00000243480.7	AMY2A	protein_coding	chr1	103617441	103617608	chr1	103611079	103618775	DEL	-7696	0.27
ENSG00000243480.7	AMY2A	protein_coding	chr1	103625557	103625743	chr1	103619303	103684093	DEL	-64790	0.23
ENSG00000237763.9	AMY1A	protein_coding	chr1	103656331	103656498	chr1	103619303	103684093	DEL	-64790	0.23
ENSG00000237763.9	AMY1A	protein_coding	chr1	103664331	103664517	chr1	103619303	103684093	DEL	-64790	0.23
ENSG00000085491.17	SLC25A24	protein_coding	chr1	108192496	108192621	chr1	108190716	108194624	DEL	-3908	0.4
ENSG00000134184.13	GSTM1	protein_coding	chr1	109687874	109687909	chr1	109683268	109701716	DEL	-18446	0.0068
ENSG00000134184.13	GSTM1	protein_coding	chr1	109687874	109687909	chr1	109684634	109703082	DEL	-18445	0.0023
ENSG00000134184.13	GSTM1	protein_coding	chr1	109689225	109689302	chr1	109683268	109701716	DEL	-18446	0.0068
ENSG00000134184.13	GSTM1	protein_coding	chr1	109689225	109689302	chr1	109684634	109703082	DEL	-18445	0.0023
ENSG00000134184.13	GSTM1	protein_coding	chr1	109693206	109693292	chr1	109683268	109701716	DEL	-18446	0.0068
ENSG00000134184.13	GSTM1	protein_coding	chr1	109693206	109693292	chr1	109684634	109703082	DEL	-18445	0.0023
ENSG00000085465.13	OVGP1	protein_coding	chr1	111414467	111415344	chr1	111414902	111414969	DEL	-69	0.18
ENSG00000121933.19	TMIGD3	protein_coding	chr1	111503005	111503354	chr1	111503019	111504738	DEL	-1719	0.0023
ENSG00000265808.4	SEC22B	protein_coding	chr1	120176307	120176381	chr1	120175847	120179974	DEL	-4137	0.0068
ENSG00000273136.7	NBPF26	protein_coding	chr1	120811921	120812095	chr1	120807182	120813465	DEL	-6284	0.0023
ENSG00000273136.7	NBPF26	protein_coding	chr1	120833603	120833623	chr1	120824782	120836433	DEL	-11637	0.023
ENSG00000270629.6	NBPF14	protein_coding	chr1	148589184	148589358	chr1	148585533	148591826	DEL	-6291	0.0045
ENSG00000178104.19	PDE4DIP	protein_coding	chr1	148981270	148981441	chr1	148977771	148988129	DEL	-10241	0.18
ENSG00000286219.1	NOTCH2NLC	protein_coding	chr1	149390788	149390922	chr1	149390824	149390824	INS	78	0.016
ENSG00000143458.12	GABPB2	protein_coding	chr1	151117957	151118253	chr1	151096377	151120473	DEL	-24096	0.0023
ENSG00000159450.12	TCHH	protein_coding	chr1	152107388	152113078	chr1	152108143	152108214	DEL	-58	0.0023
ENSG00000159450.12	TCHH	protein_coding	chr1	152107388	152113078	chr1	152110098	152110368	DEL	-269	0.0023
ENSG00000159450.12	TCHH	protein_coding	chr1	152107388	152113078	chr1	152112052	152112052	INS	76	0.16
ENSG00000159450.12	TCHH	protein_coding	chr1	152107388	152113078	chr1	152112056	152112120	DEL	-61	0.18
ENSG00000197915.7	HRNR	protein_coding	chr1	152213079	152221490	chr1	152213670	152214021	DEL	-351	0.016
ENSG00000197915.7	HRNR	protein_coding	chr1	152213079	152221490	chr1	152216176	152217583	DEL	-2348	0.0068
ENSG00000143631.11	FLG	protein_coding	chr1	152302703	152314747	chr1	152307370	152310288	DEL	-2917	0.0045
ENSG00000143520.6	FLG2	protein_coding	chr1	152350613	152357647	chr1	152351519	152351744	DEL	-225	0.0023
ENSG00000143520.6	FLG2	protein_coding	chr1	152350613	152357647	chr1	152354995	152355224	DEL	-230	0.46
ENSG00000185966.4	LCE3E	protein_coding	chr1	152565933	152566208	chr1	152549247	152616554	DEL	-67309	0.0023
ENSG00000163202.5	LCE3D	protein_coding	chr1	152579661	152579936	chr1	152549247	152616554	DEL	-67309	0.0023
ENSG00000244057.4	LCE3C	protein_coding	chr1	152600732	152601013	chr1	152583072	152615264	DEL	-32193	0.49
ENSG00000244057.4	LCE3C	protein_coding	chr1	152600732	152601013	chr1	152549247	152616554	DEL	-67309	0.0023
ENSG00000187238.5	LCE3B	protein_coding	chr1	152613811	152614095	chr1	152583072	152615264	DEL	-32193	0.49
ENSG00000187238.5	LCE3B	protein_coding	chr1	152613811	152614095	chr1	152549247	152616554	DEL	-67309	0.0023
ENSG00000172155.10	LCE1D	protein_coding	chr1	152797795	152798136	chr1	152787747	152798230	DEL	-10484	0.009
ENSG00000163207.7	IVL	protein_coding	chr1	152909798	152911552	chr1	152910513	152910513	INS	94	0.059
ENSG00000163209.15	SPRR3	protein_coding	chr1	153003021	153003527	chr1	153003283	153003358	DEL	-72	0.0045
ENSG00000163346.17	PBXIP1	protein_coding	chr1	154947249	154947548	chr1	154947189	154949705	DEL	-2516	0.0023
ENSG00000162747.12	FCGR3B	protein_coding	chr1	161624518	161624639	chr1	161620705	161628293	DEL	-7590	0.0023
ENSG00000152061.23	RABGAP1L	protein_coding	chr1	174219158	174219184	chr1	174217898	174223117	DEL	-5219	0.0023
ENSG00000152061.23	RABGAP1L	protein_coding	chr1	174219158	174219295	chr1	174217898	174223117	DEL	-5219	0.0023
ENSG00000185523.6	SPATA45	protein_coding	chr1	212830245	212830261	chr1	212829025	212840322	DEL	-11297	0.009
ENSG00000185523.6	SPATA45	protein_coding	chr1	212835873	212836149	chr1	212829025	212840322	DEL	-11297	0.009
ENSG00000181450.18	ZNF678	protein_coding	chr1	227654336	227655825	chr1	227654796	227655299	DEL	-503	0.02
ENSG00000196944.4	OR2T4	protein_coding	chr1	248361581	248362624	chr1	248361647	248361730	DEL	-84	0.38
ENSG00000196944.4	OR2T4	protein_coding	chr1	248361665	248362624	chr1	248361647	248361730	DEL	-84	0.38
ENSG00000184022.4	OR2T10	protein_coding	chr1	248592833	248593768	chr1	248588387	248632236	DEL	-43851	0.17
ENSG00000279301.4	OR2T11	protein_coding	chr1	248626181	248627128	chr1	248588387	248632236	DEL	-43851	0.17
ENSG00000157856.12	DRC1	protein_coding	chr2	26401990	26402144	chr2	26398038	26425786	DEL	-27752	0.0045
ENSG00000138028.16	CGREF1	protein_coding	chr2	27101277	27101461	chr2	27101424	27101478	DEL	-52	1
ENSG00000138028.16	CGREF1	protein_coding	chr2	27101277	27101888	chr2	27101424	27101478	DEL	-52	1
ENSG00000187627.17	RGPD1	protein_coding	chr2	86913850	86913921	chr2	86910098	86919791	DEL	-9694	0.0045
ENSG00000239862.1	IGKV1-37	IG_V_gene	chr2	89297684	89297738	chr2	89285626	89311746	DEL	-26091	0.009
ENSG00000211626.2	IGKV6D-41	IG_V_gene	chr2	90069688	90069736	chr2	90063669	90082266	DEL	-18599	0.27
ENSG00000211633.3	IGKV1D-42	IG_V_gene	chr2	90190213	90190267	chr2	90190252	90210092	DEL	-19841	0.045
ENSG00000242580.1	IGKV1D-43	IG_V_gene	chr2	90210054	90210108	chr2	90190252	90210092	DEL	-19841	0.045
ENSG00000196912.12	ANKRD36B	protein_coding	chr2	97507045	97507065	chr2	97437613	97511379	DEL	-73767	0.011
ENSG00000196912.12	ANKRD36B	protein_coding	chr2	97511138	97511209	chr2	97437613	97511379	DEL	-73767	0.011
ENSG00000222014.6	RAB6C	protein_coding	chr2	129980116	129980877	chr2	129977844	129980986	DEL	-3143	0.045
ENSG00000152086.9	TUBA3E	protein_coding	chr2	130198358	130198360	chr2	130197359	130199832	DEL	-2474	0.16
ENSG00000196834.13	POTEI	protein_coding	chr2	130508715	130509235	chr2	130508936	130509044	DEL	-112	0.5
ENSG00000222038.4	POTEJ	protein_coding	chr2	130611533	130611942	chr2	130611752	130611752	INS	106	0.36
ENSG00000075886.11	TUBA3D	protein_coding	chr2	131476200	131476202	chr2	131474683	131477176	DEL	-2494	0.099
ENSG00000176601.13	MAP3K19	protein_coding	chr2	135024626	135024647	chr2	134969010	135034465	DEL	-65455	0.0023
ENSG00000240344.9	PPIL3	protein_coding	chr2	200887613	200887615	chr2	200887254	200888668	DEL	-1414	0.0023
ENSG00000003400.15	CASP10	protein_coding	chr2	201200443	201200499	chr2	201198715	201212122	DEL	-13407	0.0023
ENSG00000003400.15	CASP10	protein_coding	chr2	201208075	201208172	chr2	201198715	201212122	DEL	-13407	0.0023
ENSG00000284718.1	SCYGR7	protein_coding	chr2	227728335	227728622	chr2	227728387	227728387	INS	65	0.02
ENSG00000063660.9	GPC1	protein_coding	chr2	240435919	240436084	chr2	240436010	240436375	DEL	-371	0.0023
ENSG00000188011.5	RTP5	protein_coding	chr2	241871714	241873271	chr2	241871395	241873417	DEL	-2029	0.0023
ENSG00000206562.12	METTL6	protein_coding	chr3	15426287	15426511	chr3	15426372	15426372	INS	5975	0.0023
ENSG00000197385.6	ZNF860	protein_coding	chr3	31989080	31990975	chr3	31990461	31990545	DEL	-84	0.29
ENSG00000168314.17	MOBP	protein_coding	chr3	39502463	39502874	chr3	39502672	39502672	INS	58	0.0023
ENSG00000168314.17	MOBP	protein_coding	chr3	39502535	39502877	chr3	39502672	39502672	INS	58	0.0023
ENSG00000169379.16	ARL13B	protein_coding	chr3	94003838	94003908	chr3	94000651	94008243	DEL	-7592	0.0023
ENSG00000080224.17	EPHA6	protein_coding	chr3	96814624	96815008	chr3	96814995	96814995	INS	174	0.0023
ENSG00000251287.8	ALG1L2	protein_coding	chr3	130082017	130082036	chr3	130044535	130087902	DEL	-43366	0.063
ENSG00000186038.9	HTR3E	protein_coding	chr3	184100373	184100651	chr3	184099477	184101452	DEL	-1976	0.0068
ENSG00000145014.18	TMEM44	protein_coding	chr3	194623188	194623310	chr3	194622820	194625750	DEL	-2930	0.0023
ENSG00000176945.17	MUC20	protein_coding	chr3	195724709	195726572	chr3	195725262	195725741	DEL	-468	0.98
ENSG00000176945.17	MUC20	protein_coding	chr3	195733150	195733215	chr3	195730401	195744157	DEL	-13756	0.045
ENSG00000176945.17	MUC20	protein_coding	chr3	195734756	195734863	chr3	195730401	195744157	DEL	-13756	0.045
ENSG00000272602.6	ZNF595	protein_coding	chr4	67840	67868	chr4	64632	67994	DEL	-3362	0.0023
ENSG00000250312.8	ZNF718	protein_coding	chr4	130881	130914	chr4	127125	133272	DEL	-6143	0.79
ENSG00000159692.16	CTBP1	protein_coding	chr4	1237106	1237264	chr4	1236749	1237506	DEL	-413	0.0023
ENSG00000229924.3	FAM90A26	protein_coding	chr4	9173173	9173295	chr4	9156429	9244544	DEL	-88114	0.05
ENSG00000229924.3	FAM90A26	protein_coding	chr4	9173173	9173295	chr4	9156430	9248342	DEL	-93261	0.011
ENSG00000229924.3	FAM90A26	protein_coding	chr4	9173173	9173295	chr4	9156434	9230310	DEL	-74203	0.0045
ENSG00000229924.3	FAM90A26	protein_coding	chr4	9173173	9173295	chr4	9156438	9239812	DEL	-83813	0.063
ENSG00000229924.3	FAM90A26	protein_coding	chr4	9175205	9176164	chr4	9156429	9244544	DEL	-88114	0.05
ENSG00000229924.3	FAM90A26	protein_coding	chr4	9175205	9176164	chr4	9156430	9248342	DEL	-93261	0.011
ENSG00000229924.3	FAM90A26	protein_coding	chr4	9175205	9176164	chr4	9156434	9230310	DEL	-74203	0.0045
ENSG00000229924.3	FAM90A26	protein_coding	chr4	9175205	9176164	chr4	9156438	9239812	DEL	-83813	0.063
ENSG00000231396.3	USP17L10	protein_coding	chr4	9210657	9212246	chr4	9156429	9244544	DEL	-88114	0.05
ENSG00000231396.3	USP17L10	protein_coding	chr4	9210657	9212246	chr4	9156430	9248342	DEL	-93261	0.011
ENSG00000231396.3	USP17L10	protein_coding	chr4	9210657	9212246	chr4	9156434	9230310	DEL	-74203	0.0045
ENSG00000231396.3	USP17L10	protein_coding	chr4	9210657	9212246	chr4	9156438	9239812	DEL	-83813	0.063
ENSG00000233136.3	USP17L11	protein_coding	chr4	9215405	9216994	chr4	9156429	9244544	DEL	-88114	0.05
ENSG00000233136.3	USP17L11	protein_coding	chr4	9215405	9216994	chr4	9156430	9248342	DEL	-93261	0.011
ENSG00000233136.3	USP17L11	protein_coding	chr4	9215405	9216994	chr4	9156434	9230310	DEL	-74203	0.0045
ENSG00000233136.3	USP17L11	protein_coding	chr4	9215405	9216994	chr4	9156438	9239812	DEL	-83813	0.063
ENSG00000227551.1	USP17L12	protein_coding	chr4	9220152	9221741	chr4	9156429	9244544	DEL	-88114	0.05
ENSG00000227551.1	USP17L12	protein_coding	chr4	9220152	9221741	chr4	9156430	9248342	DEL	-93261	0.011
ENSG00000227551.1	USP17L12	protein_coding	chr4	9220152	9221741	chr4	9156434	9230310	DEL	-74203	0.0045
ENSG00000227551.1	USP17L12	protein_coding	chr4	9220152	9221741	chr4	9156438	9239812	DEL	-83813	0.063
ENSG00000232399.4	USP17L13	protein_coding	chr4	9224896	9226485	chr4	9156429	9244544	DEL	-88114	0.05
ENSG00000232399.4	USP17L13	protein_coding	chr4	9224896	9226485	chr4	9156430	9248342	DEL	-93261	0.011
ENSG00000232399.4	USP17L13	protein_coding	chr4	9224896	9226485	chr4	9156434	9230310	DEL	-74203	0.0045
ENSG00000232399.4	USP17L13	protein_coding	chr4	9224896	9226485	chr4	9156438	9239812	DEL	-83813	0.063
ENSG00000223569.8	USP17L15	protein_coding	chr4	9234385	9236043	chr4	9156429	9244544	DEL	-88114	0.05
ENSG00000223569.8	USP17L15	protein_coding	chr4	9234385	9236043	chr4	9156430	9248342	DEL	-93261	0.011
ENSG00000223569.8	USP17L15	protein_coding	chr4	9234385	9236043	chr4	9156438	9239812	DEL	-83813	0.063
ENSG00000249104.3	USP17L17	protein_coding	chr4	9243879	9245468	chr4	9156429	9244544	DEL	-88114	0.05
ENSG00000249104.3	USP17L17	protein_coding	chr4	9243879	9245468	chr4	9156430	9248342	DEL	-93261	0.011
ENSG00000174125.8	TLR1	protein_coding	chr4	38796474	38798831	chr4	38797330	38827956	DEL	-30626	0.0023
ENSG00000174130.12	TLR6	protein_coding	chr4	38827086	38827379	chr4	38797330	38827956	DEL	-30626	0.0023
ENSG00000174130.12	TLR6	protein_coding	chr4	38827086	38829473	chr4	38797330	38827956	DEL	-30626	0.0023
ENSG00000109182.12	CWH43	protein_coding	chr4	48986430	48986472	chr4	48977094	48993942	DEL	-16850	0.0045
ENSG00000109182.12	CWH43	protein_coding	chr4	48988515	48988668	chr4	48977094	48993942	DEL	-16850	0.0045
ENSG00000084093.19	REST	protein_coding	chr4	56929841	56932149	chr4	56931060	56931115	DEL	-54	0.097
ENSG00000109208.5	SMR3A	protein_coding	chr4	70362116	70362169	chr4	70361943	70384340	DEL	-22397	0.0023
ENSG00000109208.5	SMR3A	protein_coding	chr4	70366644	70366991	chr4	70361943	70384340	DEL	-22397	0.0023
ENSG00000171195.11	MUC7	protein_coding	chr4	70480799	70481875	chr4	70481396	70481464	DEL	-68	0.27
ENSG00000169435.14	RASSF6	protein_coding	chr4	73611731	73611795	chr4	73609882	73613876	DEL	-3996	0.0068
ENSG00000152591.15	DSPP	protein_coding	chr4	87613785	87616565	chr4	87615853	87615986	DEL	-135	0.45
ENSG00000196616.14	ADH1B	protein_coding	chr4	99307843	99307864	chr4	99307249	99309511	DEL	-2265	0.0023
ENSG00000168594.15	ADAM29	protein_coding	chr4	174975526	174977985	chr4	174977920	174977920	INS	53	0.17
ENSG00000168594.15	ADAM29	protein_coding	chr4	174975526	174977985	chr4	174977944	174977997	DEL	-53	0.0068
ENSG00000066230.12	SLC9A3	protein_coding	chr5	472967	473382	chr5	473158	473158	INS	60	0.027
ENSG00000186493.13	C5orf38	protein_coding	chr5	2752265	2752464	chr5	2752220	2752692	DEL	-474	0.0023
ENSG00000268799.4	H3Y2	protein_coding	chr5	17491328	17491768	chr5	17491467	17512082	DEL	-20615	0.0023
ENSG00000284373.1	TAF11L2	protein_coding	chr5	17498231	17498824	chr5	17491467	17512082	DEL	-20615	0.0023
ENSG00000284465.1	TAF11L7	protein_coding	chr5	17585165	17585758	chr5	17530332	17587514	DEL	-58029	0.081
ENSG00000284465.1	TAF11L7	protein_coding	chr5	17585165	17585758	chr5	17530355	17585589	DEL	-54831	0.009
ENSG00000284465.1	TAF11L7	protein_coding	chr5	17585165	17585758	chr5	17530426	17590052	DEL	-59626	0.065
ENSG00000283776.1	TAF11L13	protein_coding	chr5	17632088	17632681	chr5	17619671	17642030	DEL	-22359	0.0023
ENSG00000250782.1	TAF11L14	protein_coding	chr5	17634460	17635050	chr5	17619671	17642030	DEL	-22359	0.0023
ENSG00000164256.11	PRDM9	protein_coding	chr5	23526233	23527770	chr5	23526874	23527126	DEL	-177	0.025
ENSG00000164256.11	PRDM9	protein_coding	chr5	23526233	23527770	chr5	23527643	23527643	INS	83	0.011
ENSG00000249437.8	NAIP	protein_coding	chr5	71012348	71012915	chr5	71009542	71015231	DEL	-5687	0.44
ENSG00000145700.10	ANKRD31	protein_coding	chr5	75236583	75236686	chr5	75229500	75238708	DEL	-9208	0.0023
ENSG00000164308.17	ERAP2	protein_coding	chr5	96917462	96917602	chr5	96911935	96922040	DEL	-10099	0.011
ENSG00000255408.4	PCDHA3	protein_coding	chr5	140801198	140803591	chr5	140802405	140802405	INS	325	0.0023
ENSG00000255408.4	PCDHA3	protein_coding	chr5	140801198	140803669	chr5	140802405	140802405	INS	325	0.0023
ENSG00000204963.6	PCDHA7	protein_coding	chr5	140834384	140836738	chr5	140834787	140848898	DEL	-14112	0.0023
ENSG00000204963.6	PCDHA7	protein_coding	chr5	140834384	140836750	chr5	140834787	140848898	DEL	-14112	0.0023
ENSG00000204962.6	PCDHA8	protein_coding	chr5	140841322	140843715	chr5	140834787	140848898	DEL	-14112	0.0023
ENSG00000204962.6	PCDHA8	protein_coding	chr5	140841322	140843715	chr5	140842541	140859343	DEL	-16796	0.0045
ENSG00000204962.6	PCDHA8	protein_coding	chr5	140841322	140843763	chr5	140834787	140848898	DEL	-14112	0.0023
ENSG00000204962.6	PCDHA8	protein_coding	chr5	140841322	140843763	chr5	140842541	140859343	DEL	-16796	0.0045
ENSG00000204961.7	PCDHA9	protein_coding	chr5	140848496	140850889	chr5	140834787	140848898	DEL	-14112	0.0023
ENSG00000204961.7	PCDHA9	protein_coding	chr5	140848496	140850889	chr5	140842541	140859343	DEL	-16796	0.0045
ENSG00000204961.7	PCDHA9	protein_coding	chr5	140848496	140851021	chr5	140834787	140848898	DEL	-14112	0.0023
ENSG00000204961.7	PCDHA9	protein_coding	chr5	140848496	140851021	chr5	140842541	140859343	DEL	-16796	0.0045
ENSG00000250120.8	PCDHA10	protein_coding	chr5	140856049	140857647	chr5	140842541	140859343	DEL	-16796	0.0045
ENSG00000250120.8	PCDHA10	protein_coding	chr5	140856049	140858436	chr5	140842541	140859343	DEL	-16796	0.0045
ENSG00000250120.8	PCDHA10	protein_coding	chr5	140856049	140858580	chr5	140842541	140859343	DEL	-16796	0.0045
ENSG00000253305.2	PCDHGB6	protein_coding	chr5	141408203	141410662	chr5	141408416	141418089	DEL	-9665	0.0045
ENSG00000253846.2	PCDHGA10	protein_coding	chr5	141413176	141415725	chr5	141408416	141418089	DEL	-9665	0.0045
ENSG00000254122.3	PCDHGB7	protein_coding	chr5	141417860	141420274	chr5	141408416	141418089	DEL	-9665	0.0045
ENSG00000254122.3	PCDHGB7	protein_coding	chr5	141417860	141420283	chr5	141408416	141418089	DEL	-9665	0.0045
ENSG00000253159.3	PCDHGA12	protein_coding	chr5	141430760	141433183	chr5	141428260	141433025	DEL	-4762	0.0023
ENSG00000253159.3	PCDHGA12	protein_coding	chr5	141430760	141433219	chr5	141428260	141433025	DEL	-4762	0.0023
ENSG00000113303.12	BTNL8	protein_coding	chr5	180949904	180949952	chr5	180948152	181003652	DEL	-55501	0.045
ENSG00000113303.12	BTNL8	protein_coding	chr5	180949904	180949952	chr5	180949172	181004669	DEL	-55507	0.0045
ENSG00000113303.12	BTNL8	protein_coding	chr5	180949904	180950541	chr5	180948152	181003652	DEL	-55501	0.045
ENSG00000113303.12	BTNL8	protein_coding	chr5	180949904	180950541	chr5	180949172	181004669	DEL	-55507	0.0045
ENSG00000168903.9	BTNL3	protein_coding	chr5	180989029	180989077	chr5	180948152	181003652	DEL	-55501	0.045
ENSG00000168903.9	BTNL3	protein_coding	chr5	180989029	180989077	chr5	180949172	181004669	DEL	-55507	0.0045
ENSG00000214113.11	LYRM4	protein_coding	chr6	5186798	5186980	chr6	5186830	5195820	DEL	-8990	0.0023
ENSG00000124786.12	SLC35B3	protein_coding	chr6	8434385	8434387	chr6	8432254	8435052	DEL	-2752	0.0068
ENSG00000124788.19	ATXN1	protein_coding	chr6	16326394	16328310	chr6	16327618	16327693	DEL	-75	0.0045
ENSG00000111802.14	TDP2	protein_coding	chr6	24666119	24666195	chr6	24666102	24666165	DEL	-63	0.0023
ENSG00000204516.10	MICB	protein_coding	chr6	31498194	31498263	chr6	31496649	31498754	DEL	-2103	0.0045
ENSG00000198502.6	HLA-DRB5	protein_coding	chr6	32517742	32517752	chr6	32486909	32573525	DEL	-86616	0.18
ENSG00000198502.6	HLA-DRB5	protein_coding	chr6	32530125	32530224	chr6	32486909	32573525	DEL	-86616	0.18
ENSG00000164430.16	CGAS	protein_coding	chr6	73425230	73425578	chr6	73424239	73429630	DEL	-5391	0.0023
ENSG00000135336.15	ORC3	protein_coding	chr6	87607675	87607824	chr6	87602948	87608063	DEL	-5115	0.0023
ENSG00000130349.10	MTRES1	protein_coding	chr6	107051057	107051233	chr6	107050768	107060200	DEL	-9432	0.0023
ENSG00000118514.14	ALDH8A1	protein_coding	chr6	134918418	134918867	chr6	134914954	134926730	DEL	-11776	0.0023
ENSG00000189007.16	ADAT2	protein_coding	chr6	143438590	143438649	chr6	143435543	143461927	DEL	-26384	0.0023
ENSG00000189007.16	ADAT2	protein_coding	chr6	143450563	143450658	chr6	143435543	143461927	DEL	-26384	0.0023
ENSG00000034693.15	PEX3	protein_coding	chr6	143451043	143451115	chr6	143435543	143461927	DEL	-26384	0.0023
ENSG00000152822.14	GRM1	protein_coding	chr6	146433872	146434793	chr6	146434263	146434370	DEL	-107	0.0023
ENSG00000125337.19	KIF25	protein_coding	chr6	168029586	168029677	chr6	168029632	168029632	INS	74	0.7
ENSG00000002822.15	MAD1L1	protein_coding	chr7	2229984	2230133	chr7	2228300	2271086	DEL	-42784	0.0023
ENSG00000122687.19	MRM2	protein_coding	chr7	2235125	2235564	chr7	2228300	2271086	DEL	-42784	0.0023
ENSG00000286192.1	AC069288.1	protein_coding	chr7	2238771	2238937	chr7	2228300	2271086	DEL	-42784	0.0023
ENSG00000286192.1	AC069288.1	protein_coding	chr7	2242162	2242169	chr7	2228300	2271086	DEL	-42784	0.0023
ENSG00000106268.15	NUDT1	protein_coding	chr7	2242992	2243048	chr7	2228300	2271086	DEL	-42784	0.0023
ENSG00000106268.15	NUDT1	protein_coding	chr7	2244575	2244726	chr7	2228300	2271086	DEL	-42784	0.0023
ENSG00000106268.15	NUDT1	protein_coding	chr7	2250829	2250998	chr7	2228300	2271086	DEL	-42784	0.0023
ENSG00000106266.11	SNX8	protein_coding	chr7	2255059	2255169	chr7	2228300	2271086	DEL	-42784	0.0023
ENSG00000172115.9	CYCS	protein_coding	chr7	25123704	25123849	chr7	25097082	25137433	DEL	-40351	0.0023
ENSG00000172115.9	CYCS	protein_coding	chr7	25123951	25124119	chr7	25097082	25137433	DEL	-40351	0.0023
ENSG00000153790.12	C7orf31	protein_coding	chr7	25135975	25136793	chr7	25097082	25137433	DEL	-40351	0.0023
ENSG00000122642.11	FKBP9	protein_coding	chr7	32957574	32957794	chr7	32955421	32960381	DEL	-4960	0.027
ENSG00000211689.7	TRGC1	TR_C_gene	chr7	38260091	38260230	chr7	38253421	38352449	DEL	-99597	0.023
ENSG00000211689.7	TRGC1	TR_C_gene	chr7	38260091	38260230	chr7	38253425	38349084	DEL	-96107	0.009
ENSG00000211689.7	TRGC1	TR_C_gene	chr7	38260091	38260230	chr7	38253426	38317802	DEL	-64289	0.014
ENSG00000211689.7	TRGC1	TR_C_gene	chr7	38260091	38260230	chr7	38253426	38334132	DEL	-80731	0.0068
ENSG00000211689.7	TRGC1	TR_C_gene	chr7	38260091	38260230	chr7	38253428	38330160	DEL	-75960	0.016
ENSG00000211689.7	TRGC1	TR_C_gene	chr7	38260091	38260230	chr7	38253432	38336157	DEL	-82347	0.0068
ENSG00000211693.2	TRGV11	TR_V_gene	chr7	38291616	38291924	chr7	38253421	38352449	DEL	-99597	0.023
ENSG00000211693.2	TRGV11	TR_V_gene	chr7	38291616	38291924	chr7	38253425	38349084	DEL	-96107	0.009
ENSG00000211693.2	TRGV11	TR_V_gene	chr7	38291616	38291924	chr7	38253426	38317802	DEL	-64289	0.014
ENSG00000211693.2	TRGV11	TR_V_gene	chr7	38291616	38291924	chr7	38253426	38334132	DEL	-80731	0.0068
ENSG00000211693.2	TRGV11	TR_V_gene	chr7	38291616	38291924	chr7	38253428	38330160	DEL	-75960	0.016
ENSG00000211693.2	TRGV11	TR_V_gene	chr7	38291616	38291924	chr7	38253432	38336157	DEL	-82347	0.0068
ENSG00000211693.2	TRGV11	TR_V_gene	chr7	38291616	38291924	chr7	38269534	38330041	DEL	-60988	0.0023
ENSG00000211694.2	TRGV10	TR_V_gene	chr7	38299811	38300163	chr7	38253421	38352449	DEL	-99597	0.023
ENSG00000211694.2	TRGV10	TR_V_gene	chr7	38299811	38300163	chr7	38253425	38349084	DEL	-96107	0.009
ENSG00000211694.2	TRGV10	TR_V_gene	chr7	38299811	38300163	chr7	38253426	38317802	DEL	-64289	0.014
ENSG00000211694.2	TRGV10	TR_V_gene	chr7	38299811	38300163	chr7	38253426	38334132	DEL	-80731	0.0068
ENSG00000211694.2	TRGV10	TR_V_gene	chr7	38299811	38300163	chr7	38253428	38330160	DEL	-75960	0.016
ENSG00000211694.2	TRGV10	TR_V_gene	chr7	38299811	38300163	chr7	38253432	38336157	DEL	-82347	0.0068
ENSG00000211694.2	TRGV10	TR_V_gene	chr7	38299811	38300163	chr7	38269534	38330041	DEL	-60988	0.0023
ENSG00000211695.2	TRGV9	TR_V_gene	chr7	38317447	38317492	chr7	38253421	38352449	DEL	-99597	0.023
ENSG00000211695.2	TRGV9	TR_V_gene	chr7	38317447	38317492	chr7	38253425	38349084	DEL	-96107	0.009
ENSG00000211695.2	TRGV9	TR_V_gene	chr7	38317447	38317492	chr7	38253426	38317802	DEL	-64289	0.014
ENSG00000211695.2	TRGV9	TR_V_gene	chr7	38317447	38317492	chr7	38253426	38334132	DEL	-80731	0.0068
ENSG00000211695.2	TRGV9	TR_V_gene	chr7	38317447	38317492	chr7	38253428	38330160	DEL	-75960	0.016
ENSG00000211695.2	TRGV9	TR_V_gene	chr7	38317447	38317492	chr7	38253432	38336157	DEL	-82347	0.0068
ENSG00000211695.2	TRGV9	TR_V_gene	chr7	38317447	38317492	chr7	38269534	38330041	DEL	-60988	0.0023
ENSG00000211696.2	TRGV8	TR_V_gene	chr7	38330779	38330821	chr7	38253421	38352449	DEL	-99597	0.023
ENSG00000211696.2	TRGV8	TR_V_gene	chr7	38330779	38330821	chr7	38253425	38349084	DEL	-96107	0.009
ENSG00000211696.2	TRGV8	TR_V_gene	chr7	38330779	38330821	chr7	38253426	38334132	DEL	-80731	0.0068
ENSG00000211696.2	TRGV8	TR_V_gene	chr7	38330779	38330821	chr7	38253432	38336157	DEL	-82347	0.0068
ENSG00000211697.4	TRGV5	TR_V_gene	chr7	38349782	38349824	chr7	38348780	38357939	DEL	-9160	0.0045
ENSG00000211697.4	TRGV5	TR_V_gene	chr7	38349782	38349824	chr7	38253421	38352449	DEL	-99597	0.023
ENSG00000211698.2	TRGV4	TR_V_gene	chr7	38354141	38354183	chr7	38348780	38357939	DEL	-9160	0.0045
ENSG00000218305.4	CDC14C	protein_coding	chr7	48924585	48926013	chr7	48925125	48925125	INS	222	0.11
ENSG00000218305.4	CDC14C	protein_coding	chr7	48924673	48926013	chr7	48925125	48925125	INS	222	0.11
ENSG00000197123.9	ZNF679	protein_coding	chr7	64265896	64266866	chr7	64266530	64266530	INS	81	0.0023
ENSG00000170092.14	SPDYE5	protein_coding	chr7	75495116	75495374	chr7	75495186	75495247	DEL	-61	0.14
ENSG00000243566.7	UPK3B	protein_coding	chr7	76515045	76515201	chr7	76513088	76517158	DEL	-4070	0.0023
ENSG00000243566.7	UPK3B	protein_coding	chr7	76515045	76515248	chr7	76513088	76517158	DEL	-4070	0.0023
ENSG00000146839.19	ZAN	protein_coding	chr7	100734169	100734221	chr7	100729947	100743091	DEL	-13144	0.077
ENSG00000161057.13	PSMC2	protein_coding	chr7	103347712	103347781	chr7	103347598	103347722	DEL	-124	0.0023
ENSG00000184903.10	IMMP2L	protein_coding	chr7	111392802	111392804	chr7	111311782	111407231	DEL	-95449	0.0023
ENSG00000276953.1	TRBV12-4	TR_V_gene	chr7	142563799	142563847	chr7	142561646	142564958	DEL	-3312	0.0023
ENSG00000211751.9	TRBC1	TR_C_gene	chr7	142793121	142793138	chr7	142786219	142796739	DEL	-10579	0.054
ENSG00000243896.4	OR2A7	protein_coding	chr7	144258699	144259628	chr7	144254790	144353388	DEL	-98600	0.032
ENSG00000244693.1	CTAGE8	protein_coding	chr7	144266920	144269250	chr7	144254790	144353388	DEL	-98600	0.032
ENSG00000221970.2	OR2A1	protein_coding	chr7	144318125	144319054	chr7	144254790	144353388	DEL	-98600	0.032
ENSG00000105983.22	LMBR1	protein_coding	chr7	156892928	156892993	chr7	156889149	156893616	DEL	-4467	0.0023
ENSG00000147364.17	FBXO25	protein_coding	chr8	413080	413213	chr8	378397	424162	DEL	-45763	0.009
ENSG00000230549.3	USP17L1	protein_coding	chr8	7332387	7333976	chr8	7331744	7336141	DEL	-4407	0.02
ENSG00000230549.3	USP17L1	protein_coding	chr8	7332387	7333976	chr8	7326117	7344101	DEL	-17984	0.0045
ENSG00000236125.3	USP17L4	protein_coding	chr8	7337115	7338704	chr8	7326117	7344101	DEL	-17984	0.0045
ENSG00000236125.3	USP17L4	protein_coding	chr8	7337115	7338704	chr8	7334034	7341415	DEL	-7328	0.0023
ENSG00000285687.1	FAM90A22P	protein_coding	chr8	7571998	7572957	chr8	7572280	7572645	DEL	-362	0.011
ENSG00000285765.1	FAM90A23P	protein_coding	chr8	7579647	7580606	chr8	7579930	7580294	DEL	-363	0.0023
ENSG00000285913.1	FAM90A18P	protein_coding	chr8	7725139	7726098	chr8	7725446	7725812	DEL	-367	0.0068
ENSG00000285620.1	FAM90A16P	protein_coding	chr8	7732787	7733746	chr8	7728651	7774548	DEL	-45898	0.0023
ENSG00000285620.1	FAM90A16P	protein_coding	chr8	7732787	7733746	chr8	7733095	7733460	DEL	-366	0.0068
ENSG00000285937.1	FAM90A8P	protein_coding	chr8	7740434	7741393	chr8	7728651	7774548	DEL	-45898	0.0023
ENSG00000285720.1	FAM90A17P	protein_coding	chr8	7748082	7749041	chr8	7728651	7774548	DEL	-45898	0.0023
ENSG00000285657.1	FAM90A19P	protein_coding	chr8	7755730	7756689	chr8	7728651	7774548	DEL	-45898	0.0023
ENSG00000285607.1	FAM90A9P	protein_coding	chr8	7763378	7764337	chr8	7728651	7774548	DEL	-45898	0.0023
ENSG00000285950.1	FAM90A10P	protein_coding	chr8	7771026	7771985	chr8	7728651	7774548	DEL	-45898	0.0023
ENSG00000215356.4	ZNF705B	protein_coding	chr8	7947422	7947433	chr8	7918386	7958651	DEL	-40265	0.0023
ENSG00000215356.4	ZNF705B	protein_coding	chr8	7951807	7952388	chr8	7918386	7958651	DEL	-40265	0.0023
ENSG00000237038.5	USP17L8	protein_coding	chr8	7971664	7973253	chr8	7972108	7976838	DEL	-4731	0.0045
ENSG00000225327.3	USP17L3	protein_coding	chr8	7976396	7977985	chr8	7972108	7976838	DEL	-4731	0.0045
ENSG00000225327.3	USP17L3	protein_coding	chr8	7976396	7977985	chr8	7977170	7988203	DEL	-11032	0.0045
ENSG00000183638.6	RP1L1	protein_coding	chr8	10606898	10613346	chr8	10607828	10608509	DEL	-617	0.025
ENSG00000183638.6	RP1L1	protein_coding	chr8	10606898	10613346	chr8	10610098	10610098	INS	159	0.65
ENSG00000183638.6	RP1L1	protein_coding	chr8	10606898	10613346	chr8	10610130	10610182	DEL	-53	0.041
ENSG00000154319.16	FAM167A	protein_coding	chr8	11444031	11444411	chr8	11440515	11462131	DEL	-21616	0.0023
ENSG00000154328.16	NEIL2	protein_coding	chr8	11771448	11771585	chr8	11766747	11841904	DEL	-75158	0.0023
ENSG00000154328.16	NEIL2	protein_coding	chr8	11771448	11771590	chr8	11766747	11841904	DEL	-75158	0.0023
ENSG00000154328.16	NEIL2	protein_coding	chr8	11779643	11779950	chr8	11766747	11841904	DEL	-75158	0.0023
ENSG00000154328.16	NEIL2	protein_coding	chr8	11785963	11786270	chr8	11766747	11841904	DEL	-75158	0.0023
ENSG00000079459.13	FDFT1	protein_coding	chr8	11802833	11802910	chr8	11766747	11841904	DEL	-75158	0.0023
ENSG00000079459.13	FDFT1	protein_coding	chr8	11802833	11802931	chr8	11766747	11841904	DEL	-75158	0.0023
ENSG00000079459.13	FDFT1	protein_coding	chr8	11808518	11808891	chr8	11766747	11841904	DEL	-75158	0.0023
ENSG00000079459.13	FDFT1	protein_coding	chr8	11808887	11808891	chr8	11766747	11841904	DEL	-75158	0.0023
ENSG00000079459.13	FDFT1	protein_coding	chr8	11809725	11809850	chr8	11766747	11841904	DEL	-75158	0.0023
ENSG00000079459.13	FDFT1	protein_coding	chr8	11838388	11838606	chr8	11766747	11841904	DEL	-75158	0.0023
ENSG00000223443.2	USP17L2	protein_coding	chr8	12137171	12138760	chr8	12135201	12139941	DEL	-4737	0.009
ENSG00000104763.20	ASAH1	protein_coding	chr8	18067077	18067298	chr8	18067127	18067127	INS	58	0.011
ENSG00000164808.17	SPIDR	protein_coding	chr8	47735307	47735447	chr8	47735417	47735417	INS	53	0.0068
ENSG00000164808.17	SPIDR	protein_coding	chr8	47735307	47735509	chr8	47735417	47735417	INS	53	0.0068
ENSG00000276418.5	AC036214.3	protein_coding	chr8	79958339	79958435	chr8	79957585	79958619	DEL	-1036	0.0045
ENSG00000174226.9	SNX31	protein_coding	chr8	100573868	100573960	chr8	100573911	100573911	INS	117	0.034
ENSG00000164933.12	SLC25A32	protein_coding	chr8	103414784	103414937	chr8	103413552	103425365	DEL	-11813	0.0023
ENSG00000164934.14	DCAF13	protein_coding	chr8	103414991	103415516	chr8	103413552	103425365	DEL	-11813	0.0023
ENSG00000164934.14	DCAF13	protein_coding	chr8	103415447	103415516	chr8	103413552	103425365	DEL	-11813	0.0023
ENSG00000185730.8	ZNF696	protein_coding	chr8	143295740	143296797	chr8	143296229	143296313	DEL	-84	0.0023
ENSG00000261150.3	EPPK1	protein_coding	chr8	143857990	143873178	chr8	143858356	143866361	DEL	-7471	0.0045
ENSG00000261150.3	EPPK1	protein_coding	chr8	143857990	143873178	chr8	143859013	143863817	DEL	-4702	0.0023
ENSG00000261150.3	EPPK1	protein_coding	chr8	143857990	143873253	chr8	143858356	143866361	DEL	-7471	0.0045
ENSG00000261150.3	EPPK1	protein_coding	chr8	143857990	143873253	chr8	143859013	143863817	DEL	-4702	0.0023
ENSG00000107077.19	KDM4C	protein_coding	chr9	6720949	6720997	chr9	6720256	6726936	DEL	-6682	0.0023
ENSG00000147885.4	IFNA16	protein_coding	chr9	21216739	21217305	chr9	21214696	21236773	DEL	-22077	0.0045
ENSG00000234829.4	IFNA17	protein_coding	chr9	21227607	21228173	chr9	21214696	21236773	DEL	-22077	0.0045
ENSG00000196196.3	HRCT1	protein_coding	chr9	35906288	35906632	chr9	35906604	35906604	INS	73	0.19
ENSG00000165304.8	MELK	protein_coding	chr9	36589641	36589652	chr9	36589643	36589643	INS	320	0.0023
ENSG00000274349.4	ZNF658	protein_coding	chr9	66917805	66920743	chr9	66920530	66920614	DEL	-88	0.0023
ENSG00000187559.6	FOXD4L3	protein_coding	chr9	68302952	68304202	chr9	68303985	68304046	DEL	-53	0.0045
ENSG00000135048.14	CEMIP2	protein_coding	chr9	71750043	71750373	chr9	71750232	71750232	INS	86	0.0045
ENSG00000277556.1	OR13C5	protein_coding	chr9	104598460	104599413	chr9	104599159	104605373	DEL	-6214	0.0068
ENSG00000276119.1	OR13C2	protein_coding	chr9	104604674	104605627	chr9	104599159	104605373	DEL	-6214	0.0068
ENSG00000188959.9	C9orf152	protein_coding	chr9	110200951	110201474	chr9	110194184	110203538	DEL	-9354	0.0023
ENSG00000059769.20	DNAJC25	protein_coding	chr9	111653100	111653219	chr9	111652579	111659685	DEL	-7108	0.0023
ENSG00000095397.16	WHRN	protein_coding	chr9	114426211	114426227	chr9	114417204	114463186	DEL	-45982	0.0023
ENSG00000148219.17	ASTN2	protein_coding	chr9	116613535	116613605	chr9	116613288	116615536	DEL	-2249	0.009
ENSG00000196358.11	NTNG2	protein_coding	chr9	132231295	132231506	chr9	132231450	132231450	INS	192	0.0023
ENSG00000165698.16	SPACA9	protein_coding	chr9	132883948	132884091	chr9	132883698	132884742	DEL	-1045	0.0045
ENSG00000170835.16	CEL	protein_coding	chr9	133070987	133071761	chr9	133071399	133071473	DEL	-85	0.96
ENSG00000170835.16	CEL	protein_coding	chr9	133070987	133071761	chr9	133069799	133085592	DEL	-15793	0.0023
ENSG00000123453.18	SARDH	protein_coding	chr9	133718662	133718757	chr9	133718382	133718863	DEL	-481	0.038
ENSG00000261456.6	TUBB8	protein_coding	chr10	48719	48893	chr10	48788	48788	INS	94	0.16
ENSG00000148482.12	SLC39A12	protein_coding	chr10	17953277	17953537	chr10	17951178	18023213	DEL	-72036	0.0023
ENSG00000148482.12	SLC39A12	protein_coding	chr10	17961722	17961862	chr10	17951178	18023213	DEL	-72036	0.0023
ENSG00000172661.19	WASHC2C	protein_coding	chr10	45792261	45792397	chr10	45766892	45820795	DEL	-53897	0.011
ENSG00000264230.9	ANXA8L1	protein_coding	chr10	46390871	46390927	chr10	46378641	46396223	DEL	-17583	0.088
ENSG00000277758.5	FO681492.1	protein_coding	chr10	47752176	47752222	chr10	47743707	47771769	DEL	-28062	0.0023
ENSG00000277758.5	FO681492.1	protein_coding	chr10	47754175	47754314	chr10	47743707	47771769	DEL	-28062	0.0023
ENSG00000277758.5	FO681492.1	protein_coding	chr10	47762634	47762640	chr10	47743707	47771769	DEL	-28062	0.0023
ENSG00000277758.5	FO681492.1	protein_coding	chr10	47762634	47763004	chr10	47743707	47771769	DEL	-28062	0.0023
ENSG00000165730.16	STOX1	protein_coding	chr10	68827624	68827933	chr10	68827801	68828143	DEL	-339	1
ENSG00000079393.20	DUSP13	protein_coding	chr10	75099031	75099437	chr10	75099124	75099124	INS	311	0.0023
ENSG00000119917.14	IFIT3	protein_coding	chr10	89338661	89340125	chr10	89339035	89339035	INS	323	0.0023
ENSG00000107821.15	KAZALD1	protein_coding	chr10	101062593	101063103	chr10	101062493	101062713	DEL	-218	0.0045
ENSG00000177951.17	BET1L	protein_coding	chr11	168961	169052	chr11	168473	173376	DEL	-4903	0.0023
ENSG00000196224.7	KRTAP5-3	protein_coding	chr11	1607672	1608385	chr11	1607779	1607866	DEL	-88	0.11
ENSG00000241598.5	KRTAP5-4	protein_coding	chr11	1621410	1622093	chr11	1621774	1621774	INS	162	0.33
ENSG00000185940.10	KRTAP5-5	protein_coding	chr11	1629841	1630551	chr11	1630014	1630014	INS	71	0.0023
ENSG00000185940.10	KRTAP5-5	protein_coding	chr11	1629841	1630551	chr11	1630264	1630329	DEL	-64	0.46
ENSG00000182170.3	MRGPRG	protein_coding	chr11	3217947	3218813	chr11	3217499	3222846	DEL	-5343	0.018
ENSG00000283873.1	SSU72P4	protein_coding	chr11	4287502	4288083	chr11	4250923	4306281	DEL	-55358	0.0023
ENSG00000205497.4	OR51A4	protein_coding	chr11	4946162	4947100	chr11	4946870	4955487	DEL	-8612	0.23
ENSG00000205497.4	OR51A4	protein_coding	chr11	4946162	4947100	chr11	4929968	4983797	DEL	-53829	0.009
ENSG00000205496.1	OR51A2	protein_coding	chr11	4954775	4955713	chr11	4946870	4955487	DEL	-8612	0.23
ENSG00000205496.1	OR51A2	protein_coding	chr11	4954775	4955713	chr11	4929968	4983797	DEL	-53829	0.009
ENSG00000213934.9	HBG1	protein_coding	chr11	5249555	5249590	chr11	5248779	5253714	DEL	-4932	0.0045
ENSG00000213934.9	HBG1	protein_coding	chr11	5249713	5249804	chr11	5248779	5253714	DEL	-4932	0.0045
ENSG00000213934.9	HBG1	protein_coding	chr11	5249751	5249804	chr11	5248779	5253714	DEL	-4932	0.0045
ENSG00000196565.15	HBG2	protein_coding	chr11	5253280	5253405	chr11	5248779	5253714	DEL	-4932	0.0045
ENSG00000167360.6	OR51Q1	protein_coding	chr11	5422201	5423151	chr11	5409706	5471200	DEL	-61494	0.0023
ENSG00000167359.8	OR51I1	protein_coding	chr11	5440573	5441514	chr11	5409706	5471200	DEL	-61494	0.0023
ENSG00000187918.5	OR51I2	protein_coding	chr11	5453489	5454424	chr11	5409706	5471200	DEL	-61494	0.0023
ENSG00000132256.19	TRIM5	protein_coding	chr11	5664091	5664173	chr11	5663966	5664316	DEL	-349	0.0023
ENSG00000181017.6	OR56B2P	protein_coding	chr11	5765100	5766046	chr11	5763343	5788052	DEL	-24711	0.16
ENSG00000181009.5	OR52N5	protein_coding	chr11	5777663	5778634	chr11	5763343	5788052	DEL	-24711	0.16
ENSG00000181001.3	OR52N1	protein_coding	chr11	5787857	5788816	chr11	5763343	5788052	DEL	-24711	0.16
ENSG00000158042.9	MRPL17	protein_coding	chr11	6682121	6682402	chr11	6681991	6682601	DEL	-610	0.0023
ENSG00000279486.5	OR2AG1	protein_coding	chr11	6785038	6785985	chr11	6783942	6785410	DEL	-1467	0.0023
ENSG00000183303.2	OR5P2	protein_coding	chr11	7795977	7796942	chr11	7789613	7811820	DEL	-22200	0.045
ENSG00000109911.19	ELP4	protein_coding	chr11	31509785	31510007	chr11	31465566	31515327	DEL	-49762	0.0023
ENSG00000109911.19	ELP4	protein_coding	chr11	31510370	31510449	chr11	31465566	31515327	DEL	-49762	0.0023
ENSG00000086205.18	FOLH1	protein_coding	chr11	49208292	49208409	chr11	49207964	49209231	DEL	-1266	0.4
ENSG00000150244.12	TRIM48	protein_coding	chr11	55269242	55269335	chr11	55264147	55270984	DEL	-6920	0.25
ENSG00000172188.6	OR4C11	protein_coding	chr11	55603444	55604373	chr11	55602344	55690269	DEL	-87928	0.043
ENSG00000181927.4	OR4P4	protein_coding	chr11	55638358	55639293	chr11	55602344	55690269	DEL	-87928	0.043
ENSG00000181927.4	OR4P4	protein_coding	chr11	55638358	55639293	chr11	55622944	55689857	DEL	-66899	0.065
ENSG00000174982.4	OR4S2	protein_coding	chr11	55650904	55651836	chr11	55602344	55690269	DEL	-87928	0.043
ENSG00000174982.4	OR4S2	protein_coding	chr11	55650904	55651836	chr11	55622944	55689857	DEL	-66899	0.065
ENSG00000181903.5	OR4C6	protein_coding	chr11	55665167	55666093	chr11	55602344	55690269	DEL	-87928	0.043
ENSG00000181903.5	OR4C6	protein_coding	chr11	55665167	55666093	chr11	55622944	55689857	DEL	-66899	0.065
ENSG00000172199.1	OR8U1	protein_coding	chr11	56375624	56376550	chr11	56376191	56376191	INS	7514	0.26
ENSG00000134827.8	TCN1	protein_coding	chr11	59852978	59853036	chr11	59847867	59859206	DEL	-11336	0.0023
ENSG00000124942.14	AHNAK	protein_coding	chr11	62516747	62534074	chr11	62527849	62528049	DEL	-200	0.0023
ENSG00000173511.10	VEGFB	protein_coding	chr11	64237420	64237630	chr11	64236954	64237511	DEL	-515	0.0045
ENSG00000213465.8	ARL2	protein_coding	chr11	65014208	65014272	chr11	65011294	65016028	DEL	-4734	0.0023
ENSG00000244411.4	KRTAP5-7	protein_coding	chr11	71527301	71527795	chr11	71527649	71527649	INS	58	0.5
ENSG00000241233.4	KRTAP5-8	protein_coding	chr11	71538056	71538616	chr11	71538446	71538533	DEL	-87	0.059
ENSG00000241233.4	KRTAP5-8	protein_coding	chr11	71538056	71538616	chr11	71538534	71538534	INS	57	0.14
ENSG00000168959.14	GRM5	protein_coding	chr11	88984706	88984874	chr11	88984872	88984872	INS	296	0.13
ENSG00000077498.9	TYR	protein_coding	chr11	89177954	89178772	chr11	89159184	89238783	DEL	-79296	0.011
ENSG00000223417.8	TRIM49D1	protein_coding	chr11	89911590	89912086	chr11	89890813	89923727	DEL	-32914	0.0023
ENSG00000223417.8	TRIM49D1	protein_coding	chr11	89917300	89917710	chr11	89890813	89923727	DEL	-32914	0.0023
ENSG00000223417.8	TRIM49D1	protein_coding	chr11	89917300	89917710	chr11	89913313	89918172	DEL	-4859	0.0023
ENSG00000233802.8	TRIM49D2	protein_coding	chr11	89926762	89927172	chr11	89926300	89931160	DEL	-4860	0.0023
ENSG00000233802.8	TRIM49D2	protein_coding	chr11	89926762	89927172	chr11	89920531	89995214	DEL	-74683	0.0023
ENSG00000233802.8	TRIM49D2	protein_coding	chr11	89932386	89932882	chr11	89920531	89995214	DEL	-74683	0.0023
ENSG00000204450.8	TRIM64	protein_coding	chr11	89968504	89968911	chr11	89920531	89995214	DEL	-74683	0.0023
ENSG00000204450.8	TRIM64	protein_coding	chr11	89973396	89973886	chr11	89920531	89995214	DEL	-74683	0.0023
ENSG00000197849.6	OR8G1	protein_coding	chr11	124249676	124250608	chr11	124250541	124251391	DEL	-851	0.47
ENSG00000150455.13	TIRAP	protein_coding	chr11	126290895	126290961	chr11	126290638	126292849	DEL	-2211	0.0023
ENSG00000150455.13	TIRAP	protein_coding	chr11	126292477	126293114	chr11	126290638	126292849	DEL	-2211	0.0023
ENSG00000134917.10	ADAMTS8	protein_coding	chr11	130405561	130406128	chr11	130404654	130414089	DEL	-9436	0.0023
ENSG00000166105.16	GLB1L3	protein_coding	chr11	134276741	134276763	chr11	134276583	134278665	DEL	-2083	0.011
ENSG00000120645.12	IQSEC3	protein_coding	chr12	66883	67436	chr12	67029	76427	DEL	-9400	0.0023
ENSG00000120647.10	CCDC77	protein_coding	chr12	411805	411978	chr12	410697	413388	DEL	-2691	0.0023
ENSG00000139197.11	PEX5	protein_coding	chr12	7190378	7190524	chr12	7190510	7190563	DEL	-60	0.95
ENSG00000139197.11	PEX5	protein_coding	chr12	7190378	7190569	chr12	7190510	7190563	DEL	-60	0.95
ENSG00000111796.4	KLRB1	protein_coding	chr12	9607755	9607839	chr12	9603712	9613537	DEL	-9825	0.0023
ENSG00000205809.9	KLRC2	protein_coding	chr12	10431120	10431228	chr12	10428933	10444355	DEL	-15422	0.0045
ENSG00000255641.1	AC068775.1	protein_coding	chr12	10435800	10435986	chr12	10428933	10444355	DEL	-15422	0.0045
ENSG00000205809.9	KLRC2	protein_coding	chr12	10437702	10437711	chr12	10428933	10444355	DEL	-15422	0.0045
ENSG00000231887.7	PRH1	protein_coding	chr12	10882238	10882698	chr12	10882477	10882540	DEL	-63	0.96
ENSG00000197870.12	PRB3	protein_coding	chr12	11267196	11268148	chr12	11267556	11267682	DEL	-141	0.94
ENSG00000197870.12	PRB3	protein_coding	chr12	11267196	11268148	chr12	11267620	11267620	INS	185	0.009
ENSG00000230657.8	PRB4	protein_coding	chr12	11308242	11308882	chr12	11308639	11308639	INS	88	0.73
ENSG00000251655.6	PRB1	protein_coding	chr12	11353110	11353646	chr12	11353431	11353611	DEL	-179	0.26
ENSG00000251655.6	PRB1	protein_coding	chr12	11353110	11353646	chr12	11353517	11353517	INS	179	0.17
ENSG00000121335.12	PRB2	protein_coding	chr12	11392830	11393977	chr12	11393742	11393742	INS	491	0.018
ENSG00000165935.9	SMCO2	protein_coding	chr12	27501923	27502118	chr12	27495210	27502231	DEL	-7021	0.011
ENSG00000179615.3	OR2AP1	protein_coding	chr12	55574415	55575341	chr12	55553638	55580436	DEL	-26798	0.0023
ENSG00000089159.16	PXN	protein_coding	chr12	120222863	120222956	chr12	120221743	120239707	DEL	-17964	0.0023
ENSG00000089159.16	PXN	protein_coding	chr12	120226362	120226368	chr12	120221743	120239707	DEL	-17964	0.0023
ENSG00000170855.4	TRIAP1	protein_coding	chr12	120444875	120444955	chr12	120441695	120455914	DEL	-14219	0.0023
ENSG00000170855.4	TRIAP1	protein_coding	chr12	120446226	120446372	chr12	120441695	120455914	DEL	-14219	0.0023
ENSG00000257218.6	GATC	protein_coding	chr12	120446481	120446561	chr12	120441695	120455914	DEL	-14219	0.0023
ENSG00000150991.15	UBC	protein_coding	chr12	124911717	124912180	chr12	124912112	124912346	DEL	-424	0.009
ENSG00000150991.15	UBC	protein_coding	chr12	124911717	124913771	chr12	124912112	124912346	DEL	-424	0.009
ENSG00000198033.12	TUBA3C	protein_coding	chr13	19173866	19174159	chr13	19173949	19174720	DEL	-772	0.047
ENSG00000133115.12	STOML3	protein_coding	chr13	38980052	38980076	chr13	38975927	38982228	DEL	-6301	0.0023
ENSG00000150907.10	FOXO1	protein_coding	chr13	40559526	40560860	chr13	40543709	40561224	DEL	-17515	0.0023
ENSG00000237378.3	AL445989.1	protein_coding	chr13	63746801	63747187	chr13	63746918	63747003	DEL	-76	0.23
ENSG00000237378.3	AL445989.1	protein_coding	chr13	63746801	63747187	chr13	63727395	63820938	DEL	-93546	0.034
ENSG00000285566.1	AL445238.1	protein_coding	chr13	63832667	63832993	chr13	63832853	63832853	INS	75	0.13
ENSG00000153531.13	ADPRHL1	protein_coding	chr13	113403381	113408220	chr13	113404084	113404084	INS	218	0.15
ENSG00000153531.13	ADPRHL1	protein_coding	chr13	113403381	113408220	chr13	113404596	113404740	DEL	-100	0.009
ENSG00000187537.13	POTEG	protein_coding	chr14	19433769	19434289	chr14	19433944	19433944	INS	104	0.018
ENSG00000189139.6	FSCB	protein_coding	chr14	44504513	44506987	chr14	44505049	44505049	INS	67	0.27
ENSG00000133997.12	MED6	protein_coding	chr14	70581479	70581488	chr14	70580452	70582548	DEL	-2109	0.0045
ENSG00000066427.24	ATXN3	protein_coding	chr14	92070834	92071053	chr14	92071017	92071017	INS	56	0.41
ENSG00000185567.7	AHNAK2	protein_coding	chr14	104938066	104954799	chr14	104948978	104949471	DEL	-494	0.0023
ENSG00000185567.7	AHNAK2	protein_coding	chr14	104938066	104954799	chr14	104949977	104951463	DEL	-1335	0.009
ENSG00000185567.7	AHNAK2	protein_coding	chr14	104938066	104954799	chr14	104952173	104952173	INS	485	0.05
ENSG00000282122.1	IGHV7-4-1	IG_V_gene	chr14	106025536	106025581	chr14	106017818	106027377	DEL	-9623	0.0023
ENSG00000211941.3	IGHV3-11	IG_V_gene	chr14	106117039	106117084	chr14	106114611	106121095	DEL	-6487	0.0068
ENSG00000211972.2	IGHV3-66	IG_V_gene	chr14	106675420	106675465	chr14	106669507	106681376	DEL	-11868	0.0023
ENSG00000277322.1	GOLGA6L6	protein_coding	chr15	20534262	20535689	chr15	20534566	20534566	INS	300	0.036
ENSG00000277322.1	GOLGA6L6	protein_coding	chr15	20534262	20535689	chr15	20534686	20534915	DEL	-230	0.095
ENSG00000277322.1	GOLGA6L6	protein_coding	chr15	20541548	20541709	chr15	20541653	20541653	INS	58	0.09
ENSG00000230031.10	POTEB2	protein_coding	chr15	20865872	20866281	chr15	20866177	20866177	INS	105	0.092
ENSG00000278522.5	POTEB3	protein_coding	chr15	21439491	21440011	chr15	21439732	21439843	DEL	-112	0.18
ENSG00000280709.2	LINC02203	protein_coding	chr15	21651935	21652882	chr15	21642539	21653114	DEL	-10569	0.025
ENSG00000233917.9	POTEB	protein_coding	chr15	21876837	21877246	chr15	21877140	21877140	INS	106	0.13
ENSG00000285472.1	AC134980.2	protein_coding	chr15	22094522	22095469	chr15	22085176	22095719	DEL	-10563	0.09
ENSG00000277865.4	GOLGA6L22	protein_coding	chr15	22458994	22459173	chr15	22459018	22459071	DEL	-55	0.32
ENSG00000277865.4	GOLGA6L22	protein_coding	chr15	22465026	22466822	chr15	22465297	22465297	INS	79	0.39
ENSG00000277865.4	GOLGA6L22	protein_coding	chr15	22465026	22466822	chr15	22465853	22466414	DEL	-444	0.49
ENSG00000273976.2	GOLGA6L1	protein_coding	chr15	23136534	23136731	chr15	23136620	23136682	DEL	-58	0.47
ENSG00000174450.12	GOLGA6L2	protein_coding	chr15	23439748	23441682	chr15	23439928	23439928	INS	658	0.18
ENSG00000188626.6	GOLGA8M	protein_coding	chr15	28701957	28702129	chr15	28695607	28702084	DEL	-6477	0.011
ENSG00000261649.6	GOLGA6L7	protein_coding	chr15	28842238	28843440	chr15	28842940	28843014	DEL	-80	0.12
ENSG00000171262.11	FAM98B	protein_coding	chr15	38484255	38484656	chr15	38484386	38484443	DEL	-59	0.0045
ENSG00000140263.15	SORD	protein_coding	chr15	45035750	45035758	chr15	45034654	45036273	DEL	-1621	0.088
ENSG00000187806.9	TMEM202	protein_coding	chr15	72407691	72407890	chr15	72407864	72407864	INS	83	0.0045
ENSG00000103811.18	CTSH	protein_coding	chr15	78922133	78922205	chr15	78920944	78923523	DEL	-2579	0.0023
ENSG00000103811.18	CTSH	protein_coding	chr15	78922992	78923118	chr15	78920944	78923523	DEL	-2579	0.0023
ENSG00000166557.14	TMED3	protein_coding	chr15	79311250	79311417	chr15	79309863	79313407	DEL	-3544	0.0023
ENSG00000177693.4	OR4F4	protein_coding	chr15	101922145	101923059	chr15	101873759	101952442	DEL	-78684	0.038
ENSG00000130656.6	HBZ	protein_coding	chr16	154272	154397	chr16	154195	164874	DEL	-10680	0.0023
ENSG00000172236.18	TPSAB1	protein_coding	chr16	1240918	1240999	chr16	1240156	1245286	DEL	-5131	0.18
ENSG00000172236.18	TPSAB1	protein_coding	chr16	1242076	1242237	chr16	1240156	1245286	DEL	-5131	0.18
ENSG00000166246.14	C16orf71	protein_coding	chr16	4736515	4736643	chr16	4735868	4738333	DEL	-2465	0.0045
ENSG00000118898.16	PPL	protein_coding	chr16	4883387	4886047	chr16	4885604	4885742	DEL	-139	0.0023
ENSG00000234719.9	NPIPB2	protein_coding	chr16	11927376	11927879	chr16	11927330	11927439	DEL	-83	0.17
ENSG00000234719.9	NPIPB2	protein_coding	chr16	11927376	11927879	chr16	11927691	11927691	INS	89	0.0045
ENSG00000254852.8	NPIPA2	protein_coding	chr16	14765003	14765410	chr16	14765167	14765167	INS	73	0.011
ENSG00000254852.8	NPIPA2	protein_coding	chr16	14765003	14765410	chr16	14765173	14765242	DEL	-71	0.1
ENSG00000183426.17	NPIPA1	protein_coding	chr16	14951615	14952022	chr16	14951773	14951841	DEL	-72	0.014
ENSG00000183426.17	NPIPA1	protein_coding	chr16	14951615	14952022	chr16	14951795	14951795	INS	60	0.35
ENSG00000183793.14	NPIPA5	protein_coding	chr16	15363662	15364069	chr16	15363707	15363773	DEL	-70	0.13
ENSG00000183793.14	NPIPA5	protein_coding	chr16	15363662	15364069	chr16	15363805	15363805	INS	57	0.079
ENSG00000214967.5	NPIPA7	protein_coding	chr16	16393456	16393920	chr16	16393745	16393873	DEL	-82	0.018
ENSG00000214940.8	NPIPA8	protein_coding	chr16	18317971	18318435	chr16	18318133	18318190	DEL	-60	0.027
ENSG00000233024.7	NPIPA9	protein_coding	chr16	18358124	18358582	chr16	18358346	18358404	DEL	-57	0.063
ENSG00000233024.7	NPIPA9	protein_coding	chr16	18358124	18358588	chr16	18358346	18358404	DEL	-57	0.063
ENSG00000185164.14	NOMO2	protein_coding	chr16	18499973	18500108	chr16	18435032	18517553	DEL	-82521	0.02
ENSG00000185164.14	NOMO2	protein_coding	chr16	18500439	18500567	chr16	18435032	18517553	DEL	-82521	0.02
ENSG00000169246.16	NPIPB3	protein_coding	chr16	21402287	21402981	chr16	21402681	21402934	DEL	-246	0.39
ENSG00000185864.16	NPIPB4	protein_coding	chr16	21834721	21835517	chr16	21835268	21835607	DEL	-308	0.027
ENSG00000185864.16	NPIPB4	protein_coding	chr16	21836922	21837738	chr16	21836818	21837190	DEL	-267	0.19
ENSG00000185864.16	NPIPB4	protein_coding	chr16	21836922	21837738	chr16	21837505	21837505	INS	108	0.0023
ENSG00000243716.10	NPIPB5	protein_coding	chr16	22533626	22536382	chr16	22533794	22533933	DEL	-210	0.13
ENSG00000243716.10	NPIPB5	protein_coding	chr16	22533626	22536382	chr16	22534740	22535008	DEL	-529	0.0023
ENSG00000243716.10	NPIPB5	protein_coding	chr16	22533632	22534448	chr16	22533794	22533933	DEL	-210	0.13
ENSG00000243716.10	NPIPB5	protein_coding	chr16	22534833	22536382	chr16	22534740	22535008	DEL	-529	0.0023
ENSG00000198156.10	NPIPB6	protein_coding	chr16	28342610	28343188	chr16	28342981	28342981	INS	57	0.19
ENSG00000233232.7	NPIPB7	protein_coding	chr16	28456427	28457026	chr16	28456735	28456798	DEL	-64	0.018
ENSG00000255524.7	NPIPB8	protein_coding	chr16	28658028	28658627	chr16	28658333	28658398	DEL	-100	0.025
ENSG00000196993.8	NPIPB9	protein_coding	chr16	28772153	28772752	chr16	28772450	28772512	DEL	-66	0.014
ENSG00000254206.5	NPIPB11	protein_coding	chr16	29381449	29384289	chr16	29381548	29381548	INS	91	0.0068
ENSG00000254206.5	NPIPB11	protein_coding	chr16	29381449	29384289	chr16	29381970	29382160	DEL	-481	0.077
ENSG00000254206.5	NPIPB11	protein_coding	chr16	29381449	29384289	chr16	29383396	29383396	INS	131	0.018
ENSG00000254206.5	NPIPB11	protein_coding	chr16	29381449	29384289	chr16	29383454	29384003	DEL	-351	0.46
ENSG00000261740.6	BOLA2-SMG1P6	protein_coding	chr16	29443422	29443688	chr16	29408284	29446133	DEL	-37849	0.0023
ENSG00000169203.16	NPIPB12	protein_coding	chr16	29483692	29484386	chr16	29484081	29484081	INS	227	0.27
ENSG00000169203.16	NPIPB12	protein_coding	chr16	29485263	29485827	chr16	29485546	29485603	DEL	-98	0.041
ENSG00000198064.13	NPIPB13	protein_coding	chr16	30223032	30225803	chr16	30224431	30224566	DEL	-170	0.21
ENSG00000198064.13	NPIPB13	protein_coding	chr16	30223032	30225803	chr16	30224717	30224717	INS	124	0.009
ENSG00000159618.16	ADGRG5	protein_coding	chr16	57562094	57562157	chr16	57543546	57573984	DEL	-30438	0.0023
ENSG00000159618.16	ADGRG5	protein_coding	chr16	57565034	57565267	chr16	57543546	57573984	DEL	-30438	0.0023
ENSG00000172137.19	CALB2	protein_coding	chr16	71385577	71385619	chr16	71370739	71405468	DEL	-34729	0.0023
ENSG00000172137.19	CALB2	protein_coding	chr16	71389749	71389862	chr16	71370739	71405468	DEL	-34729	0.0023
ENSG00000257017.9	HP	protein_coding	chr16	72054653	72054657	chr16	72049453	72076251	DEL	-26803	0.0068
ENSG00000257017.9	HP	protein_coding	chr16	72056226	72056243	chr16	72049453	72076251	DEL	-26803	0.0068
ENSG00000257017.9	HP	protein_coding	chr16	72059114	72059196	chr16	72049453	72076251	DEL	-26803	0.0068
ENSG00000257017.9	HP	protein_coding	chr16	72060112	72060887	chr16	72049453	72076251	DEL	-26803	0.0068
ENSG00000257017.9	HP	protein_coding	chr16	72060138	72060887	chr16	72049453	72076251	DEL	-26803	0.0068
ENSG00000257017.9	HP	protein_coding	chr16	72060139	72060887	chr16	72049453	72076251	DEL	-26803	0.0068
ENSG00000257017.9	HP	protein_coding	chr16	72060663	72060673	chr16	72049453	72076251	DEL	-26803	0.0068
ENSG00000261701.7	HPR	protein_coding	chr16	72063256	72063260	chr16	72049453	72076251	DEL	-26803	0.0068
ENSG00000261701.7	HPR	protein_coding	chr16	72073960	72073977	chr16	72049453	72076251	DEL	-26803	0.0068
ENSG00000140836.17	ZFHX3	protein_coding	chr16	72787167	72788848	chr16	72788585	72788654	DEL	-100	0.0023
ENSG00000196436.8	NPIPB15	protein_coding	chr16	74377974	74378039	chr16	74372056	74443467	DEL	-71414	0.0023
ENSG00000196436.8	NPIPB15	protein_coding	chr16	74391391	74392077	chr16	74391618	74391915	DEL	-282	0.061
ENSG00000196436.8	NPIPB15	protein_coding	chr16	74391391	74392077	chr16	74372056	74443467	DEL	-71414	0.0023
ENSG00000196436.8	NPIPB15	protein_coding	chr16	74391391	74392077	chr16	74383701	74400921	DEL	-17220	0.0068
ENSG00000140839.11	CLEC18B	protein_coding	chr16	74409009	74409043	chr16	74372056	74443467	DEL	-71414	0.0023
ENSG00000140839.11	CLEC18B	protein_coding	chr16	74411743	74411775	chr16	74372056	74443467	DEL	-71414	0.0023
ENSG00000140839.11	CLEC18B	protein_coding	chr16	74421147	74421270	chr16	74372056	74443467	DEL	-71414	0.0023
ENSG00000090863.12	GLG1	protein_coding	chr16	74452059	74452131	chr16	74446754	74525431	DEL	-78676	0.0023
ENSG00000090863.12	GLG1	protein_coding	chr16	74453170	74453334	chr16	74446754	74525431	DEL	-78676	0.0023
ENSG00000090863.12	GLG1	protein_coding	chr16	74472593	74472634	chr16	74446754	74525431	DEL	-78676	0.0023
ENSG00000179588.9	ZFPM1	protein_coding	chr16	88533148	88534976	chr16	88534234	88534319	DEL	-109	0.0068
ENSG00000103335.22	PIEZO1	protein_coding	chr16	88784901	88784964	chr16	88784115	88785861	DEL	-1748	0.0045
ENSG00000167515.10	TRAPPC2L	protein_coding	chr16	88859893	88860321	chr16	88859972	88859972	INS	67	0.018
ENSG00000197912.16	SPG7	protein_coding	chr16	89507690	89507740	chr16	89501454	89513086	DEL	-11632	0.0023
ENSG00000197912.16	SPG7	protein_coding	chr16	89508418	89508600	chr16	89501454	89513086	DEL	-11632	0.0023
ENSG00000167523.14	SPATA33	protein_coding	chr16	89669286	89669494	chr16	89664413	89690525	DEL	-26112	0.0023
ENSG00000185324.22	CDK10	protein_coding	chr16	89682478	89682496	chr16	89664413	89690525	DEL	-26112	0.0023
ENSG00000185324.22	CDK10	protein_coding	chr16	89686711	89686797	chr16	89664413	89690525	DEL	-26112	0.0023
ENSG00000187624.9	C17orf97	protein_coding	chr17	413148	414112	chr17	413467	413467	INS	65	0.13
ENSG00000187624.9	C17orf97	protein_coding	chr17	413148	414112	chr17	413848	413909	DEL	-65	0.0068
ENSG00000132359.15	RAP1GAP2	protein_coding	chr17	2755718	2755767	chr17	2754597	2757409	DEL	-2812	0.0023
ENSG00000185245.8	GP1BA	protein_coding	chr17	4932605	4933876	chr17	4933853	4933930	DEL	-78	0.9
ENSG00000185245.8	GP1BA	protein_coding	chr17	4932605	4934560	chr17	4933853	4933930	DEL	-78	0.9
ENSG00000251537.4	AC005324.2	protein_coding	chr17	15651091	15651609	chr17	15647974	15665260	DEL	-17282	0.18
ENSG00000187607.16	ZNF286A	protein_coding	chr17	15708155	15708208	chr17	15704730	15708949	DEL	-4221	0.37
ENSG00000214946.14	TBC1D26	protein_coding	chr17	15741942	15742025	chr17	15740736	15748759	DEL	-8026	0.36
ENSG00000171916.17	LGALS9C	protein_coding	chr17	18476855	18476893	chr17	18455822	18501742	DEL	-45927	0.0045
ENSG00000171916.17	LGALS9C	protein_coding	chr17	18494221	18494296	chr17	18455822	18501742	DEL	-45927	0.0045
ENSG00000171916.17	LGALS9C	protein_coding	chr17	18494221	18494364	chr17	18455822	18501742	DEL	-45927	0.0045
ENSG00000240445.6	FOXO3B	protein_coding	chr17	18672312	18673055	chr17	18665892	18673186	DEL	-7294	0.38
ENSG00000034152.19	MAP2K3	protein_coding	chr17	21314147	21314227	chr17	21309575	21317870	DEL	-8296	0.37
ENSG00000109046.15	WSB1	protein_coding	chr17	27294396	27294435	chr17	27290029	27297764	DEL	-7736	0.0023
ENSG00000278299.5	TBC1D3C	protein_coding	chr17	38058011	38058576	chr17	38057769	38083237	DEL	-25468	0.0023
ENSG00000278299.5	TBC1D3C	protein_coding	chr17	38066995	38067066	chr17	38057769	38083237	DEL	-25468	0.0023
ENSG00000188581.9	KRTAP1-1	protein_coding	chr17	41040867	41041397	chr17	41041234	41041371	DEL	-138	0.19
ENSG00000214518.3	KRTAP2-2	protein_coding	chr17	41054843	41055211	chr17	41054858	41054858	INS	97	0.21
ENSG00000213417.3	KRTAP2-4	protein_coding	chr17	41065462	41065845	chr17	41065486	41065486	INS	139	0.032
ENSG00000240871.5	KRTAP4-7	protein_coding	chr17	41084207	41084671	chr17	41084546	41084546	INS	156	0.48
ENSG00000241241.1	KRTAP4-16	protein_coding	chr17	41101505	41102209	chr17	41101604	41101604	INS	75	0.18
ENSG00000212722.7	KRTAP4-9	protein_coding	chr17	41105389	41106018	chr17	41105611	41105754	DEL	-137	0.18
ENSG00000212722.7	KRTAP4-9	protein_coding	chr17	41105742	41106018	chr17	41105611	41105754	DEL	-137	0.18
ENSG00000212721.4	KRTAP4-11	protein_coding	chr17	41117731	41118315	chr17	41117955	41118061	DEL	-106	0.19
ENSG00000213416.4	KRTAP4-12	protein_coding	chr17	41123520	41124122	chr17	41123830	41123949	DEL	-122	0.19
ENSG00000196156.5	KRTAP4-3	protein_coding	chr17	41167588	41168172	chr17	41167828	41167828	INS	100	0.016
ENSG00000196156.5	KRTAP4-3	protein_coding	chr17	41167588	41168172	chr17	41167845	41167942	DEL	-91	0.41
ENSG00000198443.6	KRTAP4-1	protein_coding	chr17	41184417	41184854	chr17	41184564	41184620	DEL	-57	0.95
ENSG00000198443.6	KRTAP4-1	protein_coding	chr17	41184610	41184854	chr17	41184564	41184620	DEL	-57	0.95
ENSG00000212659.1	KRTAP9-6	protein_coding	chr17	41265378	41265857	chr17	41265605	41271528	DEL	-5928	0.011
ENSG00000212659.1	KRTAP9-6	protein_coding	chr17	41265378	41265857	chr17	41265609	41275913	DEL	-9974	0.57
ENSG00000180386.7	KRTAP9-7	protein_coding	chr17	41275698	41276204	chr17	41265609	41275913	DEL	-9974	0.57
ENSG00000161682.15	FAM171A2	protein_coding	chr17	44353736	44355191	chr17	44353911	44353974	DEL	-63	0.0023
ENSG00000259384.7	GH1	protein_coding	chr17	63917312	63917506	chr17	63915333	63921950	DEL	-6617	0.0023
ENSG00000259384.7	GH1	protein_coding	chr17	63917427	63917506	chr17	63915333	63921950	DEL	-6617	0.0023
ENSG00000204414.13	CSHL1	protein_coding	chr17	63918767	63918776	chr17	63915333	63921950	DEL	-6617	0.0023
ENSG00000176809.10	LRRC37A3	protein_coding	chr17	64918750	64918865	chr17	64900221	64922411	DEL	-22190	0.0023
ENSG00000172782.12	FADS6	protein_coding	chr17	74893352	74893595	chr17	74893518	74893573	DEL	-54	0.034
ENSG00000172782.12	FADS6	protein_coding	chr17	74893352	74893595	chr17	74893537	74893537	INS	53	0.025
ENSG00000141519.15	CCDC40	protein_coding	chr17	80090139	80090396	chr17	80090308	80090393	DEL	-74	0.13
ENSG00000141519.15	CCDC40	protein_coding	chr17	80090139	80090396	chr17	80090329	80090329	INS	65	0.13
ENSG00000178927.18	CYBC1	protein_coding	chr17	82443696	82443822	chr17	82443814	82443814	INS	103	0.23
ENSG00000173213.9	TUBB8B	protein_coding	chr18	47393	48447	chr18	38623	80627	DEL	-42011	0.009
ENSG00000132199.20	ENOSF1	protein_coding	chr18	712360	712587	chr18	712414	712468	DEL	-54	0.036
ENSG00000132199.20	ENOSF1	protein_coding	chr18	712360	712587	chr18	712421	712421	INS	86	0.64
ENSG00000180777.14	ANKRD30B	protein_coding	chr18	14748420	14748640	chr18	14728631	14807067	DEL	-78437	0.16
ENSG00000288616.1	ELOA3D	protein_coding	chr18	46962771	46964408	chr18	46962114	46962995	DEL	-915	0.077
ENSG00000275553.4	ELOA3C	protein_coding	chr18	46968698	46969912	chr18	46969766	47010504	DEL	-41861	0.077
ENSG00000275553.4	ELOA3C	protein_coding	chr18	46968698	46969912	chr18	46969832	47017577	DEL	-47699	0.34
ENSG00000176695.8	OR4F17	protein_coding	chr19	107149	107157	chr19	107146	108206	DEL	-1060	0.27
ENSG00000099840.14	IZUMO4	protein_coding	chr19	2096946	2097162	chr19	2097117	2097188	DEL	-72	0.0023
ENSG00000171970.13	ZNF57	protein_coding	chr19	2901046	2901048	chr19	2898940	2904616	DEL	-5676	0.0023
ENSG00000179855.9	GIPC3	protein_coding	chr19	3590039	3593285	chr19	3590540	3591207	DEL	-667	0.0045
ENSG00000077009.13	NMRK2	protein_coding	chr19	3942083	3942122	chr19	3940237	3947022	DEL	-6786	0.0023
ENSG00000077009.13	NMRK2	protein_coding	chr19	3942083	3942270	chr19	3940237	3947022	DEL	-6786	0.0023
ENSG00000205718.9	MBD3L4	protein_coding	chr19	7037864	7038442	chr19	7038224	7038473	DEL	-180	0.016
ENSG00000182315.9	MBD3L3	protein_coding	chr19	7056325	7056903	chr19	7056688	7056763	DEL	-145	0.027
ENSG00000188321.13	ZNF559	protein_coding	chr19	9337990	9338017	chr19	9331378	9340550	DEL	-9161	0.009
ENSG00000188321.13	ZNF559	protein_coding	chr19	9338550	9338582	chr19	9338528	9338694	DEL	-166	0.0023
ENSG00000188321.13	ZNF559	protein_coding	chr19	9338550	9338582	chr19	9331378	9340550	DEL	-9161	0.009
ENSG00000197647.11	ZNF433	protein_coding	chr19	12014848	12016666	chr19	12015946	12016030	DEL	-85	0.0023
ENSG00000223547.10	ZNF844	protein_coding	chr19	12064874	12064876	chr19	12053930	12066801	DEL	-12870	0.009
ENSG00000286098.1	AC008770.4	protein_coding	chr19	12075312	12077118	chr19	12076551	12077553	DEL	-1002	0.0023
ENSG00000286132.1	AC022415.2	protein_coding	chr19	12075327	12077118	chr19	12076551	12077553	DEL	-1002	0.0023
ENSG00000141858.12	SAMD1	protein_coding	chr19	14089785	14090420	chr19	14090085	14090085	INS	300	0.95
ENSG00000161031.13	PGLYRP2	protein_coding	chr19	15479311	15479371	chr19	15478446	15483307	DEL	-4861	0.0023
ENSG00000186115.13	CYP4F2	protein_coding	chr19	15878774	15878936	chr19	15874302	15906587	DEL	-32286	0.009
ENSG00000186115.13	CYP4F2	protein_coding	chr19	15897414	15897611	chr19	15874302	15906587	DEL	-32286	0.009
ENSG00000184635.16	ZNF93	protein_coding	chr19	19933182	19934815	chr19	19934076	19934327	DEL	-279	0.059
ENSG00000213988.11	ZNF90	protein_coding	chr19	20117781	20119357	chr19	20119205	20119205	INS	81	0.0023
ENSG00000237440.9	ZNF737	protein_coding	chr19	20544595	20545976	chr19	20544867	20545287	DEL	-420	0.0023
ENSG00000188171.16	ZNF626	protein_coding	chr19	20624293	20625650	chr19	20624400	20624567	DEL	-168	0.88
ENSG00000160229.13	ZNF66	protein_coding	chr19	20805827	20807319	chr19	20807188	20807188	INS	82	0.011
ENSG00000105750.15	ZNF85	protein_coding	chr19	20948744	20950299	chr19	20950077	20950077	INS	82	0.0068
ENSG00000198521.12	ZNF43	protein_coding	chr19	21807610	21809807	chr19	21808682	21809020	DEL	-300	0.0023
ENSG00000160321.15	ZNF208	protein_coding	chr19	21971194	21974807	chr19	21971853	21971853	INS	583	0.0023
ENSG00000160321.15	ZNF208	protein_coding	chr19	21971194	21974807	chr19	21971921	21972002	DEL	-166	0.0023
ENSG00000160321.15	ZNF208	protein_coding	chr19	21971194	21974807	chr19	21973077	21973077	INS	300	0.0023
ENSG00000160321.15	ZNF208	protein_coding	chr19	21971194	21974807	chr19	21974022	21974105	DEL	-84	0.32
ENSG00000196109.9	ZNF676	protein_coding	chr19	22179953	22181586	chr19	22180998	22180998	INS	247	0.96
ENSG00000213973.9	ZNF99	protein_coding	chr19	22756208	22756386	chr19	22756204	22756787	DEL	-596	0.065
ENSG00000213973.9	ZNF99	protein_coding	chr19	22757317	22759682	chr19	22758332	22758583	DEL	-251	0.0045
ENSG00000213973.9	ZNF99	protein_coding	chr19	22757317	22759682	chr19	22757313	22757564	DEL	-97	0.0045
ENSG00000126249.8	PDCD2L	protein_coding	chr19	34404431	34404538	chr19	34401516	34406812	DEL	-5296	0.0023
ENSG00000185897.7	FFAR3	protein_coding	chr19	35358891	35359928	chr19	35359501	35371969	DEL	-12471	0.0068
ENSG00000126251.6	GPR42	protein_coding	chr19	35371360	35372397	chr19	35359501	35371969	DEL	-12471	0.0068
ENSG00000189001.11	SBSN	protein_coding	chr19	35526644	35528281	chr19	35527327	35527381	DEL	-54	0.0023
ENSG00000189001.11	SBSN	protein_coding	chr19	35526644	35528281	chr19	35527383	35527383	INS	228	0.025
ENSG00000181666.18	ZNF875	protein_coding	chr19	37359426	37359682	chr19	37359675	37359675	INS	1114	0.0068
ENSG00000255974.8	CYP2A6	protein_coding	chr19	40843799	40843977	chr19	40843606	40875504	DEL	-31898	0.0045
ENSG00000255974.8	CYP2A6	protein_coding	chr19	40850247	40850426	chr19	40843606	40875504	DEL	-31898	0.0045
ENSG00000243137.8	PSG4	protein_coding	chr19	43205473	43205536	chr19	43196838	43260705	DEL	-63867	0.011
ENSG00000183668.18	PSG9	protein_coding	chr19	43212462	43212475	chr19	43196838	43260705	DEL	-63867	0.011
ENSG00000183668.18	PSG9	protein_coding	chr19	43253612	43253646	chr19	43196838	43260705	DEL	-63867	0.011
ENSG00000183668.18	PSG9	protein_coding	chr19	43257960	43258456	chr19	43196838	43260705	DEL	-63867	0.011
ENSG00000267680.5	ZNF224	protein_coding	chr19	44106396	44108281	chr19	44107406	44107406	INS	79	0.0023
ENSG00000278318.5	ZNF229	protein_coding	chr19	44428306	44430542	chr19	44428491	44428911	DEL	-468	0.014
ENSG00000130208.9	APOC1	protein_coding	chr19	44914892	44914949	chr19	44914482	44916065	DEL	-1583	0.0045
ENSG00000104983.8	CCDC61	protein_coding	chr19	46003019	46003166	chr19	46001755	46005199	DEL	-3444	0.0023
ENSG00000188624.3	IGFL3	protein_coding	chr19	46120333	46120357	chr19	46119478	46125056	DEL	-5579	0.13
ENSG00000188624.3	IGFL3	protein_coding	chr19	46124625	46124649	chr19	46119478	46125056	DEL	-5579	0.13
ENSG00000178928.8	TPRX1	protein_coding	chr19	47801778	47802517	chr19	47802336	47802396	DEL	-62	0.0068
ENSG00000178928.8	TPRX1	protein_coding	chr19	47801778	47802980	chr19	47802336	47802396	DEL	-62	0.0068
ENSG00000178928.8	TPRX1	protein_coding	chr19	47801778	47802980	chr19	47802620	47802620	INS	53	0.0068
ENSG00000176920.13	FUT2	protein_coding	chr19	48702957	48703985	chr19	48680346	48703292	DEL	-22946	0.034
ENSG00000104808.8	DHDH	protein_coding	chr19	48933722	48933811	chr19	48929847	48937048	DEL	-7201	0.0045
ENSG00000254415.3	SIGLEC14	protein_coding	chr19	51643358	51643397	chr19	51630342	51646767	DEL	-16426	0.13
ENSG00000268500.5	AC018755.2	protein_coding	chr19	51646723	51646759	chr19	51630342	51646767	DEL	-16426	0.13
ENSG00000221923.9	ZNF880	protein_coding	chr19	52383849	52385311	chr19	52384800	52384800	INS	460	0.29
ENSG00000198633.10	ZNF534	protein_coding	chr19	52437732	52439443	chr19	52439026	52439026	INS	81	0.0023
ENSG00000198633.10	ZNF534	protein_coding	chr19	52437732	52439443	chr19	52439031	52439116	DEL	-85	0.0045
ENSG00000167766.18	ZNF83	protein_coding	chr19	52594212	52594304	chr19	52592761	52594362	DEL	-1602	0.22
ENSG00000167766.18	ZNF83	protein_coding	chr19	52594234	52594304	chr19	52592761	52594362	DEL	-1602	0.22
ENSG00000167766.18	ZNF83	protein_coding	chr19	52613017	52614564	chr19	52613670	52613754	DEL	-84	0.42
ENSG00000180257.14	ZNF816	protein_coding	chr19	52949822	52951584	chr19	52950181	52950518	DEL	-304	0.011
ENSG00000198346.11	ZNF813	protein_coding	chr19	53490375	53492083	chr19	53491230	53491398	DEL	-173	0.0023
ENSG00000204577.11	LILRB3	protein_coding	chr19	54222943	54222976	chr19	54219912	54239656	DEL	-19744	0.0023
ENSG00000244482.10	LILRA6	protein_coding	chr19	54238956	54239089	chr19	54219912	54239656	DEL	-19744	0.0023
ENSG00000160439.16	RDH13	protein_coding	chr19	55056653	55056779	chr19	55052747	55074570	DEL	-21823	0.0023
ENSG00000160439.16	RDH13	protein_coding	chr19	55062968	55063032	chr19	55052747	55074570	DEL	-21823	0.0023
ENSG00000131037.15	EPS8L1	protein_coding	chr19	55072198	55072260	chr19	55052747	55074570	DEL	-21823	0.0023
ENSG00000179954.16	SSC5D	protein_coding	chr19	55517224	55518995	chr19	55518049	55518130	DEL	-88	0.041
ENSG00000179954.16	SSC5D	protein_coding	chr19	55517224	55518995	chr19	55518153	55518153	INS	88	0.16
ENSG00000197951.10	ZNF71	protein_coding	chr19	56621268	56622754	chr19	56621741	56621837	DEL	-96	0.0023
ENSG00000197951.10	ZNF71	protein_coding	chr19	56621288	56622754	chr19	56621741	56621837	DEL	-96	0.0023
ENSG00000179909.15	ZNF154	protein_coding	chr19	57701638	57702788	chr19	57701862	57701988	DEL	-126	0.0023
ENSG00000198131.14	ZNF544	protein_coding	chr19	58277183	58277248	chr19	58277235	58277286	DEL	-52	0.48
ENSG00000101255.11	TRIB3	protein_coding	chr20	382546	382626	chr20	377828	386561	DEL	-8733	0.0023
ENSG00000101307.16	SIRPB1	protein_coding	chr20	1598827	1598936	chr20	1580432	1613482	DEL	-33050	0.25
ENSG00000172296.13	SPTLC3	protein_coding	chr20	13164754	13164864	chr20	13157972	13169400	DEL	-11428	0.0023
ENSG00000101407.13	TTI1	protein_coding	chr20	37983459	37983639	chr20	37983124	37988077	DEL	-4953	0.0023
ENSG00000124233.12	SEMG1	protein_coding	chr20	45207374	45208683	chr20	45208183	45208362	DEL	-180	0.016
ENSG00000124198.9	ARFGEF2	protein_coding	chr20	48921890	48922010	chr20	48921998	48921998	INS	134	0.0023
ENSG00000060491.16	OGFR	protein_coding	chr20	62812230	62813646	chr20	62813203	62813203	INS	59	0.011
ENSG00000060491.16	OGFR	protein_coding	chr20	62812230	62813646	chr20	62813357	62813416	DEL	-103	0.095
ENSG00000166351.10	POTED	protein_coding	chr21	13610229	13610749	chr21	13610373	13610485	DEL	-111	0.16
ENSG00000159212.13	CLIC6	protein_coding	chr21	34669389	34670762	chr21	34670062	34670062	INS	120	0.0023
ENSG00000159212.13	CLIC6	protein_coding	chr21	34669389	34670762	chr21	34670067	34670127	DEL	-77	0.095
ENSG00000157578.13	LCA5L	protein_coding	chr21	39422949	39423490	chr21	39407122	39425906	DEL	-18784	0.0023
ENSG00000160223.17	ICOSLG	protein_coding	chr21	44229533	44230089	chr21	44229695	44229695	INS	129	0.66
ENSG00000215454.6	KRTAP10-4	protein_coding	chr21	44573744	44574458	chr21	44574197	44574541	DEL	-504	0.009
ENSG00000215454.6	KRTAP10-4	protein_coding	chr21	44573759	44574961	chr21	44574197	44574541	DEL	-504	0.009
ENSG00000215454.6	KRTAP10-4	protein_coding	chr21	44573759	44574961	chr21	44574538	44574538	INS	108	0.0068
ENSG00000188155.11	KRTAP10-6	protein_coding	chr21	44591390	44592484	chr21	44591859	44592215	DEL	-354	0.0045
ENSG00000188155.11	KRTAP10-6	protein_coding	chr21	44591390	44592484	chr21	44592055	44592055	INS	314	0.025
ENSG00000173638.19	SLC19A1	protein_coding	chr21	45498271	45498612	chr21	45498386	45498444	DEL	-71	0.0045
ENSG00000160298.18	C21orf58	protein_coding	chr21	46314716	46315006	chr21	46302843	46321434	DEL	-18591	0.0023
ENSG00000198062.15	POTEH	protein_coding	chr22	15690078	15690709	chr22	15690368	15690479	DEL	-111	0.35
ENSG00000184979.10	USP18	protein_coding	chr22	18176772	18176814	chr22	18176172	18184416	DEL	-8182	0.014
ENSG00000283809.1	AC007326.4	protein_coding	chr22	18939673	18939699	chr22	18939414	18947620	DEL	-8208	0.0023
ENSG00000070371.16	CLTCL1	protein_coding	chr22	19291600	19291641	chr22	19270518	19297895	DEL	-27378	0.0023
ENSG00000211676.2	IGLJ2	IG_J_gene	chr22	22899514	22899655	chr22	22898868	22904236	DEL	-5369	0.0023
ENSG00000211677.2	IGLC2	IG_C_gene	chr22	22900976	22901292	chr22	22898868	22904236	DEL	-5369	0.0023
ENSG00000100218.12	RSPH14	protein_coding	chr22	23136301	23136322	chr22	23136296	23137427	DEL	-1132	0.32
ENSG00000133433.11	GSTT2B	protein_coding	chr22	23957726	23957932	chr22	23931995	23969154	DEL	-37154	0.36
ENSG00000133433.11	GSTT2B	protein_coding	chr22	23961020	23961131	chr22	23931995	23969154	DEL	-37154	0.36
ENSG00000099974.8	DDTL	protein_coding	chr22	23966915	23967022	chr22	23931995	23969154	DEL	-37154	0.36
ENSG00000205856.4	C22orf42	protein_coding	chr22	32158984	32159215	chr22	32158033	32159611	DEL	-1578	0.0045
ENSG00000100292.18	HMOX1	protein_coding	chr22	35393468	35393578	chr22	35391967	35394708	DEL	-2743	0.0023
ENSG00000100292.18	HMOX1	protein_coding	chr22	35393468	35393595	chr22	35391967	35394708	DEL	-2743	0.0023
ENSG00000128383.13	APOBEC3A	protein_coding	chr22	38962495	38962506	chr22	38962389	38992326	DEL	-29936	0.036
ENSG00000179750.16	APOBEC3B	protein_coding	chr22	38982454	38982470	chr22	38962389	38992326	DEL	-29936	0.036
ENSG00000179750.16	APOBEC3B	protein_coding	chr22	38992034	38992485	chr22	38962389	38992326	DEL	-29936	0.036
ENSG00000130487.9	KLHDC7B	protein_coding	chr22	50546244	50549948	chr22	50547905	50547977	DEL	-71	0.95
ENSG00000130487.9	KLHDC7B	protein_coding	chr22	50546244	50549948	chr22	50547958	50547958	INS	69	0.02
