# Supplementary material for: Construction of a trio-based structural variation panel utilizing activated T lymphocytes and long-read sequencing technology
Source: Commun Biol. 2022 Sep 20;5:991. doi: 10.1038/s42003-022-03953-1 (PMC9489684; doi:10.1038/s42003-022-03953-1)
Supplement: Supplementary file 9 — Supplementary Data 3 [file 42003_2022_3953_MOESM9_ESM.zip]

Archive with 45 entries (44 files):
- SuppData3/
- SuppData3/fig5-c-seg.csv
- SuppData3/fig2-b.pdf
- SuppData3/fig3-d-sessionInfo.txt
- SuppData3/fig3-e.csv
- SuppData3/fig2-b.csv
- SuppData3/fig4-a.csv
- SuppData3/fig4-a.pdf
- SuppData3/fig3-f.pdf
- SuppData3/fig5-b.pdf
- SuppData3/fig2-d.pdf
- SuppData3/fig3-a.pdf
- SuppData3/fig4-c.pdf
- SuppData3/fig3-b.pdf
- SuppData3/fig3-b.csv
- SuppData3/fig5-e.pdf
- SuppData3/fig3-d.csv
- SuppData3/fig2-f-ins.csv
- SuppData3/fig3-b-sessionInfo.txt
- SuppData3/fig5-c.pdf
- SuppData3/fig5-a.csv
- SuppData3/fig2-e.pdf
- SuppData3/fig5-b-sessionInfo.txt
- SuppData3/fig5-c-sessionInfo.txt
- SuppData3/fig5-d.pdf
- SuppData3/fig5-c.csv
- SuppData3/fig5-d.csv
- SuppData3/fig2-f-ins.pdf
- SuppData3/fig4-b.csv
- SuppData3/fig4-c.csv
- SuppData3/fig5-e.csv
- SuppData3/fig3-d.pdf
- SuppData3/fig2-f-del.csv
- SuppData3/fig2-d.csv
- SuppData3/fig5-a.pdf
- SuppData3/fig2-c.pdf
- SuppData3/fig3-a.csv
- SuppData3/fig5-b.csv
- SuppData3/fig5-c-gap.csv
- SuppData3/fig2-e.csv
- SuppData3/fig2-c.csv
- SuppData3/fig4-b.pdf
- SuppData3/fig3-e.pdf
- SuppData3/fig3-f.csv
- SuppData3/fig2-f-del.pdf
