# Supplementary material for: Construction of a trio-based structural variation panel utilizing activated T lymphocytes and long-read sequencing technology
Source: Commun Biol. 2022 Sep 20;5:991. doi: 10.1038/s42003-022-03953-1 (PMC9489684; doi:10.1038/s42003-022-03953-1)
Supplement: Supplementary file 9 — Supplementary Data 3 [file 42003_2022_3953_MOESM9_ESM.zip › SuppData3/fig5-c-seg.csv]

CHROM	seg.center
chr1	16780548.5
chr1	120619415
chr1	120640594
chr1	120640594
chr1	121649841
chr1	121675323.5
chr1	121680047.5
chr1	143659141
chr1	143666222.5
chr1	144700147
chr1	144719035
chr1	144725842.5
chr1	144709182
chr1	144698241
chr1	146723682.5
chr1	148767711.5
chr1	148849529.5
chr1	148890932
chr1	155189889
chr1	202385595.5
chr1	248489526
chr1	112195
chr1	109236.5
chr1	114404.5
chr1	114404.5
chr1	114322.5
chr1	113878.5
chr1	117153.5
chr1	140115
chr1	121859
chr1	125237.5
chr1	125237.5
chr1	123929.5
chr1	145677
chr1	122976
chr1	125489
chr1	125489
chr1	131116
chr1	129822.5
chr1	129057
chr1	132100.5
chr1	132100.5
chr1	135201
chr1	133284
chr1	134375.5
chr1	133307
chr1	133307
chr1	134340.5
chr1	152733.5
chr1	261718
chr1	261718
chr1	263317
chr1	261718
chr1	262695
chr1	263317
chr1	261718
chr1	261719
chr1	261718
chr1	261173
chr1	261719
chr1	261725.5
chr1	261528.5
chr1	263766.5
chr1	263766.5
chr1	262072
chr1	262941
chr1	262941
chr1	262322
chr1	279505
chr1	413263.5
chr1	438868.5
chr1	420502.5
chr1	428110.5
chr1	412303
chr1	389781
chr1	389781
chr1	389781
chr1	389781
chr1	390792.5
chr1	479033
chr1	506918.5
chr1	514088
chr1	514091
chr1	515326.5
chr1	515012.5
chr1	516716
chr1	517030
chr1	515573.5
chr1	512224.5
chr1	516716
chr1	516716
chr1	516716
chr1	515739
chr1	517030
chr1	516717
chr1	649742.5
chr1	659950
chr1	672064
chr1	665536
chr1	644322
chr1	689223.5
chr1	688709
chr1	778015
chr1	1715276
chr1	2755094.5
chr1	2755097
chr1	2755113
chr1	2753909.5
chr1	2754738.5
chr1	2756461
chr1	2756497
chr1	12829766.5
chr1	12833020.5
chr1	12843112
chr1	13108192.5
chr1	13107429.5
chr1	13111935.5
chr1	13211068
chr1	13340958
chr1	13354517
chr1	15463240
chr1	16507886
chr1	16507886
chr1	16507919.5
chr1	16514486
chr1	16516094
chr1	16532918
chr1	16514615.5
chr1	16515616
chr1	16643690.5
chr1	16661024.5
chr1	16663147
chr1	16907811.5
chr1	16926916.5
chr1	19271883
chr1	25298526
chr1	46936043
chr1	83335958.5
chr1	86505208
chr1	86505208
chr1	86505149.5
chr1	87435359.5
chr1	87434300.5
chr1	103690939.5
chr1	103685344.5
chr1	108266136
chr1	108428195
chr1	109704073
chr1	116637910
chr1	116637910
chr1	116637910
chr1	116637910
chr1	116653875.5
chr1	120041488.5
chr1	120156164
chr1	120076557.5
chr1	120039227.5
chr1	120298025
chr1	120257926.5
chr1	120335350.5
chr1	120335350.5
chr1	120335350.5
chr1	120335350.5
chr1	120333723.5
chr1	120442372
chr1	120450186.5
chr1	120457733.5
chr1	120454570
chr1	120457089
chr1	120454406
chr1	120454219.5
chr1	120457582
chr1	120457582
chr1	120467981
chr1	120482321.5
chr1	120459272.5
chr1	120458686.5
chr1	120758112.5
chr1	120770796.5
chr1	120770796.5
chr1	120752793.5
chr1	120836325
chr1	120882435
chr1	120880966.5
chr1	120871392.5
chr1	120845909.5
chr1	120845909.5
chr1	120972032.5
chr1	121048087
chr1	121110096.5
chr1	120979407
chr1	120979757.5
chr1	121261999
chr1	121273570
chr1	121380147.5
chr1	122063402
chr1	122140341
chr1	122177569
chr1	122187950.5
chr1	122269634
chr1	122284608.5
chr1	122326523.5
chr1	122427205
chr1	122451573.5
chr1	122451573.5
chr1	125174720
chr1	125174395.5
chr1	143256397
chr1	143256517
chr1	143260802
chr1	143261318.5
chr1	143264884
chr1	143266781.5
chr1	143260052.5
chr1	143266003.5
chr1	143263794
chr1	143261743.5
chr1	143262794.5
chr1	143260997.5
chr1	143262295
chr1	143266908.5
chr1	143262449.5
chr1	143264699
chr1	143261768
chr1	143261777
chr1	143261123.5
chr1	143261990
chr1	143265836.5
chr1	143264796
chr1	143261217
chr1	143261219
chr1	143261111.5
chr1	143261224
chr1	143261069
chr1	143261275.5
chr1	143261300.5
chr1	143261347
chr1	143280826.5
chr1	143261383.5
chr1	143261338
chr1	143261417
chr1	143266112
chr1	143261285.5
chr1	143261963
chr1	143262135
chr1	143261282
chr1	143261586.5
chr1	143261654
chr1	143261895.5
chr1	143261803.5
chr1	143261936
chr1	143262275.5
chr1	143266698.5
chr1	143262750
chr1	143262556
chr1	143267993.5
chr1	143262541.5
chr1	143262471
chr1	143263921.5
chr1	143262458.5
chr1	143263039.5
chr1	143263242
chr1	143266778.5
chr1	143264751.5
chr1	143266857.5
chr1	143262750
chr1	143262750
chr1	143262372
chr1	143266803.5
chr1	143264578
chr1	143264037
chr1	143402634
chr1	143420832.5
chr1	143421723.5
chr1	143356922
chr1	143431578.5
chr1	143512767
chr1	143514849.5
chr1	143508809
chr1	143512775.5
chr1	143512775.5
chr1	143512775.5
chr1	143517438.5
chr1	143514446.5
chr1	143519963.5
chr1	143519963.5
chr1	143519972.5
chr1	143521811
chr1	143524666
chr1	143526287.5
chr1	143525377
chr1	143527139
chr1	143519334
chr1	143526965
chr1	143525376
chr1	143527139
chr1	143526965
chr1	143527110.5
chr1	143526568.5
chr1	143527437
chr1	143528559
chr1	143528559
chr1	143530556.5
chr1	143531366.5
chr1	143529009.5
chr1	143529009.5
chr1	143529009.5
chr1	143529180.5
chr1	143529180.5
chr1	143529180.5
chr1	143529180.5
chr1	143529180.5
chr1	143529180.5
chr1	143529180.5
chr1	143529180.5
chr1	143529180.5
chr1	143529180.5
chr1	143529180.5
chr1	143528252
chr1	143531465
chr1	143529181
chr1	143529180.5
chr1	143531614.5
chr1	143528831.5
chr1	143530923.5
chr1	143530291.5
chr1	143529178.5
chr1	143529180.5
chr1	143529180.5
chr1	143529180.5
chr1	143529180.5
chr1	143530292
chr1	143523588
chr1	143529637
chr1	143524216
chr1	143529649
chr1	143529651
chr1	143529651
chr1	143532302.5
chr1	143827152.5
chr1	143894534
chr1	143802384
chr1	143915229
chr1	144058267
chr1	144092431.5
chr1	144060611.5
chr1	144164632
chr1	144246738.5
chr1	144266619.5
chr1	144229564
chr1	144192334.5
chr1	144257204.5
chr1	144298654
chr1	144445593.5
chr1	144483278.5
chr1	144446501.5
chr1	144446501.5
chr1	144483278.5
chr1	144443862.5
chr1	144443867
chr1	144443095
chr1	144580286
chr1	144587410.5
chr1	144569179
chr1	144569179
chr1	144569179
chr1	144569179
chr1	144800497.5
chr1	144831990
chr1	144831715
chr1	144834668
chr1	144834903
chr1	144823126
chr1	144823126
chr1	144824451.5
chr1	144825380
chr1	144825380
chr1	144825380
chr1	144824623
chr1	144824671.5
chr1	144836566
chr1	144824693.5
chr1	144836017
chr1	144829016
chr1	144833418
chr1	144829016
chr1	144829016
chr1	144829016
chr1	144833415.5
chr1	144826586
chr1	144826586
chr1	144833397
chr1	144826698.5
chr1	144870434
chr1	144832457.5
chr1	144832969
chr1	144831949
chr1	144832490
chr1	144836191.5
chr1	145006613.5
chr1	145008958
chr1	144967859.5
chr1	145076014.5
chr1	145225278
chr1	145249488
chr1	145266583.5
chr1	145242335
chr1	145259544
chr1	145243065.5
chr1	145252523
chr1	145366206
chr1	145369182.5
chr1	145365738.5
chr1	145355408
chr1	145357970.5
chr1	145372081
chr1	145357028.5
chr1	145475811.5
chr1	145643569
chr1	146205341.5
chr1	146180568
chr1	146131095.5
chr1	146135345
chr1	146133458.5
chr1	146144323.5
chr1	146144432.5
chr1	146197241
chr1	146144433.5
chr1	146142548.5
chr1	146142552
chr1	146144504.5
chr1	146238926.5
chr1	146429391.5
chr1	146398802.5
chr1	146400665
chr1	146438406.5
chr1	146438406.5
chr1	146507927
chr1	146520847
chr1	146923448
chr1	146920358.5
chr1	147965224.5
chr1	148109623
chr1	148109623
chr1	148112787
chr1	148113027.5
chr1	148110616.5
chr1	148111208
chr1	148124177
chr1	148115552.5
chr1	148112290
chr1	148115454
chr1	148115693
chr1	148112290
chr1	148115912
chr1	148116451
chr1	148225439
chr1	148368224.5
chr1	148374138
chr1	148374114
chr1	148509141.5
chr1	148492901.5
chr1	148502280
chr1	148495240.5
chr1	148656180
chr1	148632186.5
chr1	148648086.5
chr1	149025692
chr1	149041336.5
chr1	149028259
chr1	149025943
chr1	149218695.5
chr1	149123789
chr1	149135153
chr1	149146337
chr1	149280710
chr1	149260463
chr1	149423757
chr1	149423757
chr1	149419055.5
chr1	149426634
chr1	149514974
chr1	149537820
chr1	149549192
chr1	149550659.5
chr1	149550659.5
chr1	149553028
chr1	149553028
chr1	149553028
chr1	149556304.5
chr1	149553028
chr1	149553807.5
chr1	149553959.5
chr1	149554046.5
chr1	149736295.5
chr1	149741393.5
chr1	149710983.5
chr1	152305762.5
chr1	155713250
chr1	157540224
chr1	161638552
chr1	162802145
chr1	187563628
chr1	187563628
chr1	202503494.5
chr1	202514653.5
chr1	202625561.5
chr1	202625561.5
chr1	206280798
chr1	206213770.5
chr1	206289847.5
chr1	223979326.5
chr1	223979448.5
chr1	223979449
chr1	223996582.5
chr1	223998547
chr1	224000958
chr1	242307714
chr1	243005928.5
chr1	243005928.5
chr1	242992588
chr1	243022865.5
chr1	243014312
chr1	243014312
chr1	243014312
chr1	243014312
chr1	243014312
chr1	243014312
chr1	243157037
chr1	248651567
chr1	48556
chr1	15409
chr1	14922
chr1	23658.5
chr1	25598.5
chr1	15164.5
chr1	25609
chr1	52752
chr1	30798
chr1	78559.5
chr1	89752.5
chr1	90196
chr1	89563
chr1	90196
chr1	90196
chr1	90196
chr1	104708.5
chr1	91824
chr1	98597.5
chr1	98597.5
chr1	98597.5
chr1	98597.5
chr1	95418
chr1	98597.5
chr1	98597.5
chr1	116145.5
chr1	120128.5
chr1	116564
chr1	122187
chr1	124548
chr1	124685.5
chr1	127729.5
chr1	128180
chr1	133483
chr1	134084.5
chr1	136809.5
chr1	138300.5
chr1	152383
chr1	150490
chr1	156997.5
chr1	159794.5
chr1	160117.5
chr1	160117.5
chr1	159808
chr1	145863
chr1	155318.5
chr1	160000
chr1	158118
chr1	158432
chr1	144449
chr1	146114
chr1	158591
chr1	158591
chr1	152231.5
chr1	158591
chr1	157610
chr1	150092.5
chr1	146028
chr1	160718
chr1	173073
chr1	177350.5
chr1	177881.5
chr1	178447.5
chr1	178469
chr1	178083
chr1	178448
chr1	178083
chr1	178422.5
chr1	178448
chr1	178478.5
chr1	178083
chr1	178414
chr1	177683.5
chr1	178423
chr1	178423
chr1	177418
chr1	178480
chr1	178543
chr1	179328
chr1	186032
chr1	194194.5
chr1	194330
chr1	185691
chr1	194340.5
chr1	185691
chr1	194340.5
chr1	198290.5
chr1	199526.5
chr1	259304.5
chr1	259940
chr1	263928
chr1	265903
chr1	264630
chr1	281865
chr1	281959.5
chr1	268401
chr1	283458.5
chr1	283458.5
chr1	275167.5
chr1	275167.5
chr1	275167.5
chr1	275167.5
chr1	271998
chr1	283459.5
chr1	283459.5
chr1	275167.5
chr1	275167.5
chr1	286496
chr1	288989.5
chr1	290296
chr1	291434
chr1	292299.5
chr1	292299.5
chr1	292551
chr1	292551
chr1	292551
chr1	292551
chr1	292551
chr1	292550
chr1	292550
chr1	351560
chr1	359015.5
chr1	349055.5
chr1	351560
chr1	352537
chr1	351268
chr1	351560
chr1	349640
chr1	351560
chr1	351560
chr1	351561
chr1	351560
chr1	351020.5
chr1	353151.5
chr1	351472
chr1	352334.5
chr1	352334.5
chr1	351722
chr1	352436
chr1	354397
chr1	353321
chr1	353696
chr1	354018
chr1	356745.5
chr1	356840
chr1	363806.5
chr1	375700
chr1	381774.5
chr1	402788
chr1	405988.5
chr1	405988.5
chr1	405990
chr1	405990
chr1	409011.5
chr1	409011.5
chr1	409011.5
chr1	409011.5
chr1	412084.5
chr1	453896.5
chr1	453333.5
chr1	443663
chr1	466225.5
chr1	479538.5
chr1	479510
chr1	479497.5
chr1	479497.5
chr1	474399
chr1	479214
chr1	478971.5
chr1	476968.5
chr1	482326
chr1	478971.5
chr1	472009
chr1	481094
chr1	478156
chr1	488087.5
chr1	480548
chr1	480675
chr1	485045
chr1	487696
chr1	487696
chr1	483716.5
chr1	484168
chr1	492499
chr1	492177
chr1	492232
chr1	489292
chr1	489292
chr1	490067
chr1	492518
chr1	489468
chr1	490069.5
chr1	494785.5
chr1	492340
chr1	495129.5
chr1	495440
chr1	495263
chr1	495263
chr1	495621.5
chr1	502579.5
chr1	504241
chr1	510213
chr1	510362
chr1	508695
chr1	504629.5
chr1	504629.5
chr1	519314
chr1	531664.5
chr1	534256
chr1	535101.5
chr1	592361
chr1	597832.5
chr1	592361
chr1	586547.5
chr1	586547.5
chr1	586548
chr1	586548
chr1	604746
chr1	605171
chr1	603840
chr1	619666
chr1	619666
chr1	619666
chr1	619666
chr1	620677.5
chr1	635607.5
chr1	638806.5
chr1	638806.5
chr1	638808
chr1	638808
chr1	632003.5
chr1	631264
chr1	644762
chr1	644762
chr1	644762
chr1	644762
chr1	647834
chr1	679020.5
chr1	695865.5
chr1	701168
chr1	705276
chr1	714340
chr1	714475.5
chr1	714475.5
chr1	714453.5
chr1	714453.5
chr1	709381.5
chr1	714203.5
chr1	713961
chr1	711955
chr1	717267.5
chr1	713961
chr1	713163
chr1	723353.5
chr1	721370
chr1	715540.5
chr1	715667.5
chr1	722284.5
chr1	722637
chr1	720040.5
chr1	718707.5
chr1	719158.5
chr1	724184.5
chr1	727126
chr1	727181
chr1	724289
chr1	724289
chr1	725015.5
chr1	727467
chr1	724465
chr1	725069.5
chr1	729740.5
chr1	727294.5
chr1	730077.5
chr1	730551.5
chr1	730551.5
chr1	730342.5
chr1	733564
chr1	733564
chr1	730528
chr1	731741.5
chr1	755077
chr1	734677.5
chr1	742775.5
chr1	734678
chr1	734678
chr1	734678
chr1	734678
chr1	734678
chr1	734678
chr1	734678
chr1	734059.5
chr1	734678
chr1	734678
chr1	734679
chr1	734679
chr1	734681.5
chr1	734681.5
chr1	734684
chr1	735612.5
chr1	756780
chr1	756780
chr1	756780
chr1	738088.5
chr1	738089
chr1	738089
chr1	738089
chr1	738089
chr1	738089
chr1	738089
chr1	738089
chr1	753989.5
chr1	756780
chr1	738089
chr1	737467
chr1	738089
chr1	738089
chr1	738560.5
chr1	756780
chr1	738090
chr1	738090
chr1	738096
chr1	739024
chr1	761853.5
chr1	758488
chr1	757345.5
chr1	745964.5
chr1	761846
chr1	752010
chr1	759261.5
chr1	757537
chr1	758488
chr1	761854.5
chr1	752159
chr1	754019
chr1	744303.5
chr1	750494.5
chr1	746352.5
chr1	746352.5
chr1	761182.5
chr1	774271
chr1	775760.5
chr1	776602.5
chr1	779482.5
chr1	782223
chr1	782223
chr1	782223
chr1	782427.5
chr1	804479
chr1	811137.5
chr1	819383.5
chr1	826535
chr1	828540
chr1	848273
chr1	868369
chr1	868369
chr1	868369
chr1	868369
chr1	868369
chr1	868369
chr1	868369
chr1	868369
chr1	868369
chr1	868093
chr1	868369
chr1	868370
chr1	868433
chr1	868448.5
chr1	868637
chr1	868637
chr1	868637
chr1	868637
chr1	868637
chr1	868637
chr1	868637
chr1	868637.5
chr1	868637.5
chr1	868724.5
chr1	871024.5
chr1	871024.5
chr1	871350
chr1	871350
chr1	871350
chr1	871348.5
chr1	871379.5
chr1	877111.5
chr1	875132
chr1	874073.5
chr1	880250
chr1	880247
chr1	880247
chr1	880316.5
chr1	885097
chr1	885095.5
chr1	885097
chr1	885095.5
chr1	885097
chr1	885097
chr1	885179.5
chr1	884699
chr1	888526
chr1	890329
chr1	894815.5
chr1	894803
chr1	894817
chr1	894817
chr1	894817
chr1	894817
chr1	894817
chr1	894817
chr1	894817
chr1	894817
chr1	894817
chr1	894817
chr1	894817
chr1	894809
chr1	894817
chr1	894817
chr1	894817
chr1	894817
chr1	958239
chr1	959544.5
chr1	1076649
chr1	1078237
chr1	1446722
chr1	1480210.5
chr1	1499232.5
chr1	1519673.5
chr1	1508393.5
chr1	1533050.5
chr1	1648743.5
chr1	1672286.5
chr1	1692723
chr1	1736890
chr1	1746417.5
chr1	2549556.5
chr1	2552708
chr1	2568964
chr1	2577594.5
chr1	2675157
chr1	2663025.5
chr1	2673642.5
chr1	2687217.5
chr1	2686576.5
chr1	2681461.5
chr1	2687096.5
chr1	2682947
chr1	2687716
chr1	2691959.5
chr1	2694526.5
chr1	2695649
chr1	2696789.5
chr1	2700809.5
chr1	2701680
chr1	2701931.5
chr1	2702056.5
chr1	2756591.5
chr1	2758820.5
chr1	2762629
chr1	2765990
chr1	2766090.5
chr1	2769947.5
chr1	2773492
chr1	2772239.5
chr1	4044210.5
chr1	5656060.5
chr1	5656060.5
chr1	5656060.5
chr1	5656063.5
chr1	5656063.5
chr1	5656063.5
chr1	5656064.5
chr1	5656069.5
chr1	5669811.5
chr1	5669811.5
chr1	5669811.5
chr1	5669811.5
chr1	5666638
chr1	5671365
chr1	5671366
chr1	5671368
chr1	6185923
chr1	6185923.5
chr1	6185923.5
chr1	6443538.5
chr1	6445825.5
chr1	8501748.5
chr1	8501741.5
chr1	8501948.5
chr1	8612334.5
chr1	8619196.5
chr1	8619196.5
chr1	8621073
chr1	8656718.5
chr1	8654680.5
chr1	8654680.5
chr1	8893896
chr1	8894007.5
chr1	8894001
chr1	8894010
chr1	8894007.5
chr1	8894011
chr1	8894008.5
chr1	8894012
chr1	8894009
chr1	8894012.5
chr1	8894011.5
chr1	8894012.5
chr1	8893999
chr1	8894012.5
chr1	8894012.5
chr1	8894008.5
chr1	8894014.5
chr1	8894013.5
chr1	8894044.5
chr1	8894049
chr1	8894052.5
chr1	8894053
chr1	8894056
chr1	8894052.5
chr1	8894053.5
chr1	8894056
chr1	8894050
chr1	8894054.5
chr1	8894046.5
chr1	8894055
chr1	8894055.5
chr1	8894052
chr1	8894054
chr1	8894051
chr1	8894060
chr1	8894058.5
chr1	8894077
chr1	9727930.5
chr1	11023079
chr1	11023080.5
chr1	11023074.5
chr1	11023087.5
chr1	11923233.5
chr1	12790044
chr1	12790044
chr1	12790044
chr1	12794423.5
chr1	12820458.5
chr1	12824321
chr1	12822767
chr1	12822767
chr1	12824338
chr1	12824338
chr1	12839541
chr1	12839541
chr1	12847774
chr1	12847776
chr1	12848309
chr1	12848309
chr1	12852397
chr1	12872759
chr1	12904853.5
chr1	12872759
chr1	12860523
chr1	12884424.5
chr1	12884048.5
chr1	12881506
chr1	12881506
chr1	12894173.5
chr1	12898295
chr1	12942825
chr1	12941911.5
chr1	12941911.5
chr1	12943268.5
chr1	12943268.5
chr1	12944443
chr1	12944653.5
chr1	12946793
chr1	12953087.5
chr1	12953293.5
chr1	12952926.5
chr1	13054318
chr1	13032229.5
chr1	13026134.5
chr1	13042501.5
chr1	13049224
chr1	13050675.5
chr1	13052330.5
chr1	13051566.5
chr1	13061298
chr1	13065317.5
chr1	13062009.5
chr1	13075165.5
chr1	13074484
chr1	13075165.5
chr1	13074484
chr1	13075165.5
chr1	13069432
chr1	13076583
chr1	13071566.5
chr1	13105118.5
chr1	13105118.5
chr1	13115729.5
chr1	13115731.5
chr1	13173546
chr1	13151624
chr1	13151624
chr1	13151624
chr1	13150206
chr1	13152305.5
chr1	13152305.5
chr1	13155209
chr1	13157345
chr1	13164781.5
chr1	13165493
chr1	13174530.5
chr1	13175532
chr1	13185373.5
chr1	13178638.5
chr1	13176295.5
chr1	13171096
chr1	13173203.5
chr1	13202820
chr1	13253626.5
chr1	13246404.5
chr1	13247593.5
chr1	13248453
chr1	13298601
chr1	13248864.5
chr1	13258140.5
chr1	13259878
chr1	13259878
chr1	13254995.5
chr1	13257132.5
chr1	13263265.5
chr1	13261459.5
chr1	13298630
chr1	13314284.5
chr1	13314187
chr1	13321325.5
chr1	13321325.5
chr1	13348548.5
chr1	13390201
chr1	13391374.5
chr1	13391374.5
chr1	13392236.5
chr1	13392486
chr1	13556564.5
chr1	15482610.5
chr1	15668405
chr1	15799205.5
chr1	15794310.5
chr1	16030509.5
chr1	16052681
chr1	16396748.5
chr1	16470660
chr1	16470642.5
chr1	16490658
chr1	16481467
chr1	16484889
chr1	16505248.5
chr1	16505181.5
chr1	16505181.5
chr1	16504026
chr1	16521873
chr1	16521429
chr1	16527128
chr1	16527135
chr1	16527135
chr1	16527135
chr1	16536214.5
chr1	16538283.5
chr1	16540559
chr1	16539524
chr1	16539535
chr1	16539538.5
chr1	16539524
chr1	16550595
chr1	16548856
chr1	16550595
chr1	16550686.5
chr1	16558835.5
chr1	16556387
chr1	16560356
chr1	16560203
chr1	16560356
chr1	16560345
chr1	16570106
chr1	16564729
chr1	16564879.5
chr1	16564729
chr1	16564870
chr1	16565977
chr1	16565977
chr1	16565977
chr1	16565977
chr1	16565977
chr1	16565977
chr1	16565977
chr1	16565977
chr1	16574936.5
chr1	16578366
chr1	16565977
chr1	16565977
chr1	16574935.5
chr1	16565977
chr1	16565977
chr1	16565977
chr1	16565977
chr1	16565977
chr1	16565977
chr1	16571788.5
chr1	16571788.5
chr1	16571788.5
chr1	16578366
chr1	16575045.5
chr1	16565145
chr1	16571949
chr1	16575097
chr1	16566137.5
chr1	16575097
chr1	16573386.5
chr1	16580727.5
chr1	16583097.5
chr1	16592719.5
chr1	16583216
chr1	16583216
chr1	16583216
chr1	16583216
chr1	16583218.5
chr1	16583244.5
chr1	16587018.5
chr1	16592913.5
chr1	16593029.5
chr1	16591659.5
chr1	16589795
chr1	16592557
chr1	16589798.5
chr1	16593082
chr1	16604442
chr1	16606526
chr1	16602579
chr1	16608539.5
chr1	16606387.5
chr1	16609971
chr1	16608539.5
chr1	16608539.5
chr1	16608969
chr1	16610816
chr1	16618119
chr1	16618090.5
chr1	16628033
chr1	16630762
chr1	16632528.5
chr1	16653384
chr1	16657356
chr1	16663921.5
chr1	16659139
chr1	16664628
chr1	16664634
chr1	16664635.5
chr1	16664763.5
chr1	16667031.5
chr1	16678330
chr1	16678330
chr1	16684721
chr1	16681197
chr1	16684721
chr1	16698322.5
chr1	16684431.5
chr1	16684358
chr1	16704890
chr1	16722260
chr1	16722260
chr1	16731446
chr1	16743421
chr1	16731446
chr1	16730600.5
chr1	16730600.5
chr1	16730600.5
chr1	16730826.5
chr1	16746682.5
chr1	16742828
chr1	16743543.5
chr1	16742700
chr1	16742829.5
chr1	16740431.5
chr1	16742835.5
chr1	16748329.5
chr1	16750111
chr1	16754082.5
chr1	16759520
chr1	16852115.5
chr1	16852115.5
chr1	16852115.5
chr1	16852115.5
chr1	16852115.5
chr1	16852115.5
chr1	16852115.5
chr1	16853400
chr1	16876171.5
chr1	16857249
chr1	16857330
chr1	16857330
chr1	16867363.5
chr1	16859078.5
chr1	16869637.5
chr1	16868399.5
chr1	16868399.5
chr1	16868399.5
chr1	16868399.5
chr1	16871706
chr1	16881136
chr1	16881136
chr1	16881136
chr1	16881143
chr1	16887617
chr1	16894339
chr1	16888930.5
chr1	16894677.5
chr1	16898277
chr1	16898277
chr1	16898277
chr1	16929731
chr1	16929731
chr1	16929731
chr1	16943606.5
chr1	16937767.5
chr1	16974419
chr1	17407978
chr1	17407800
chr1	17407979
chr1	17407987.5
chr1	17407988.5
chr1	19285213.5
chr1	21398716.5
chr1	21412367.5
chr1	21412367.5
chr1	21415294.5
chr1	21419538
chr1	21412571.5
chr1	21412571.5
chr1	21417107.5
chr1	21420800.5
chr1	21420800.5
chr1	21420800.5
chr1	21420800.5
chr1	21420809.5
chr1	21420800.5
chr1	21423252.5
chr1	21423715.5
chr1	21424710
chr1	21425284.5
chr1	21425284.5
chr1	21425284.5
chr1	21425284.5
chr1	21423460.5
chr1	21423460.5
chr1	21426216.5
chr1	21426353.5
chr1	21426378.5
chr1	21426378.5
chr1	21426378.5
chr1	21426378.5
chr1	21426378.5
chr1	21426378.5
chr1	21426378.5
chr1	21426378.5
chr1	21426378.5
chr1	21426378.5
chr1	21426378.5
chr1	21426378.5
chr1	21426378.5
chr1	21426378.5
chr1	21426378.5
chr1	21426378.5
chr1	21426378.5
chr1	21426378.5
chr1	21426378.5
chr1	21426378.5
chr1	21426378.5
chr1	21426378.5
chr1	21426378.5
chr1	21426378.5
chr1	21426378.5
chr1	21426378.5
chr1	21426378.5
chr1	21426378.5
chr1	21426378.5
chr1	21426378.5
chr1	21426378.5
chr1	21426378.5
chr1	21426378.5
chr1	21426378.5
chr1	21426378.5
chr1	21426378.5
chr1	21426378.5
chr1	21426378.5
chr1	21426378.5
chr1	21426378.5
chr1	21426378.5
chr1	21426378.5
chr1	21426378.5
chr1	21426378.5
chr1	21426378.5
chr1	21426378.5
chr1	21426388.5
chr1	21426388.5
chr1	21426378.5
chr1	21426430.5
chr1	21430522.5
chr1	21435485.5
chr1	21435166
chr1	21436001
chr1	21446831.5
chr1	21446831.5
chr1	21446831.5
chr1	21446338.5
chr1	21448693
chr1	21442895.5
chr1	21448814.5
chr1	21448814.5
chr1	21461934.5
chr1	21452039
chr1	21462310
chr1	21454754
chr1	21459440.5
chr1	21459440.5
chr1	21459440.5
chr1	21459440.5
chr1	21459434.5
chr1	21459465.5
chr1	21467597
chr1	21467597
chr1	21474579.5
chr1	21473804
chr1	21468959.5
chr1	21468959.5
chr1	21468959.5
chr1	21470832
chr1	21470832
chr1	21470831
chr1	21475676.5
chr1	21470832
chr1	21476773
chr1	21477594.5
chr1	21476076
chr1	21476076
chr1	21477594.5
chr1	21471069.5
chr1	21475914
chr1	21475914
chr1	21471069.5
chr1	21477594.5
chr1	21471112.5
chr1	21477602.5
chr1	21483043
chr1	21481370.5
chr1	21481370.5
chr1	21481370.5
chr1	21481370.5
chr1	21481370.5
chr1	21481370.5
chr1	21481370.5
chr1	21481370.5
chr1	21481370.5
chr1	21481370.5
chr1	21481370.5
chr1	21481370.5
chr1	21482465
chr1	21481370.5
chr1	21481370.5
chr1	21481370.5
chr1	21481370.5
chr1	21481370.5
chr1	21481370.5
chr1	21481370.5
chr1	21481370.5
chr1	21481370.5
chr1	21481370.5
chr1	21481370.5
chr1	21481370.5
chr1	21481370.5
chr1	21481370.5
chr1	21481370.5
chr1	21481370.5
chr1	21481370.5
chr1	21482465
chr1	21481373.5
chr1	21481373.5
chr1	21481373.5
chr1	21481373.5
chr1	21483054.5
chr1	21483054.5
chr1	21481374
chr1	21481374.5
chr1	21481374.5
chr1	21481374.5
chr1	21481374.5
chr1	21481374.5
chr1	21481374.5
chr1	21481374.5
chr1	21481374.5
chr1	21481374.5
chr1	21481374.5
chr1	21481374.5
chr1	21481374.5
chr1	21481374.5
chr1	21481525.5
chr1	21482469
chr1	21483297.5
chr1	21484589.5
chr1	21484589.5
chr1	21980184
chr1	22004609.5
chr1	22089693
chr1	22089420.5
chr1	22089425
chr1	22089419
chr1	22092183.5
chr1	23310560.5
chr1	23902123
chr1	23948856
chr1	23948855
chr1	23962176.5
chr1	23967083
chr1	23967092
chr1	23970543.5
chr1	23970352
chr1	24672740.5
chr1	24672757
chr1	24833615.5
chr1	24832922.5
chr1	24833621.5
chr1	24833239
chr1	24833621.5
chr1	24833558.5
chr1	24833473
chr1	24833645.5
chr1	24842535.5
chr1	24841707
chr1	24843751
chr1	25263453.5
chr1	25294003.5
chr1	25294003
chr1	25294005.5
chr1	25333689.5
chr1	25393875
chr1	25399356
chr1	25399341
chr1	25399339.5
chr1	26219735
chr1	26427511
chr1	26427977
chr1	26428816.5
chr1	26519773.5
chr1	26640066
chr1	26648411
chr1	26818290
chr1	26818290
chr1	26818290
chr1	26818290
chr1	26817971
chr1	26818290
chr1	26818290
chr1	26818297.5
chr1	26985835
chr1	26985837
chr1	27207785
chr1	27207783
chr1	27207781.5
chr1	27207790
chr1	27207780
chr1	27207786
chr1	27207787.5
chr1	27207790.5
chr1	27207787
chr1	27207790.5
chr1	27207778.5
chr1	27207787
chr1	27207358
chr1	27207786.5
chr1	27207785
chr1	27207787.5
chr1	27207789
chr1	27207794.5
chr1	27207791
chr1	27207785
chr1	27207799
chr1	27207807
chr1	27207831.5
chr1	27325928
chr1	27325923.5
chr1	27325941
chr1	27407220
chr1	27735045.5
chr1	27965264
chr1	28095723
chr1	28095777.5
chr1	28216180
chr1	28218896
chr1	28499734.5
chr1	28594571.5
chr1	28743360.5
chr1	29329856
chr1	29344424
chr1	29454758.5
chr1	29521847
chr1	29550673.5
chr1	29651975.5
chr1	29681703
chr1	29755549
chr1	30133025
chr1	30285950.5
chr1	30319614.5
chr1	30362065.5
chr1	30374654.5
chr1	30446355.5
chr1	30450407
chr1	30517312.5
chr1	30657427.5
chr1	30661918
chr1	31907690
chr1	32334471
chr1	32424743
chr1	32621392.5
chr1	32680144.5
chr1	33051964
chr1	33052238
chr1	33052099
chr1	33052238.5
chr1	33052238.5
chr1	33052238
chr1	33052238.5
chr1	33052238.5
chr1	33052239.5
chr1	33052237.5
chr1	33052238
chr1	33052238.5
chr1	33052239.5
chr1	33052244.5
chr1	33052251.5
chr1	33052253
chr1	33052254.5
chr1	33052270.5
chr1	33052259
chr1	33052272.5
chr1	33052275
chr1	33052275.5
chr1	33404203.5
chr1	35121487
chr1	35420995
chr1	36288060.5
chr1	36304564
chr1	37781677
chr1	37957628.5
chr1	38710040.5
chr1	38863602.5
chr1	39004974.5
chr1	39005102
chr1	39493429
chr1	39498600
chr1	39517697
chr1	39555302
chr1	39556380
chr1	39719278.5
chr1	39719488.5
chr1	39768513
chr1	39778540
chr1	39787149
chr1	39895994
chr1	40071168
chr1	40072074
chr1	40072137.5
chr1	40560195
chr1	42042066.5
chr1	42812658
chr1	42891031
chr1	42890542.5
chr1	42891188
chr1	42891639.5
chr1	42891639.5
chr1	42985372.5
chr1	43850000
chr1	44103873
chr1	44103873.5
chr1	44103883.5
chr1	44103883.5
chr1	44103877
chr1	44103896
chr1	44132355
chr1	44960290
chr1	45018589.5
chr1	45846258.5
chr1	46241467.5
chr1	46241509.5
chr1	46241501.5
chr1	46241581.5
chr1	46241019.5
chr1	46241019.5
chr1	46240955.5
chr1	46241573.5
chr1	46241573.5
chr1	46241573.5
chr1	46241573.5
chr1	46240955.5
chr1	46241581.5
chr1	46241581
chr1	46241584
chr1	46240867.5
chr1	46241573.5
chr1	46241582.5
chr1	46241578
chr1	46241581
chr1	46241592
chr1	46558109.5
chr1	46718468.5
chr1	46869614
chr1	47052028.5
chr1	47095084.5
chr1	47142348.5
chr1	48436735.5
chr1	49844389
chr1	51157953.5
chr1	51157988.5
chr1	51272219
chr1	52087515.5
chr1	52992533.5
chr1	53975317.5
chr1	53975200.5
chr1	53975375.5
chr1	53975372
chr1	53975317
chr1	53975329.5
chr1	53975383.5
chr1	53975335.5
chr1	53975340
chr1	53975546.5
chr1	54537420
chr1	54537419.5
chr1	54537420
chr1	54537420
chr1	54537411
chr1	54537420
chr1	54537420
chr1	54537422
chr1	54537422
chr1	54537394
chr1	54537429
chr1	54537394
chr1	54537393
chr1	54537422
chr1	54537422
chr1	54537422
chr1	54537422
chr1	54537422
chr1	54537422.5
chr1	54537290.5
chr1	54537308
chr1	54537427.5
chr1	54537430
chr1	54537436
chr1	54537475
chr1	54537536
chr1	54754605
chr1	55223469.5
chr1	57088094.5
chr1	57284638.5
chr1	58048596
chr1	58048601.5
chr1	58048596.5
chr1	58048597
chr1	58048588.5
chr1	58048584
chr1	58048601
chr1	58048601
chr1	58048602
chr1	58048570.5
chr1	58048602.5
chr1	58048602.5
chr1	58048601
chr1	58048601.5
chr1	58048602
chr1	58048612.5
chr1	58048589
chr1	58048566
chr1	58048600.5
chr1	58048470.5
chr1	58048607.5
chr1	58048532
chr1	58048602
chr1	58048609.5
chr1	58048601
chr1	58048602
chr1	58048596.5
chr1	58048590.5
chr1	58048603
chr1	58048602
chr1	58048583.5
chr1	58048603
chr1	58048603
chr1	58048597
chr1	58048615.5
chr1	58048608.5
chr1	58048516
chr1	58048620.5
chr1	58048629.5
chr1	59000130
chr1	59000129.5
chr1	59000138.5
chr1	60283972.5
chr1	60941522.5
chr1	62211080
chr1	63550003.5
chr1	63843220.5
chr1	63843207
chr1	65227388.5
chr1	65227384
chr1	65228584
chr1	65682556.5
chr1	65883255
chr1	67278876
chr1	67411383
chr1	67411783
chr1	67412559.5
chr1	67659846.5
chr1	68161015
chr1	68161628.5
chr1	68161889.5
chr1	68161970
chr1	68476195
chr1	68476271.5
chr1	70250976
chr1	70531376
chr1	70531455.5
chr1	70531443.5
chr1	70531814.5
chr1	71053749
chr1	71959604
chr1	72419792.5
chr1	73024254
chr1	73024240
chr1	74179054.5
chr1	74598534
chr1	75742788
chr1	76700338.5
chr1	76700358.5
chr1	77102675.5
chr1	77810789
chr1	77810423
chr1	77811283
chr1	77848681
chr1	78316729.5
chr1	78316737.5
chr1	78858829.5
chr1	79055013.5
chr1	79054489.5
chr1	79321227
chr1	79350014.5
chr1	79521771
chr1	79521772
chr1	79522875
chr1	80451390
chr1	80451390
chr1	80451297
chr1	80451293
chr1	80451315
chr1	80451390
chr1	80451328.5
chr1	80451390
chr1	80451344.5
chr1	80451324.5
chr1	80451325.5
chr1	80451315.5
chr1	80451371.5
chr1	80451405
chr1	80451405
chr1	80451340.5
chr1	80451408.5
chr1	80451409.5
chr1	81427204
chr1	81427024
chr1	81427426
chr1	81427425
chr1	81427261
chr1	81427259
chr1	81427476
chr1	81427379.5
chr1	81504522
chr1	81722604
chr1	81723092
chr1	81722767
chr1	81722581
chr1	81723095
chr1	81723682.5
chr1	81722364
chr1	81723099
chr1	81723153.5
chr1	81722647.5
chr1	81722639
chr1	81722639
chr1	81722650.5
chr1	81722548
chr1	81723242.5
chr1	81723930.5
chr1	81724855
chr1	82084935.5
chr1	83157121.5
chr1	85482483.5
chr1	85525288.5
chr1	86503862
chr1	86552334.5
chr1	87487889.5
chr1	87485575.5
chr1	87505060
chr1	88982198
chr1	88981052
chr1	88982355
chr1	88982966.5
chr1	88982965
chr1	88982976
chr1	88983218.5
chr1	89060902.5
chr1	89104036
chr1	89418287.5
chr1	89432563
chr1	89588044
chr1	89993842.5
chr1	90282376
chr1	90285644
chr1	90282376
chr1	90285644.5
chr1	90285653
chr1	90285653
chr1	90285653
chr1	90291995.5
chr1	90291995.5
chr1	91329306.5
chr1	91533324
chr1	91534360.5
chr1	91643445.5
chr1	92074412.5
chr1	92074567
chr1	92074571
chr1	92074485
chr1	92074570.5
chr1	92074572
chr1	92074329.5
chr1	92074486
chr1	92074575.5
chr1	92074581.5
chr1	92074261
chr1	92074789.5
chr1	92131167
chr1	92145423.5
chr1	93361605
chr1	93513159
chr1	93513449
chr1	93552977.5
chr1	96420794.5
chr1	96447743.5
chr1	96447745
chr1	96447742.5
chr1	96447742.5
chr1	96447743.5
chr1	96447744.5
chr1	96447705.5
chr1	96447741.5
chr1	96447743.5
chr1	96447743.5
chr1	96447746.5
chr1	96447746.5
chr1	96447756
[truncated: 58,737 more rows]
