# Supplementary material for: Construction of a trio-based structural variation panel utilizing activated T lymphocytes and long-read sequencing technology
Source: Commun Biol. 2022 Sep 20;5:991. doi: 10.1038/s42003-022-03953-1 (PMC9489684; doi:10.1038/s42003-022-03953-1)
Supplement: Supplementary file 9 — Supplementary Data 3 [file 42003_2022_3953_MOESM9_ESM.zip › SuppData3/fig3-d-sessionInfo.txt]

R version 4.2.1 (2022-06-23)
Platform: x86_64-pc-linux-gnu (64-bit)
Running under: Ubuntu 20.04.4 LTS

Matrix products: default
BLAS:   /share1/pkg/software/ubuntu-20.04/devel/R/4.2.1/lib/R/lib/libRblas.so
LAPACK: /share1/pkg/software/ubuntu-20.04/devel/R/4.2.1/lib/R/lib/libRlapack.so

locale:
 [1] LC_CTYPE=ja_JP.UTF-8       LC_NUMERIC=C              
 [3] LC_TIME=ja_JP.UTF-8        LC_COLLATE=ja_JP.UTF-8    
 [5] LC_MONETARY=ja_JP.UTF-8    LC_MESSAGES=ja_JP.UTF-8   
 [7] LC_PAPER=ja_JP.UTF-8       LC_NAME=C                 
 [9] LC_ADDRESS=C               LC_TELEPHONE=C            
[11] LC_MEASUREMENT=ja_JP.UTF-8 LC_IDENTIFICATION=C       

attached base packages:
[1] stats     graphics  grDevices utils     datasets  methods   base     

other attached packages:
[1] lemon_0.4.5   dplyr_1.0.9   ggsci_2.9     ggplot2_3.3.6

loaded via a namespace (and not attached):
 [1] Rcpp_1.0.9       pillar_1.7.0     compiler_4.2.1   plyr_1.8.7      
 [5] tools_4.2.1      digest_0.6.29    lifecycle_1.0.1  tibble_3.1.7    
 [9] gtable_0.3.0     lattice_0.20-45  pkgconfig_2.0.3  rlang_1.0.3     
[13] DBI_1.1.3        cli_3.3.0        xfun_0.31        gridExtra_2.3   
[17] withr_2.5.0      knitr_1.39       generics_0.1.3   vctrs_0.4.1     
[21] grid_4.2.1       tidyselect_1.1.2 glue_1.6.2       R6_2.5.1        
[25] fansi_1.0.3      purrr_0.3.4      farver_2.1.1     magrittr_2.0.3  
[29] scales_1.2.0     ellipsis_0.3.2   assertthat_0.2.1 colorspace_2.0-3
[33] utf8_1.2.2       munsell_0.5.0    crayon_1.5.1    
