# Supplementary material for: Construction of a trio-based structural variation panel utilizing activated T lymphocytes and long-read sequencing technology
Source: Commun Biol. 2022 Sep 20;5:991. doi: 10.1038/s42003-022-03953-1 (PMC9489684; doi:10.1038/s42003-022-03953-1)
Supplement: Supplementary file 9 — Supplementary Data 3 [file 42003_2022_3953_MOESM9_ESM.zip › SuppData3/fig3-e.csv]

ToMMo_SVTYPE	deCODE_AF	ToMMo_AF
INS	0.0539633	0.0518018018018018
INS	0.0544319	0.0518018018018018
DEL	0.0544674	0.0518018018018018
INS	0.0544909	0.0518018018018018
DEL	0.0549882	0.0518018018018018
INS	0.0574612	0.0518018018018018
INS	0.059066	0.0518018018018018
INS	0.0600126	0.0518018018018018
DEL	0.0617714	0.0518018018018018
DEL	0.06247	0.0518018018018018
DEL	0.0632007	0.0518018018018018
DEL	0.0632544	0.0518018018018018
INS	0.0635006	0.0518018018018018
INS	0.0639794	0.0518018018018018
INS	0.06607	0.0518018018018018
DEL	0.0678742	0.0518018018018018
DEL	0.0682647	0.0518018018018018
INS	0.0695045	0.0518018018018018
INS	0.0713274	0.0518018018018018
INS	0.0728864	0.0518018018018018
INS	0.0754826	0.0518018018018018
INS	0.0788442	0.0518018018018018
DEL	0.0816115	0.0518018018018018
INS	0.0836643	0.0518018018018018
INS	0.0841098	0.0518018018018018
INS	0.0852419	0.0518018018018018
DEL	0.0969942	0.0518018018018018
INS	0.103983	0.0518018018018018
INS	0.104878	0.0518018018018018
DEL	0.106685	0.0518018018018018
DEL	0.107778	0.0518018018018018
INS	0.112257	0.0518018018018018
INS	0.113809	0.0518018018018018
INS	0.117959	0.0518018018018018
DEL	0.1209	0.0518018018018018
INS	0.12403	0.0518018018018018
INS	0.128695	0.0518018018018018
INS	0.135408	0.0518018018018018
INS	0.136521	0.0518018018018018
INS	0.136603	0.0518018018018018
INS	0.137006	0.0518018018018018
DEL	0.143332	0.0518018018018018
INS	0.145987	0.0518018018018018
DEL	0.149215	0.0518018018018018
DEL	0.15558	0.0518018018018018
INS	0.156974	0.0518018018018018
DEL	0.15848	0.0518018018018018
INS	0.161747	0.0518018018018018
INS	0.168536	0.0518018018018018
DEL	0.171641	0.0518018018018018
DEL	0.183534	0.0518018018018018
INS	0.187299	0.0518018018018018
INS	0.188542	0.0518018018018018
DEL	0.192386	0.0518018018018018
INS	0.193228	0.0518018018018018
DEL	0.197003	0.0518018018018018
DEL	0.198131	0.0518018018018018
DEL	0.204695	0.0518018018018018
DEL	0.215064	0.0518018018018018
INS	0.224784	0.0518018018018018
INS	0.233836	0.0518018018018018
DEL	0.254749	0.0518018018018018
INS	0.263973	0.0518018018018018
DEL	0.267582	0.0518018018018018
INS	0.276019	0.0518018018018018
INS	0.278006	0.0518018018018018
INS	0.281045	0.0518018018018018
INS	0.281071	0.0518018018018018
INS	0.290011	0.0518018018018018
DEL	0.299478	0.0518018018018018
INS	0.327497	0.0518018018018018
DEL	0.332679	0.0518018018018018
INS	0.336816	0.0518018018018018
DEL	0.340055	0.0518018018018018
INS	0.360867	0.0518018018018018
INS	0.365234	0.0518018018018018
INS	0.374194	0.0518018018018018
INS	0.399383	0.0518018018018018
DEL	0.407279	0.0518018018018018
DEL	0.410155	0.0518018018018018
INS	0.527042	0.0518018018018018
INS	0.540365	0.0518018018018018
DEL	0.545431	0.0518018018018018
INS	0.639348	0.0518018018018018
INS	0.691337	0.0518018018018018
INS	0.786642	0.0518018018018018
INS	0.9361128	0.0518018018018018
DEL	0.0508931	0.0540540540540541
DEL	0.0522907	0.0540540540540541
DEL	0.0540489	0.0540540540540541
DEL	0.0543639	0.0540540540540541
INS	0.0568169	0.0540540540540541
INS	0.0587588	0.0540540540540541
INS	0.0588178	0.0540540540540541
INS	0.0618753	0.0540540540540541
DEL	0.0629695	0.0540540540540541
DEL	0.0656157	0.0540540540540541
INS	0.0656424	0.0540540540540541
DEL	0.0674459	0.0540540540540541
INS	0.0688597	0.0540540540540541
INS	0.0714136	0.0540540540540541
INS	0.072956	0.0540540540540541
DEL	0.0739104	0.0540540540540541
DEL	0.0744238	0.0540540540540541
DEL	0.07624	0.0540540540540541
INS	0.0782412	0.0540540540540541
DEL	0.0789705	0.0540540540540541
DEL	0.0790391	0.0540540540540541
DEL	0.0797258	0.0540540540540541
INS	0.0797404	0.0540540540540541
DEL	0.0802124	0.0540540540540541
INS	0.0816741	0.0540540540540541
INS	0.0818163	0.0540540540540541
INS	0.0821617	0.0540540540540541
DEL	0.08238	0.0540540540540541
INS	0.0827965	0.0540540540540541
DEL	0.0900543	0.0540540540540541
INS	0.0901428	0.0540540540540541
INS	0.0907636	0.0540540540540541
INS	0.0920027	0.0540540540540541
INS	0.092163	0.0540540540540541
DEL	0.0956416	0.0540540540540541
INS	0.0983057	0.0540540540540541
INS	0.0996683	0.0540540540540541
DEL	0.0999472	0.0540540540540541
INS	0.103558	0.0540540540540541
DEL	0.105529	0.0540540540540541
DEL	0.110845	0.0540540540540541
DEL	0.114596	0.0540540540540541
INS	0.116772	0.0540540540540541
DEL	0.119487	0.0540540540540541
INS	0.121112	0.0540540540540541
INS	0.122722	0.0540540540540541
DEL	0.125623	0.0540540540540541
DEL	0.127077	0.0540540540540541
DEL	0.130354	0.0540540540540541
DEL	0.132007	0.0540540540540541
INS	0.132053	0.0540540540540541
DEL	0.132749	0.0540540540540541
DEL	0.156259	0.0540540540540541
INS	0.157527	0.0540540540540541
INS	0.160353	0.0540540540540541
INS	0.169687	0.0540540540540541
DEL	0.174694	0.0540540540540541
INS	0.17817	0.0540540540540541
INS	0.178999	0.0540540540540541
INS	0.18993	0.0540540540540541
DEL	0.191035	0.0540540540540541
INS	0.201831	0.0540540540540541
DEL	0.207879	0.0540540540540541
INS	0.21822	0.0540540540540541
DEL	0.222286	0.0540540540540541
DEL	0.222852	0.0540540540540541
DEL	0.234546	0.0540540540540541
INS	0.239866	0.0540540540540541
DEL	0.251614	0.0540540540540541
DEL	0.267724	0.0540540540540541
DEL	0.271584	0.0540540540540541
INS	0.278275	0.0540540540540541
INS	0.286654	0.0540540540540541
DEL	0.286853	0.0540540540540541
DEL	0.288833	0.0540540540540541
INS	0.319062	0.0540540540540541
DEL	0.325727	0.0540540540540541
INS	0.333535	0.0540540540540541
INS	0.345021	0.0540540540540541
DEL	0.352821	0.0540540540540541
INS	0.363446	0.0540540540540541
INS	0.365273	0.0540540540540541
INS	0.387137	0.0540540540540541
INS	0.394133	0.0540540540540541
DEL	0.429535	0.0540540540540541
DEL	0.449008	0.0540540540540541
DEL	0.457843	0.0540540540540541
INS	0.458148	0.0540540540540541
DEL	0.505309	0.0540540540540541
DEL	0.550795	0.0540540540540541
INS	0.569821	0.0540540540540541
INS	0.644112	0.0540540540540541
DEL	0.70772	0.0540540540540541
INS	0.727287	0.0540540540540541
INS	0.774994	0.0540540540540541
INS	0.857242	0.0540540540540541
DEL	0.906013	0.0540540540540541
INS	0.925692	0.0540540540540541
INS	0.9476405	0.0540540540540541
INS	0.0514217	0.0563063063063063
INS	0.0534438	0.0563063063063063
INS	0.0536813	0.0563063063063063
DEL	0.0545575	0.0563063063063063
INS	0.0545766	0.0563063063063063
DEL	0.0547247	0.0563063063063063
INS	0.0568894	0.0563063063063063
INS	0.0609515	0.0563063063063063
INS	0.0643415	0.0563063063063063
INS	0.0657131	0.0563063063063063
INS	0.0665628	0.0563063063063063
DEL	0.0695404	0.0563063063063063
INS	0.0735502	0.0563063063063063
INS	0.0763772	0.0563063063063063
INS	0.0787295	0.0563063063063063
INS	0.0787414	0.0563063063063063
INS	0.0807898	0.0563063063063063
DEL	0.080858	0.0563063063063063
INS	0.0831428	0.0563063063063063
DEL	0.0870843	0.0563063063063063
INS	0.0906838	0.0563063063063063
INS	0.0912128	0.0563063063063063
DEL	0.0913414	0.0563063063063063
DEL	0.0916715	0.0563063063063063
INS	0.0934644	0.0563063063063063
INS	0.0962951	0.0563063063063063
INS	0.0967738	0.0563063063063063
INS	0.0989493	0.0563063063063063
INS	0.0989608	0.0563063063063063
INS	0.0995774	0.0563063063063063
INS	0.1	0.0563063063063063
INS	0.100356	0.0563063063063063
DEL	0.100901	0.0563063063063063
DEL	0.102168	0.0563063063063063
INS	0.102566	0.0563063063063063
INS	0.10261	0.0563063063063063
DEL	0.103163	0.0563063063063063
DEL	0.104702	0.0563063063063063
INS	0.105255	0.0563063063063063
INS	0.106866	0.0563063063063063
DEL	0.108101	0.0563063063063063
INS	0.110065	0.0563063063063063
INS	0.111946	0.0563063063063063
INS	0.112031	0.0563063063063063
DEL	0.113404	0.0563063063063063
INS	0.115356	0.0563063063063063
INS	0.115534	0.0563063063063063
DEL	0.122503	0.0563063063063063
INS	0.123592	0.0563063063063063
INS	0.124518	0.0563063063063063
DEL	0.134574	0.0563063063063063
DEL	0.13629	0.0563063063063063
INS	0.1383	0.0563063063063063
DEL	0.138914	0.0563063063063063
INS	0.142078	0.0563063063063063
INS	0.144046	0.0563063063063063
DEL	0.158014	0.0563063063063063
DEL	0.166861	0.0563063063063063
DEL	0.168166	0.0563063063063063
INS	0.169039	0.0563063063063063
INS	0.169392	0.0563063063063063
DEL	0.172052	0.0563063063063063
DEL	0.178176	0.0563063063063063
INS	0.181736	0.0563063063063063
DEL	0.184562	0.0563063063063063
INS	0.190141	0.0563063063063063
INS	0.199873	0.0563063063063063
INS	0.200531	0.0563063063063063
INS	0.203597	0.0563063063063063
INS	0.203989	0.0563063063063063
INS	0.204407	0.0563063063063063
DEL	0.207368	0.0563063063063063
DEL	0.210491	0.0563063063063063
DEL	0.211569	0.0563063063063063
INS	0.216428	0.0563063063063063
DEL	0.218453	0.0563063063063063
DEL	0.224269	0.0563063063063063
DEL	0.232684	0.0563063063063063
DEL	0.24422	0.0563063063063063
DEL	0.245182	0.0563063063063063
INS	0.249793	0.0563063063063063
INS	0.258759	0.0563063063063063
DEL	0.259892	0.0563063063063063
INS	0.268167	0.0563063063063063
DEL	0.277396	0.0563063063063063
INS	0.277783	0.0563063063063063
INS	0.303387	0.0563063063063063
INS	0.34126	0.0563063063063063
DEL	0.363036	0.0563063063063063
INS	0.366281	0.0563063063063063
INS	0.432154	0.0563063063063063
DEL	0.444767	0.0563063063063063
INS	0.462692	0.0563063063063063
INS	0.495119	0.0563063063063063
DEL	0.533413	0.0563063063063063
INS	0.540415	0.0563063063063063
DEL	0.551765	0.0563063063063063
INS	0.560101	0.0563063063063063
INS	0.598681	0.0563063063063063
INS	0.644093	0.0563063063063063
INS	0.705086	0.0563063063063063
DEL	0.716827	0.0563063063063063
DEL	0.717026	0.0563063063063063
INS	0.826564	0.0563063063063063
DEL	0.83259	0.0563063063063063
DEL	0.0510572	0.0585585585585586
INS	0.0535564	0.0585585585585586
INS	0.0535964	0.0585585585585586
INS	0.0543959	0.0585585585585586
DEL	0.0550525	0.0585585585585586
INS	0.0584999	0.0585585585585586
INS	0.0585	0.0585585585585586
DEL	0.059059	0.0585585585585586
INS	0.0600025	0.0585585585585586
INS	0.0600595	0.0585585585585586
INS	0.0618902	0.0585585585585586
INS	0.0646709	0.0585585585585586
INS	0.065126	0.0585585585585586
DEL	0.0681592	0.0585585585585586
INS	0.0686128	0.0585585585585586
DEL	0.0694555	0.0585585585585586
INS	0.0700815	0.0585585585585586
INS	0.0804391	0.0585585585585586
INS	0.0817099	0.0585585585585586
DEL	0.0856099	0.0585585585585586
DEL	0.0860735	0.0585585585585586
DEL	0.0883078	0.0585585585585586
INS	0.0921284	0.0585585585585586
INS	0.0967075	0.0585585585585586
DEL	0.0998194	0.0585585585585586
INS	0.103643	0.0585585585585586
INS	0.105255	0.0585585585585586
DEL	0.112666	0.0585585585585586
INS	0.116197	0.0585585585585586
INS	0.119514	0.0585585585585586
INS	0.119542	0.0585585585585586
INS	0.122434	0.0585585585585586
DEL	0.124326	0.0585585585585586
DEL	0.124835	0.0585585585585586
INS	0.125352	0.0585585585585586
DEL	0.128261	0.0585585585585586
INS	0.129558	0.0585585585585586
INS	0.133424	0.0585585585585586
DEL	0.135592	0.0585585585585586
INS	0.135844	0.0585585585585586
INS	0.13928	0.0585585585585586
DEL	0.140092	0.0585585585585586
INS	0.141646	0.0585585585585586
INS	0.144777	0.0585585585585586
INS	0.146007	0.0585585585585586
DEL	0.149729	0.0585585585585586
DEL	0.149881	0.0585585585585586
DEL	0.150625	0.0585585585585586
INS	0.154098	0.0585585585585586
INS	0.154652	0.0585585585585586
DEL	0.1568	0.0585585585585586
INS	0.160744	0.0585585585585586
INS	0.165422	0.0585585585585586
INS	0.168521	0.0585585585585586
DEL	0.171023	0.0585585585585586
INS	0.175247	0.0585585585585586
DEL	0.192576	0.0585585585585586
INS	0.199306	0.0585585585585586
INS	0.199973	0.0585585585585586
DEL	0.208059	0.0585585585585586
INS	0.208322	0.0585585585585586
INS	0.209923	0.0585585585585586
INS	0.21606	0.0585585585585586
INS	0.220379	0.0585585585585586
DEL	0.225138	0.0585585585585586
INS	0.229262	0.0585585585585586
DEL	0.231544	0.0585585585585586
DEL	0.238251	0.0585585585585586
DEL	0.258082	0.0585585585585586
DEL	0.258127	0.0585585585585586
INS	0.258741	0.0585585585585586
INS	0.26103	0.0585585585585586
DEL	0.306012	0.0585585585585586
DEL	0.33033	0.0585585585585586
INS	0.350915	0.0585585585585586
INS	0.354483	0.0585585585585586
INS	0.366096	0.0585585585585586
INS	0.37061	0.0585585585585586
DEL	0.403026	0.0585585585585586
DEL	0.424605	0.0585585585585586
INS	0.44713	0.0585585585585586
DEL	0.456471	0.0585585585585586
INS	0.465156	0.0585585585585586
DEL	0.496339	0.0585585585585586
INS	0.497628	0.0585585585585586
INS	0.511088	0.0585585585585586
INS	0.512974	0.0585585585585586
INS	0.562375	0.0585585585585586
INS	0.5864	0.0585585585585586
DEL	0.612006	0.0585585585585586
INS	0.624736	0.0585585585585586
INS	0.632961	0.0585585585585586
INS	0.685761	0.0585585585585586
INS	0.9441893	0.0585585585585586
DEL	0.0504716	0.0608108108108108
DEL	0.0505432	0.0608108108108108
INS	0.0512314	0.0608108108108108
DEL	0.0514567	0.0608108108108108
INS	0.0519651	0.0608108108108108
INS	0.052717	0.0608108108108108
INS	0.0530969	0.0608108108108108
INS	0.0533488	0.0608108108108108
DEL	0.0536747	0.0608108108108108
DEL	0.0539786	0.0608108108108108
INS	0.0541441	0.0608108108108108
INS	0.0570015	0.0608108108108108
DEL	0.0593938	0.0608108108108108
DEL	0.0604422	0.0608108108108108
INS	0.0607873	0.0608108108108108
INS	0.0630736	0.0608108108108108
DEL	0.0631158	0.0608108108108108
INS	0.0642575	0.0608108108108108
INS	0.0648106	0.0608108108108108
INS	0.0719981	0.0608108108108108
INS	0.072494	0.0608108108108108
DEL	0.0745969	0.0608108108108108
DEL	0.0763107	0.0608108108108108
DEL	0.0788351	0.0608108108108108
DEL	0.0861676	0.0608108108108108
INS	0.0893168	0.0608108108108108
INS	0.0975844	0.0608108108108108
DEL	0.100292	0.0608108108108108
INS	0.100637	0.0608108108108108
DEL	0.101031	0.0608108108108108
DEL	0.101841	0.0608108108108108
INS	0.1065	0.0608108108108108
INS	0.109683	0.0608108108108108
DEL	0.114046	0.0608108108108108
DEL	0.12602	0.0608108108108108
INS	0.127093	0.0608108108108108
INS	0.12858	0.0608108108108108
DEL	0.130295	0.0608108108108108
INS	0.134316	0.0608108108108108
INS	0.134705	0.0608108108108108
INS	0.135051	0.0608108108108108
INS	0.137809	0.0608108108108108
INS	0.138042	0.0608108108108108
DEL	0.141313	0.0608108108108108
DEL	0.143665	0.0608108108108108
INS	0.147712	0.0608108108108108
DEL	0.152024	0.0608108108108108
INS	0.152249	0.0608108108108108
DEL	0.155076	0.0608108108108108
INS	0.156782	0.0608108108108108
INS	0.15887	0.0608108108108108
INS	0.160807	0.0608108108108108
DEL	0.161386	0.0608108108108108
DEL	0.162641	0.0608108108108108
DEL	0.176325	0.0608108108108108
DEL	0.17948	0.0608108108108108
INS	0.180667	0.0608108108108108
INS	0.187753	0.0608108108108108
DEL	0.188836	0.0608108108108108
INS	0.20673	0.0608108108108108
DEL	0.213843	0.0608108108108108
INS	0.230349	0.0608108108108108
INS	0.239338	0.0608108108108108
INS	0.245351	0.0608108108108108
INS	0.24615	0.0608108108108108
INS	0.250201	0.0608108108108108
DEL	0.255211	0.0608108108108108
INS	0.262993	0.0608108108108108
INS	0.270137	0.0608108108108108
INS	0.273012	0.0608108108108108
DEL	0.273077	0.0608108108108108
DEL	0.278486	0.0608108108108108
INS	0.286063	0.0608108108108108
DEL	0.2883	0.0608108108108108
INS	0.318426	0.0608108108108108
DEL	0.337173	0.0608108108108108
INS	0.350555	0.0608108108108108
DEL	0.360899	0.0608108108108108
INS	0.362322	0.0608108108108108
DEL	0.397303	0.0608108108108108
DEL	0.403863	0.0608108108108108
INS	0.413593	0.0608108108108108
INS	0.433698	0.0608108108108108
DEL	0.434035	0.0608108108108108
INS	0.465014	0.0608108108108108
INS	0.467559	0.0608108108108108
INS	0.469525	0.0608108108108108
DEL	0.505689	0.0608108108108108
INS	0.514294	0.0608108108108108
DEL	0.644343	0.0608108108108108
DEL	0.662175	0.0608108108108108
DEL	0.677797	0.0608108108108108
INS	0.71125	0.0608108108108108
INS	0.779075	0.0608108108108108
INS	0.798958	0.0608108108108108
INS	0.9494221	0.0608108108108108
INS	0.0503068	0.0630630630630631
INS	0.0512644	0.0630630630630631
INS	0.0522046	0.0630630630630631
INS	0.0539598	0.0630630630630631
INS	0.0539862	0.0630630630630631
INS	0.0550378	0.0630630630630631
DEL	0.0557619	0.0630630630630631
INS	0.056738	0.0630630630630631
INS	0.0574967	0.0630630630630631
INS	0.0587978	0.0630630630630631
INS	0.0600642	0.0630630630630631
DEL	0.0607019	0.0630630630630631
INS	0.0611496	0.0630630630630631
INS	0.0611526	0.0630630630630631
DEL	0.0620383	0.0630630630630631
INS	0.0632857	0.0630630630630631
DEL	0.0644632	0.0630630630630631
INS	0.0649361	0.0630630630630631
INS	0.0693967	0.0630630630630631
DEL	0.0697739	0.0630630630630631
INS	0.073354	0.0630630630630631
INS	0.07448	0.0630630630630631
DEL	0.0749331	0.0630630630630631
INS	0.0764857	0.0630630630630631
INS	0.0783421	0.0630630630630631
INS	0.0837043	0.0630630630630631
INS	0.0847732	0.0630630630630631
INS	0.0868625	0.0630630630630631
INS	0.0890389	0.0630630630630631
INS	0.0910547	0.0630630630630631
INS	0.0931328	0.0630630630630631
DEL	0.0936138	0.0630630630630631
INS	0.0962914	0.0630630630630631
INS	0.0982573	0.0630630630630631
INS	0.0993528	0.0630630630630631
DEL	0.0997929	0.0630630630630631
INS	0.100794	0.0630630630630631
DEL	0.101542	0.0630630630630631
INS	0.103077	0.0630630630630631
DEL	0.107189	0.0630630630630631
INS	0.110378	0.0630630630630631
INS	0.112714	0.0630630630630631
DEL	0.113016	0.0630630630630631
INS	0.11701	0.0630630630630631
DEL	0.117619	0.0630630630630631
INS	0.128759	0.0630630630630631
DEL	0.129431	0.0630630630630631
INS	0.131274	0.0630630630630631
DEL	0.134166	0.0630630630630631
INS	0.134565	0.0630630630630631
INS	0.136187	0.0630630630630631
INS	0.138222	0.0630630630630631
DEL	0.138884	0.0630630630630631
INS	0.148414	0.0630630630630631
INS	0.154957	0.0630630630630631
DEL	0.157264	0.0630630630630631
INS	0.16339	0.0630630630630631
INS	0.16421	0.0630630630630631
INS	0.17741	0.0630630630630631
INS	0.186748	0.0630630630630631
INS	0.188858	0.0630630630630631
INS	0.205983	0.0630630630630631
INS	0.211919	0.0630630630630631
DEL	0.219761	0.0630630630630631
INS	0.220086	0.0630630630630631
INS	0.22582	0.0630630630630631
INS	0.22867	0.0630630630630631
DEL	0.229315	0.0630630630630631
INS	0.231323	0.0630630630630631
INS	0.235563	0.0630630630630631
INS	0.240155	0.0630630630630631
DEL	0.245863	0.0630630630630631
INS	0.247111	0.0630630630630631
INS	0.253276	0.0630630630630631
INS	0.258305	0.0630630630630631
INS	0.269634	0.0630630630630631
DEL	0.276652	0.0630630630630631
INS	0.279846	0.0630630630630631
DEL	0.28791	0.0630630630630631
INS	0.289128	0.0630630630630631
DEL	0.319257	0.0630630630630631
INS	0.32388	0.0630630630630631
DEL	0.325052	0.0630630630630631
INS	0.333663	0.0630630630630631
INS	0.367484	0.0630630630630631
INS	0.371887	0.0630630630630631
DEL	0.373541	0.0630630630630631
INS	0.412762	0.0630630630630631
DEL	0.419362	0.0630630630630631
INS	0.431401	0.0630630630630631
DEL	0.459239	0.0630630630630631
INS	0.519675	0.0630630630630631
DEL	0.56018	0.0630630630630631
INS	0.680647	0.0630630630630631
INS	0.792765	0.0630630630630631
INS	0.847345	0.0630630630630631
INS	0.860623	0.0630630630630631
DEL	0.921628	0.0630630630630631
DEL	0.0504122	0.0653153153153153
INS	0.0510542	0.0653153153153153
DEL	0.0530878	0.0653153153153153
DEL	0.0554137	0.0653153153153153
DEL	0.0554527	0.0653153153153153
DEL	0.0561721	0.0653153153153153
DEL	0.0564767	0.0653153153153153
DEL	0.0566334	0.0653153153153153
DEL	0.0567345	0.0653153153153153
DEL	0.0567659	0.0653153153153153
INS	0.0574613	0.0653153153153153
DEL	0.0628645	0.0653153153153153
INS	0.0682785	0.0653153153153153
INS	0.070399	0.0653153153153153
INS	0.0733827	0.0653153153153153
INS	0.0734093	0.0653153153153153
INS	0.0746733	0.0653153153153153
INS	0.0799221	0.0653153153153153
DEL	0.0802419	0.0653153153153153
INS	0.0806109	0.0653153153153153
INS	0.0865022	0.0653153153153153
INS	0.0904819	0.0653153153153153
INS	0.0908085	0.0653153153153153
INS	0.0921497	0.0653153153153153
DEL	0.0990473	0.0653153153153153
INS	0.101197	0.0653153153153153
DEL	0.106224	0.0653153153153153
DEL	0.10673	0.0653153153153153
INS	0.107865	0.0653153153153153
DEL	0.110505	0.0653153153153153
INS	0.110862	0.0653153153153153
DEL	0.1127	0.0653153153153153
INS	0.113556	0.0653153153153153
INS	0.116519	0.0653153153153153
DEL	0.118242	0.0653153153153153
DEL	0.118559	0.0653153153153153
DEL	0.119942	0.0653153153153153
INS	0.121238	0.0653153153153153
DEL	0.122616	0.0653153153153153
INS	0.124501	0.0653153153153153
INS	0.125808	0.0653153153153153
INS	0.126821	0.0653153153153153
DEL	0.12745	0.0653153153153153
INS	0.128428	0.0653153153153153
INS	0.133276	0.0653153153153153
INS	0.135625	0.0653153153153153
DEL	0.140202	0.0653153153153153
INS	0.141182	0.0653153153153153
INS	0.141381	0.0653153153153153
DEL	0.142155	0.0653153153153153
DEL	0.153388	0.0653153153153153
INS	0.156147	0.0653153153153153
INS	0.159543	0.0653153153153153
DEL	0.166626	0.0653153153153153
DEL	0.170753	0.0653153153153153
INS	0.174782	0.0653153153153153
INS	0.182769	0.0653153153153153
DEL	0.18724	0.0653153153153153
DEL	0.187905	0.0653153153153153
INS	0.19564	0.0653153153153153
INS	0.198921	0.0653153153153153
DEL	0.204827	0.0653153153153153
DEL	0.207377	0.0653153153153153
INS	0.210722	0.0653153153153153
INS	0.223794	0.0653153153153153
INS	0.227126	0.0653153153153153
DEL	0.230594	0.0653153153153153
DEL	0.23154	0.0653153153153153
INS	0.232011	0.0653153153153153
DEL	0.237865	0.0653153153153153
INS	0.245444	0.0653153153153153
DEL	0.247429	0.0653153153153153
DEL	0.250166	0.0653153153153153
INS	0.252514	0.0653153153153153
INS	0.256923	0.0653153153153153
DEL	0.260107	0.0653153153153153
INS	0.261407	0.0653153153153153
DEL	0.268434	0.0653153153153153
INS	0.271431	0.0653153153153153
INS	0.276232	0.0653153153153153
INS	0.278242	0.0653153153153153
DEL	0.287204	0.0653153153153153
DEL	0.295243	0.0653153153153153
DEL	0.298202	0.0653153153153153
INS	0.300336	0.0653153153153153
DEL	0.302682	0.0653153153153153
INS	0.3033	0.0653153153153153
INS	0.31192	0.0653153153153153
INS	0.31294	0.0653153153153153
DEL	0.31352	0.0653153153153153
INS	0.313991	0.0653153153153153
INS	0.323883	0.0653153153153153
DEL	0.327325	0.0653153153153153
DEL	0.331726	0.0653153153153153
INS	0.344774	0.0653153153153153
DEL	0.347338	0.0653153153153153
DEL	0.35635	0.0653153153153153
DEL	0.357832	0.0653153153153153
INS	0.379407	0.0653153153153153
DEL	0.384559	0.0653153153153153
DEL	0.399518	0.0653153153153153
INS	0.431526	0.0653153153153153
INS	0.45581	0.0653153153153153
INS	0.458283	0.0653153153153153
INS	0.50321	0.0653153153153153
DEL	0.515367	0.0653153153153153
DEL	0.516424	0.0653153153153153
INS	0.518089	0.0653153153153153
INS	0.664538	0.0653153153153153
INS	0.674898	0.0653153153153153
INS	0.696801	0.0653153153153153
INS	0.767564	0.0653153153153153
INS	0.0550116	0.0675675675675676
DEL	0.0550228	0.0675675675675676
INS	0.0574645	0.0675675675675676
INS	0.0575786	0.0675675675675676
INS	0.0577091	0.0675675675675676
INS	0.0579067	0.0675675675675676
INS	0.0587745	0.0675675675675676
INS	0.0589508	0.0675675675675676
DEL	0.0620862	0.0675675675675676
DEL	0.0667894	0.0675675675675676
DEL	0.0695457	0.0675675675675676
DEL	0.0707883	0.0675675675675676
INS	0.0708273	0.0675675675675676
INS	0.0754155	0.0675675675675676
INS	0.0763697	0.0675675675675676
DEL	0.0802494	0.0675675675675676
DEL	0.0818668	0.0675675675675676
DEL	0.0826192	0.0675675675675676
DEL	0.0842489	0.0675675675675676
INS	0.0844617	0.0675675675675676
DEL	0.0858346	0.0675675675675676
INS	0.0866747	0.0675675675675676
DEL	0.0877787	0.0675675675675676
DEL	0.0895059	0.0675675675675676
DEL	0.0957942	0.0675675675675676
INS	0.102086	0.0675675675675676
INS	0.102108	0.0675675675675676
DEL	0.103369	0.0675675675675676
INS	0.108737	0.0675675675675676
DEL	0.108783	0.0675675675675676
INS	0.118957	0.0675675675675676
DEL	0.120556	0.0675675675675676
DEL	0.12271	0.0675675675675676
DEL	0.125847	0.0675675675675676
INS	0.127814	0.0675675675675676
DEL	0.129123	0.0675675675675676
DEL	0.131793	0.0675675675675676
INS	0.132205	0.0675675675675676
INS	0.134155	0.0675675675675676
INS	0.136298	0.0675675675675676
INS	0.13671	0.0675675675675676
DEL	0.139769	0.0675675675675676
DEL	0.140377	0.0675675675675676
INS	0.142254	0.0675675675675676
DEL	0.143449	0.0675675675675676
DEL	0.152168	0.0675675675675676
INS	0.154434	0.0675675675675676
INS	0.154739	0.0675675675675676
INS	0.155658	0.0675675675675676
INS	0.16549	0.0675675675675676
DEL	0.167089	0.0675675675675676
DEL	0.176152	0.0675675675675676
INS	0.17941	0.0675675675675676
INS	0.181548	0.0675675675675676
INS	0.184443	0.0675675675675676
INS	0.185017	0.0675675675675676
DEL	0.185162	0.0675675675675676
DEL	0.18716	0.0675675675675676
INS	0.187626	0.0675675675675676
DEL	0.195492	0.0675675675675676
DEL	0.195962	0.0675675675675676
INS	0.203189	0.0675675675675676
INS	0.209876	0.0675675675675676
INS	0.215781	0.0675675675675676
DEL	0.217114	0.0675675675675676
INS	0.217735	0.0675675675675676
DEL	0.218079	0.0675675675675676
DEL	0.218626	0.0675675675675676
INS	0.226262	0.0675675675675676
DEL	0.228577	0.0675675675675676
DEL	0.229215	0.0675675675675676
INS	0.230353	0.0675675675675676
INS	0.235232	0.0675675675675676
INS	0.23813	0.0675675675675676
INS	0.241418	0.0675675675675676
INS	0.244199	0.0675675675675676
INS	0.244221	0.0675675675675676
INS	0.250197	0.0675675675675676
INS	0.25825	0.0675675675675676
INS	0.265112	0.0675675675675676
INS	0.2739	0.0675675675675676
INS	0.274245	0.0675675675675676
DEL	0.277071	0.0675675675675676
DEL	0.282963	0.0675675675675676
INS	0.30737	0.0675675675675676
INS	0.312651	0.0675675675675676
DEL	0.312746	0.0675675675675676
INS	0.314094	0.0675675675675676
DEL	0.315813	0.0675675675675676
DEL	0.317691	0.0675675675675676
DEL	0.340521	0.0675675675675676
INS	0.343525	0.0675675675675676
INS	0.349254	0.0675675675675676
INS	0.360541	0.0675675675675676
INS	0.389447	0.0675675675675676
DEL	0.433996	0.0675675675675676
INS	0.496122	0.0675675675675676
DEL	0.498113	0.0675675675675676
INS	0.500571	0.0675675675675676
INS	0.501311	0.0675675675675676
DEL	0.504621	0.0675675675675676
DEL	0.511362	0.0675675675675676
INS	0.545304	0.0675675675675676
DEL	0.576952	0.0675675675675676
INS	0.596893	0.0675675675675676
DEL	0.901429	0.0675675675675676
DEL	0.0502297	0.0698198198198198
INS	0.0531053	0.0698198198198198
DEL	0.0539276	0.0698198198198198
INS	0.0543329	0.0698198198198198
DEL	0.0565729	0.0698198198198198
INS	0.0614039	0.0698198198198198
DEL	0.0616075	0.0698198198198198
DEL	0.0617639	0.0698198198198198
INS	0.0620968	0.0698198198198198
INS	0.0637142	0.0698198198198198
DEL	0.0657965	0.0698198198198198
INS	0.0660216	0.0698198198198198
INS	0.0782223	0.0698198198198198
INS	0.0793947	0.0698198198198198
INS	0.079449	0.0698198198198198
INS	0.0820879	0.0698198198198198
INS	0.0822725	0.0698198198198198
INS	0.082378	0.0698198198198198
DEL	0.0838089	0.0698198198198198
INS	0.0968657	0.0698198198198198
INS	0.0975869	0.0698198198198198
INS	0.0980351	0.0698198198198198
DEL	0.0986146	0.0698198198198198
DEL	0.101386	0.0698198198198198
INS	0.10274	0.0698198198198198
DEL	0.103826	0.0698198198198198
INS	0.104776	0.0698198198198198
INS	0.106551	0.0698198198198198
DEL	0.112002	0.0698198198198198
INS	0.11568	0.0698198198198198
INS	0.116423	0.0698198198198198
DEL	0.11874	0.0698198198198198
DEL	0.121211	0.0698198198198198
DEL	0.127756	0.0698198198198198
INS	0.129013	0.0698198198198198
DEL	0.130613	0.0698198198198198
DEL	0.133127	0.0698198198198198
INS	0.136273	0.0698198198198198
INS	0.138133	0.0698198198198198
DEL	0.13935	0.0698198198198198
DEL	0.154309	0.0698198198198198
INS	0.155394	0.0698198198198198
DEL	0.165518	0.0698198198198198
INS	0.171868	0.0698198198198198
INS	0.177731	0.0698198198198198
INS	0.182745	0.0698198198198198
INS	0.191851	0.0698198198198198
INS	0.19442	0.0698198198198198
DEL	0.196737	0.0698198198198198
INS	0.196821	0.0698198198198198
DEL	0.201471	0.0698198198198198
DEL	0.207113	0.0698198198198198
INS	0.211836	0.0698198198198198
INS	0.21696	0.0698198198198198
INS	0.220804	0.0698198198198198
INS	0.220966	0.0698198198198198
DEL	0.224276	0.0698198198198198
INS	0.258666	0.0698198198198198
DEL	0.261226	0.0698198198198198
DEL	0.263348	0.0698198198198198
INS	0.266626	0.0698198198198198
DEL	0.273369	0.0698198198198198
INS	0.28039	0.0698198198198198
DEL	0.281532	0.0698198198198198
INS	0.28987	0.0698198198198198
INS	0.291808	0.0698198198198198
INS	0.296232	0.0698198198198198
INS	0.314788	0.0698198198198198
INS	0.330162	0.0698198198198198
DEL	0.34992	0.0698198198198198
INS	0.353465	0.0698198198198198
INS	0.361647	0.0698198198198198
INS	0.37824	0.0698198198198198
INS	0.390262	0.0698198198198198
INS	0.426256	0.0698198198198198
INS	0.44162	0.0698198198198198
INS	0.443256	0.0698198198198198
DEL	0.45418	0.0698198198198198
DEL	0.466677	0.0698198198198198
INS	0.47138	0.0698198198198198
INS	0.482168	0.0698198198198198
DEL	0.499875	0.0698198198198198
INS	0.529061	0.0698198198198198
INS	0.537958	0.0698198198198198
DEL	0.577804	0.0698198198198198
DEL	0.597475	0.0698198198198198
INS	0.676315	0.0698198198198198
INS	0.894666	0.0698198198198198
DEL	0.0509117	0.0720720720720721
DEL	0.0513027	0.0720720720720721
INS	0.0538076	0.0720720720720721
DEL	0.0543575	0.0720720720720721
INS	0.0558196	0.0720720720720721
INS	0.0611928	0.0720720720720721
DEL	0.0620493	0.0720720720720721
INS	0.0631606	0.0720720720720721
INS	0.063181	0.0720720720720721
DEL	0.0694106	0.0720720720720721
DEL	0.0694688	0.0720720720720721
DEL	0.0767339	0.0720720720720721
DEL	0.0793328	0.0720720720720721
INS	0.0798056	0.0720720720720721
INS	0.0798992	0.0720720720720721
INS	0.0817158	0.0720720720720721
INS	0.0817497	0.0720720720720721
DEL	0.0838528	0.0720720720720721
INS	0.0870845	0.0720720720720721
INS	0.0882366	0.0720720720720721
INS	0.0889115	0.0720720720720721
INS	0.0906386	0.0720720720720721
DEL	0.0909564	0.0720720720720721
DEL	0.0916219	0.0720720720720721
INS	0.0922528	0.0720720720720721
DEL	0.094405	0.0720720720720721
DEL	0.0945175	0.0720720720720721
INS	0.0945775	0.0720720720720721
DEL	0.101312	0.0720720720720721
DEL	0.102402	0.0720720720720721
INS	0.103192	0.0720720720720721
DEL	0.104772	0.0720720720720721
DEL	0.10598	0.0720720720720721
INS	0.107587	0.0720720720720721
INS	0.111726	0.0720720720720721
DEL	0.117375	0.0720720720720721
INS	0.120021	0.0720720720720721
DEL	0.121932	0.0720720720720721
INS	0.124367	0.0720720720720721
INS	0.128891	0.0720720720720721
DEL	0.130691	0.0720720720720721
DEL	0.131899	0.0720720720720721
DEL	0.137262	0.0720720720720721
DEL	0.139969	0.0720720720720721
DEL	0.141857	0.0720720720720721
DEL	0.142321	0.0720720720720721
INS	0.142983	0.0720720720720721
INS	0.147655	0.0720720720720721
DEL	0.157334	0.0720720720720721
DEL	0.163766	0.0720720720720721
INS	0.16966	0.0720720720720721
INS	0.175708	0.0720720720720721
INS	0.178323	0.0720720720720721
INS	0.186705	0.0720720720720721
DEL	0.197972	0.0720720720720721
DEL	0.198928	0.0720720720720721
INS	0.201598	0.0720720720720721
DEL	0.203242	0.0720720720720721
DEL	0.209549	0.0720720720720721
DEL	0.215544	0.0720720720720721
INS	0.233886	0.0720720720720721
INS	0.241063	0.0720720720720721
INS	0.246716	0.0720720720720721
INS	0.252192	0.0720720720720721
DEL	0.254824	0.0720720720720721
INS	0.258836	0.0720720720720721
INS	0.26401	0.0720720720720721
DEL	0.269104	0.0720720720720721
INS	0.273424	0.0720720720720721
DEL	0.280278	0.0720720720720721
DEL	0.309884	0.0720720720720721
INS	0.330463	0.0720720720720721
INS	0.341812	0.0720720720720721
INS	0.342009	0.0720720720720721
INS	0.342399	0.0720720720720721
DEL	0.351197	0.0720720720720721
INS	0.366914	0.0720720720720721
DEL	0.381111	0.0720720720720721
INS	0.384848	0.0720720720720721
DEL	0.405605	0.0720720720720721
INS	0.43003	0.0720720720720721
DEL	0.434012	0.0720720720720721
DEL	0.444587	0.0720720720720721
DEL	0.46381	0.0720720720720721
INS	0.498221	0.0720720720720721
DEL	0.508575	0.0720720720720721
DEL	0.526018	0.0720720720720721
INS	0.53347	0.0720720720720721
DEL	0.537233	0.0720720720720721
INS	0.613216	0.0720720720720721
DEL	0.631669	0.0720720720720721
DEL	0.674858	0.0720720720720721
INS	0.0504548	0.0743243243243243
DEL	0.0557927	0.0743243243243243
DEL	0.0568636	0.0743243243243243
INS	0.0571489	0.0743243243243243
INS	0.0606923	0.0743243243243243
INS	0.0644887	0.0743243243243243
INS	0.0649376	0.0743243243243243
INS	0.0659347	0.0743243243243243
DEL	0.0680565	0.0743243243243243
DEL	0.0700007	0.0743243243243243
INS	0.0781311	0.0743243243243243
DEL	0.0801948	0.0743243243243243
INS	0.0801999	0.0743243243243243
INS	0.0837647	0.0743243243243243
DEL	0.0848172	0.0743243243243243
DEL	0.086821	0.0743243243243243
INS	0.0873161	0.0743243243243243
INS	0.0883631	0.0743243243243243
DEL	0.0906075	0.0743243243243243
DEL	0.0927608	0.0743243243243243
INS	0.0938198	0.0743243243243243
INS	0.0953358	0.0743243243243243
INS	0.0969236	0.0743243243243243
INS	0.099955	0.0743243243243243
INS	0.105628	0.0743243243243243
DEL	0.107951	0.0743243243243243
INS	0.116246	0.0743243243243243
DEL	0.124598	0.0743243243243243
DEL	0.132424	0.0743243243243243
DEL	0.137013	0.0743243243243243
INS	0.1382	0.0743243243243243
DEL	0.141264	0.0743243243243243
DEL	0.141402	0.0743243243243243
INS	0.143353	0.0743243243243243
INS	0.143562	0.0743243243243243
INS	0.145	0.0743243243243243
DEL	0.147159	0.0743243243243243
DEL	0.147739	0.0743243243243243
INS	0.154426	0.0743243243243243
DEL	0.155753	0.0743243243243243
INS	0.156764	0.0743243243243243
INS	0.166407	0.0743243243243243
DEL	0.170628	0.0743243243243243
INS	0.173149	0.0743243243243243
INS	0.17691	0.0743243243243243
INS	0.183264	0.0743243243243243
DEL	0.184328	0.0743243243243243
INS	0.195979	0.0743243243243243
INS	0.196597	0.0743243243243243
DEL	0.209597	0.0743243243243243
DEL	0.212989	0.0743243243243243
INS	0.218108	0.0743243243243243
INS	0.228862	0.0743243243243243
INS	0.239195	0.0743243243243243
DEL	0.241424	0.0743243243243243
DEL	0.260014	0.0743243243243243
DEL	0.271385	0.0743243243243243
DEL	0.272142	0.0743243243243243
DEL	0.282355	0.0743243243243243
DEL	0.2871	0.0743243243243243
INS	0.292339	0.0743243243243243
INS	0.29758	0.0743243243243243
DEL	0.2983	0.0743243243243243
DEL	0.312078	0.0743243243243243
DEL	0.315106	0.0743243243243243
INS	0.31654	0.0743243243243243
DEL	0.335565	0.0743243243243243
DEL	0.352248	0.0743243243243243
INS	0.361303	0.0743243243243243
INS	0.410385	0.0743243243243243
DEL	0.415232	0.0743243243243243
INS	0.435031	0.0743243243243243
INS	0.470438	0.0743243243243243
INS	0.483393	0.0743243243243243
DEL	0.516449	0.0743243243243243
DEL	0.563569	0.0743243243243243
INS	0.569309	0.0743243243243243
DEL	0.60719	0.0743243243243243
INS	0.623196	0.0743243243243243
INS	0.651628	0.0743243243243243
INS	0.675744	0.0743243243243243
DEL	0.679611	0.0743243243243243
DEL	0.0512575	0.0765765765765766
INS	0.0555749	0.0765765765765766
INS	0.0577863	0.0765765765765766
INS	0.0599115	0.0765765765765766
DEL	0.0616649	0.0765765765765766
DEL	0.0623166	0.0765765765765766
INS	0.0630067	0.0765765765765766
INS	0.0649509	0.0765765765765766
DEL	0.0677054	0.0765765765765766
INS	0.068373	0.0765765765765766
INS	0.0708771	0.0765765765765766
INS	0.0717674	0.0765765765765766
INS	0.0726407	0.0765765765765766
DEL	0.073222	0.0765765765765766
INS	0.0763047	0.0765765765765766
DEL	0.0808392	0.0765765765765766
DEL	0.0817384	0.0765765765765766
DEL	0.0819572	0.0765765765765766
DEL	0.0835743	0.0765765765765766
INS	0.0858108	0.0765765765765766
INS	0.094211	0.0765765765765766
DEL	0.0961713	0.0765765765765766
INS	0.0983992	0.0765765765765766
INS	0.0990393	0.0765765765765766
INS	0.101335	0.0765765765765766
INS	0.101361	0.0765765765765766
INS	0.103551	0.0765765765765766
INS	0.103573	0.0765765765765766
INS	0.10377	0.0765765765765766
DEL	0.104797	0.0765765765765766
DEL	0.106501	0.0765765765765766
DEL	0.113365	0.0765765765765766
DEL	0.115647	0.0765765765765766
DEL	0.119507	0.0765765765765766
INS	0.124476	0.0765765765765766
DEL	0.127364	0.0765765765765766
DEL	0.128123	0.0765765765765766
INS	0.130282	0.0765765765765766
DEL	0.13087	0.0765765765765766
DEL	0.131124	0.0765765765765766
INS	0.131478	0.0765765765765766
DEL	0.131528	0.0765765765765766
DEL	0.133588	0.0765765765765766
INS	0.134575	0.0765765765765766
INS	0.141781	0.0765765765765766
DEL	0.144031	0.0765765765765766
INS	0.145689	0.0765765765765766
INS	0.147305	0.0765765765765766
DEL	0.147567	0.0765765765765766
INS	0.16109	0.0765765765765766
DEL	0.163202	0.0765765765765766
INS	0.169458	0.0765765765765766
INS	0.170863	0.0765765765765766
DEL	0.171276	0.0765765765765766
DEL	0.173996	0.0765765765765766
INS	0.174781	0.0765765765765766
INS	0.175466	0.0765765765765766
DEL	0.176741	0.0765765765765766
DEL	0.179499	0.0765765765765766
INS	0.190004	0.0765765765765766
INS	0.190737	0.0765765765765766
INS	0.193669	0.0765765765765766
DEL	0.217581	0.0765765765765766
DEL	0.218742	0.0765765765765766
INS	0.233472	0.0765765765765766
INS	0.24628	0.0765765765765766
DEL	0.251719	0.0765765765765766
DEL	0.25177	0.0765765765765766
DEL	0.256765	0.0765765765765766
INS	0.257176	0.0765765765765766
DEL	0.258045	0.0765765765765766
INS	0.26527	0.0765765765765766
INS	0.274936	0.0765765765765766
INS	0.276853	0.0765765765765766
DEL	0.282893	0.0765765765765766
INS	0.293142	0.0765765765765766
INS	0.295289	0.0765765765765766
INS	0.302096	0.0765765765765766
INS	0.303228	0.0765765765765766
INS	0.309918	0.0765765765765766
DEL	0.318787	0.0765765765765766
INS	0.334156	0.0765765765765766
INS	0.345123	0.0765765765765766
DEL	0.359681	0.0765765765765766
DEL	0.378326	0.0765765765765766
INS	0.385909	0.0765765765765766
INS	0.394851	0.0765765765765766
INS	0.412872	0.0765765765765766
INS	0.419995	0.0765765765765766
INS	0.5871	0.0765765765765766
INS	0.63093	0.0765765765765766
DEL	0.65149	0.0765765765765766
INS	0.751153	0.0765765765765766
INS	0.826286	0.0765765765765766
INS	0.9134624	0.0765765765765766
INS	0.0507304	0.0788288288288288
INS	0.0527111	0.0788288288288288
DEL	0.0534336	0.0788288288288288
DEL	0.0538971	0.0788288288288288
DEL	0.0539463	0.0788288288288288
DEL	0.0575583	0.0788288288288288
INS	0.0575598	0.0788288288288288
DEL	0.0578696	0.0788288288288288
INS	0.0582316	0.0788288288288288
INS	0.058574	0.0788288288288288
INS	0.0642307	0.0788288288288288
DEL	0.0682613	0.0788288288288288
INS	0.0702433	0.0788288288288288
INS	0.0740532	0.0788288288288288
INS	0.0777552	0.0788288288288288
INS	0.0803755	0.0788288288288288
DEL	0.0816337	0.0788288288288288
DEL	0.0834785	0.0788288288288288
INS	0.0857952	0.0788288288288288
INS	0.08652	0.0788288288288288
INS	0.090296	0.0788288288288288
INS	0.0909325	0.0788288288288288
DEL	0.0915125	0.0788288288288288
DEL	0.0997669	0.0788288288288288
INS	0.102031	0.0788288288288288
INS	0.10242	0.0788288288288288
INS	0.106418	0.0788288288288288
INS	0.107372	0.0788288288288288
INS	0.108473	0.0788288288288288
INS	0.109934	0.0788288288288288
INS	0.111801	0.0788288288288288
DEL	0.111834	0.0788288288288288
INS	0.116471	0.0788288288288288
DEL	0.117409	0.0788288288288288
INS	0.120772	0.0788288288288288
INS	0.125335	0.0788288288288288
DEL	0.126274	0.0788288288288288
DEL	0.128402	0.0788288288288288
DEL	0.12934	0.0788288288288288
INS	0.130971	0.0788288288288288
INS	0.131505	0.0788288288288288
DEL	0.131561	0.0788288288288288
INS	0.135056	0.0788288288288288
INS	0.138168	0.0788288288288288
INS	0.138564	0.0788288288288288
DEL	0.143195	0.0788288288288288
INS	0.144917	0.0788288288288288
INS	0.148929	0.0788288288288288
DEL	0.150447	0.0788288288288288
DEL	0.15364	0.0788288288288288
INS	0.157308	0.0788288288288288
DEL	0.159267	0.0788288288288288
DEL	0.172498	0.0788288288288288
DEL	0.181485	0.0788288288288288
INS	0.18471	0.0788288288288288
DEL	0.185052	0.0788288288288288
INS	0.186103	0.0788288288288288
DEL	0.190123	0.0788288288288288
DEL	0.195236	0.0788288288288288
DEL	0.19656	0.0788288288288288
DEL	0.21019	0.0788288288288288
INS	0.221252	0.0788288288288288
DEL	0.226943	0.0788288288288288
INS	0.23331	0.0788288288288288
INS	0.241506	0.0788288288288288
INS	0.257684	0.0788288288288288
INS	0.260899	0.0788288288288288
INS	0.261383	0.0788288288288288
INS	0.276996	0.0788288288288288
INS	0.282059	0.0788288288288288
DEL	0.282246	0.0788288288288288
DEL	0.297692	0.0788288288288288
INS	0.298091	0.0788288288288288
DEL	0.312448	0.0788288288288288
DEL	0.330239	0.0788288288288288
INS	0.368036	0.0788288288288288
DEL	0.381474	0.0788288288288288
DEL	0.388623	0.0788288288288288
INS	0.389805	0.0788288288288288
INS	0.412194	0.0788288288288288
INS	0.430404	0.0788288288288288
INS	0.43114	0.0788288288288288
DEL	0.453404	0.0788288288288288
INS	0.47006	0.0788288288288288
INS	0.488128	0.0788288288288288
DEL	0.498491	0.0788288288288288
DEL	0.512671	0.0788288288288288
DEL	0.586699	0.0788288288288288
INS	0.614886	0.0788288288288288
INS	0.62378	0.0788288288288288
INS	0.632155	0.0788288288288288
DEL	0.650901	0.0788288288288288
DEL	0.767726	0.0788288288288288
INS	0.785931	0.0788288288288288
INS	0.796731	0.0788288288288288
INS	0.816516	0.0788288288288288
INS	0.0502732	0.0810810810810811
INS	0.0514608	0.0810810810810811
INS	0.0525555	0.0810810810810811
DEL	0.0537021	0.0810810810810811
DEL	0.0542858	0.0810810810810811
INS	0.0544519	0.0810810810810811
INS	0.055776	0.0810810810810811
INS	0.0619883	0.0810810810810811
INS	0.0623366	0.0810810810810811
INS	0.064026	0.0810810810810811
DEL	0.0660635	0.0810810810810811
DEL	0.0665673	0.0810810810810811
DEL	0.0666457	0.0810810810810811
DEL	0.0684274	0.0810810810810811
DEL	0.0696895	0.0810810810810811
INS	0.0709014	0.0810810810810811
INS	0.0769341	0.0810810810810811
INS	0.0803107	0.0810810810810811
DEL	0.0804433	0.0810810810810811
INS	0.0847199	0.0810810810810811
INS	0.0859017	0.0810810810810811
DEL	0.0903731	0.0810810810810811
DEL	0.0930148	0.0810810810810811
INS	0.0945602	0.0810810810810811
INS	0.0983214	0.0810810810810811
INS	0.106265	0.0810810810810811
INS	0.10747	0.0810810810810811
DEL	0.109564	0.0810810810810811
DEL	0.110369	0.0810810810810811
DEL	0.111792	0.0810810810810811
DEL	0.115276	0.0810810810810811
INS	0.116242	0.0810810810810811
DEL	0.117038	0.0810810810810811
INS	0.119216	0.0810810810810811
DEL	0.122111	0.0810810810810811
INS	0.1237	0.0810810810810811
DEL	0.127888	0.0810810810810811
DEL	0.131133	0.0810810810810811
INS	0.14032	0.0810810810810811
DEL	0.152123	0.0810810810810811
DEL	0.152802	0.0810810810810811
DEL	0.161477	0.0810810810810811
DEL	0.161787	0.0810810810810811
DEL	0.16738	0.0810810810810811
INS	0.175058	0.0810810810810811
INS	0.194536	0.0810810810810811
INS	0.199777	0.0810810810810811
INS	0.204334	0.0810810810810811
INS	0.213149	0.0810810810810811
INS	0.221737	0.0810810810810811
INS	0.222607	0.0810810810810811
DEL	0.2241	0.0810810810810811
DEL	0.225729	0.0810810810810811
INS	0.230634	0.0810810810810811
DEL	0.231882	0.0810810810810811
DEL	0.237474	0.0810810810810811
DEL	0.242167	0.0810810810810811
INS	0.246258	0.0810810810810811
INS	0.257029	0.0810810810810811
INS	0.261703	0.0810810810810811
INS	0.26476	0.0810810810810811
DEL	0.276764	0.0810810810810811
INS	0.279259	0.0810810810810811
INS	0.280409	0.0810810810810811
INS	0.284494	0.0810810810810811
INS	0.285443	0.0810810810810811
DEL	0.287428	0.0810810810810811
INS	0.297777	0.0810810810810811
DEL	0.298627	0.0810810810810811
INS	0.30689	0.0810810810810811
DEL	0.324397	0.0810810810810811
DEL	0.337235	0.0810810810810811
INS	0.338775	0.0810810810810811
DEL	0.34764	0.0810810810810811
INS	0.369173	0.0810810810810811
INS	0.371516	0.0810810810810811
DEL	0.373571	0.0810810810810811
DEL	0.399762	0.0810810810810811
INS	0.40111	0.0810810810810811
INS	0.446646	0.0810810810810811
INS	0.47199	0.0810810810810811
DEL	0.519521	0.0810810810810811
INS	0.572478	0.0810810810810811
INS	0.747144	0.0810810810810811
INS	0.760183	0.0810810810810811
INS	0.899471	0.0810810810810811
INS	0.0535851	0.0833333333333333
INS	0.0541248	0.0833333333333333
INS	0.0545816	0.0833333333333333
DEL	0.054801	0.0833333333333333
DEL	0.0555171	0.0833333333333333
DEL	0.0557912	0.0833333333333333
DEL	0.055886	0.0833333333333333
INS	0.0569687	0.0833333333333333
INS	0.0576092	0.0833333333333333
DEL	0.0631199	0.0833333333333333
DEL	0.0661999	0.0833333333333333
INS	0.0662164	0.0833333333333333
DEL	0.0676897	0.0833333333333333
INS	0.0684486	0.0833333333333333
DEL	0.0694631	0.0833333333333333
DEL	0.0788025	0.0833333333333333
DEL	0.0808477	0.0833333333333333
DEL	0.0828378	0.0833333333333333
DEL	0.0860097	0.0833333333333333
INS	0.0902422	0.0833333333333333
INS	0.0922555	0.0833333333333333
INS	0.0930533	0.0833333333333333
INS	0.0945387	0.0833333333333333
INS	0.0969536	0.0833333333333333
INS	0.100556	0.0833333333333333
DEL	0.103732	0.0833333333333333
DEL	0.105648	0.0833333333333333
DEL	0.105861	0.0833333333333333
INS	0.10755	0.0833333333333333
DEL	0.108193	0.0833333333333333
INS	0.113544	0.0833333333333333
DEL	0.114575	0.0833333333333333
INS	0.11912	0.0833333333333333
DEL	0.122877	0.0833333333333333
DEL	0.124221	0.0833333333333333
INS	0.130236	0.0833333333333333
DEL	0.130829	0.0833333333333333
INS	0.139363	0.0833333333333333
INS	0.144891	0.0833333333333333
DEL	0.148195	0.0833333333333333
DEL	0.148851	0.0833333333333333
DEL	0.156162	0.0833333333333333
INS	0.159388	0.0833333333333333
INS	0.160767	0.0833333333333333
INS	0.165127	0.0833333333333333
DEL	0.165467	0.0833333333333333
DEL	0.168779	0.0833333333333333
INS	0.171994	0.0833333333333333
DEL	0.176776	0.0833333333333333
DEL	0.179291	0.0833333333333333
DEL	0.187975	0.0833333333333333
INS	0.188069	0.0833333333333333
INS	0.197518	0.0833333333333333
DEL	0.204776	0.0833333333333333
DEL	0.204828	0.0833333333333333
DEL	0.210606	0.0833333333333333
INS	0.215338	0.0833333333333333
INS	0.217618	0.0833333333333333
INS	0.217979	0.0833333333333333
INS	0.218919	0.0833333333333333
INS	0.21901	0.0833333333333333
INS	0.248345	0.0833333333333333
INS	0.249475	0.0833333333333333
DEL	0.251557	0.0833333333333333
INS	0.253836	0.0833333333333333
INS	0.259072	0.0833333333333333
DEL	0.270103	0.0833333333333333
INS	0.273925	0.0833333333333333
INS	0.278204	0.0833333333333333
INS	0.281396	0.0833333333333333
INS	0.282577	0.0833333333333333
INS	0.284665	0.0833333333333333
INS	0.284918	0.0833333333333333
INS	0.314005	0.0833333333333333
DEL	0.327413	0.0833333333333333
DEL	0.328439	0.0833333333333333
INS	0.338693	0.0833333333333333
DEL	0.342248	0.0833333333333333
DEL	0.355939	0.0833333333333333
INS	0.463037	0.0833333333333333
DEL	0.520007	0.0833333333333333
DEL	0.529187	0.0833333333333333
DEL	0.560478	0.0833333333333333
INS	0.598111	0.0833333333333333
DEL	0.616813	0.0833333333333333
INS	0.704837	0.0833333333333333
DEL	0.0501265	0.0855855855855856
INS	0.0503475	0.0855855855855856
DEL	0.0516431	0.0855855855855856
DEL	0.0527685	0.0855855855855856
INS	0.05335	0.0855855855855856
INS	0.0542886	0.0855855855855856
INS	0.0543401	0.0855855855855856
INS	0.0558103	0.0855855855855856
INS	0.0586816	0.0855855855855856
DEL	0.059856	0.0855855855855856
DEL	0.0610737	0.0855855855855856
INS	0.0612759	0.0855855855855856
INS	0.0629423	0.0855855855855856
INS	0.0634428	0.0855855855855856
INS	0.0642343	0.0855855855855856
DEL	0.0673383	0.0855855855855856
INS	0.0678201	0.0855855855855856
DEL	0.0709503	0.0855855855855856
DEL	0.0716537	0.0855855855855856
INS	0.073211	0.0855855855855856
INS	0.0839197	0.0855855855855856
DEL	0.0918341	0.0855855855855856
DEL	0.0918598	0.0855855855855856
INS	0.0923182	0.0855855855855856
DEL	0.0926921	0.0855855855855856
INS	0.0977296	0.0855855855855856
DEL	0.0995627	0.0855855855855856
INS	0.107513	0.0855855855855856
INS	0.107747	0.0855855855855856
DEL	0.1125	0.0855855855855856
INS	0.113535	0.0855855855855856
INS	0.113741	0.0855855855855856
INS	0.11775	0.0855855855855856
DEL	0.127923	0.0855855855855856
INS	0.131941	0.0855855855855856
DEL	0.135978	0.0855855855855856
INS	0.13606	0.0855855855855856
DEL	0.13866	0.0855855855855856
INS	0.149313	0.0855855855855856
INS	0.150068	0.0855855855855856
DEL	0.151951	0.0855855855855856
INS	0.168802	0.0855855855855856
INS	0.182024	0.0855855855855856
INS	0.183371	0.0855855855855856
INS	0.18349	0.0855855855855856
DEL	0.186837	0.0855855855855856
INS	0.188519	0.0855855855855856
DEL	0.20257	0.0855855855855856
DEL	0.20327	0.0855855855855856
INS	0.203512	0.0855855855855856
DEL	0.205116	0.0855855855855856
INS	0.215358	0.0855855855855856
DEL	0.217844	0.0855855855855856
INS	0.232271	0.0855855855855856
DEL	0.250205	0.0855855855855856
INS	0.284587	0.0855855855855856
DEL	0.306002	0.0855855855855856
DEL	0.31238	0.0855855855855856
INS	0.319214	0.0855855855855856
DEL	0.343843	0.0855855855855856
INS	0.343905	0.0855855855855856
INS	0.354094	0.0855855855855856
DEL	0.363232	0.0855855855855856
INS	0.375844	0.0855855855855856
INS	0.390567	0.0855855855855856
INS	0.393211	0.0855855855855856
INS	0.396633	0.0855855855855856
DEL	0.408702	0.0855855855855856
DEL	0.416147	0.0855855855855856
INS	0.457959	0.0855855855855856
DEL	0.499852	0.0855855855855856
INS	0.520385	0.0855855855855856
INS	0.526122	0.0855855855855856
INS	0.549609	0.0855855855855856
INS	0.553891	0.0855855855855856
INS	0.554947	0.0855855855855856
DEL	0.572215	0.0855855855855856
DEL	0.605493	0.0855855855855856
INS	0.656037	0.0855855855855856
INS	0.673882	0.0855855855855856
INS	0.0503957	0.0878378378378378
DEL	0.0516215	0.0878378378378378
DEL	0.0560299	0.0878378378378378
DEL	0.0578778	0.0878378378378378
INS	0.0586974	0.0878378378378378
INS	0.0595016	0.0878378378378378
INS	0.0601323	0.0878378378378378
INS	0.0634469	0.0878378378378378
DEL	0.0652505	0.0878378378378378
DEL	0.0671039	0.0878378378378378
DEL	0.0686877	0.0878378378378378
DEL	0.0713443	0.0878378378378378
DEL	0.0713807	0.0878378378378378
INS	0.071837	0.0878378378378378
INS	0.0743792	0.0878378378378378
INS	0.0901037	0.0878378378378378
DEL	0.0959686	0.0878378378378378
INS	0.0972186	0.0878378378378378
INS	0.100275	0.0878378378378378
INS	0.103478	0.0878378378378378
INS	0.104093	0.0878378378378378
DEL	0.104228	0.0878378378378378
DEL	0.115481	0.0878378378378378
DEL	0.115749	0.0878378378378378
INS	0.116991	0.0878378378378378
INS	0.117073	0.0878378378378378
INS	0.117358	0.0878378378378378
INS	0.120835	0.0878378378378378
INS	0.124765	0.0878378378378378
DEL	0.125875	0.0878378378378378
INS	0.126737	0.0878378378378378
DEL	0.128606	0.0878378378378378
INS	0.129594	0.0878378378378378
INS	0.129706	0.0878378378378378
INS	0.145705	0.0878378378378378
DEL	0.148388	0.0878378378378378
DEL	0.150199	0.0878378378378378
INS	0.151529	0.0878378378378378
DEL	0.155876	0.0878378378378378
INS	0.156022	0.0878378378378378
DEL	0.169891	0.0878378378378378
DEL	0.170012	0.0878378378378378
INS	0.170188	0.0878378378378378
INS	0.170942	0.0878378378378378
DEL	0.173453	0.0878378378378378
DEL	0.183284	0.0878378378378378
DEL	0.191561	0.0878378378378378
DEL	0.191604	0.0878378378378378
INS	0.195746	0.0878378378378378
INS	0.197398	0.0878378378378378
INS	0.218773	0.0878378378378378
DEL	0.22704	0.0878378378378378
DEL	0.228862	0.0878378378378378
INS	0.22987	0.0878378378378378
INS	0.236507	0.0878378378378378
DEL	0.259253	0.0878378378378378
INS	0.263078	0.0878378378378378
INS	0.273346	0.0878378378378378
INS	0.276113	0.0878378378378378
DEL	0.27886	0.0878378378378378
INS	0.279096	0.0878378378378378
INS	0.302214	0.0878378378378378
INS	0.305612	0.0878378378378378
DEL	0.305848	0.0878378378378378
INS	0.313028	0.0878378378378378
INS	0.322955	0.0878378378378378
INS	0.326468	0.0878378378378378
DEL	0.334211	0.0878378378378378
INS	0.334406	0.0878378378378378
DEL	0.340353	0.0878378378378378
INS	0.345316	0.0878378378378378
INS	0.346277	0.0878378378378378
INS	0.35543	0.0878378378378378
INS	0.390526	0.0878378378378378
INS	0.401121	0.0878378378378378
INS	0.423114	0.0878378378378378
INS	0.442806	0.0878378378378378
DEL	0.466505	0.0878378378378378
DEL	0.495346	0.0878378378378378
INS	0.553921	0.0878378378378378
INS	0.556231	0.0878378378378378
INS	0.559772	0.0878378378378378
DEL	0.583859	0.0878378378378378
INS	0.630129	0.0878378378378378
INS	0.78226	0.0878378378378378
INS	0.794452	0.0878378378378378
INS	0.902818	0.0878378378378378
INS	0.0508279	0.0900900900900901
INS	0.0529178	0.0900900900900901
DEL	0.054922	0.0900900900900901
INS	0.0554488	0.0900900900900901
INS	0.0555131	0.0900900900900901
INS	0.0561871	0.0900900900900901
DEL	0.0568012	0.0900900900900901
DEL	0.0585114	0.0900900900900901
INS	0.0640244	0.0900900900900901
INS	0.0685335	0.0900900900900901
INS	0.0722927	0.0900900900900901
DEL	0.0729675	0.0900900900900901
DEL	0.0761939	0.0900900900900901
DEL	0.0771655	0.0900900900900901
INS	0.0847953	0.0900900900900901
DEL	0.0907891	0.0900900900900901
DEL	0.0917238	0.0900900900900901
INS	0.0963911	0.0900900900900901
DEL	0.098293	0.0900900900900901
INS	0.101491	0.0900900900900901
DEL	0.106199	0.0900900900900901
INS	0.11213	0.0900900900900901
INS	0.115804	0.0900900900900901
DEL	0.118072	0.0900900900900901
INS	0.119184	0.0900900900900901
INS	0.121691	0.0900900900900901
INS	0.121727	0.0900900900900901
DEL	0.121778	0.0900900900900901
INS	0.124449	0.0900900900900901
DEL	0.132204	0.0900900900900901
INS	0.136327	0.0900900900900901
DEL	0.137523	0.0900900900900901
DEL	0.143287	0.0900900900900901
INS	0.146892	0.0900900900900901
INS	0.14812	0.0900900900900901
DEL	0.153376	0.0900900900900901
DEL	0.157507	0.0900900900900901
INS	0.165783	0.0900900900900901
INS	0.171419	0.0900900900900901
INS	0.179608	0.0900900900900901
INS	0.181555	0.0900900900900901
DEL	0.200962	0.0900900900900901
INS	0.206463	0.0900900900900901
INS	0.206586	0.0900900900900901
INS	0.216037	0.0900900900900901
DEL	0.226871	0.0900900900900901
INS	0.231365	0.0900900900900901
DEL	0.238317	0.0900900900900901
INS	0.250445	0.0900900900900901
INS	0.250653	0.0900900900900901
INS	0.271674	0.0900900900900901
DEL	0.284641	0.0900900900900901
INS	0.293563	0.0900900900900901
DEL	0.301435	0.0900900900900901
INS	0.309971	0.0900900900900901
INS	0.310808	0.0900900900900901
INS	0.324576	0.0900900900900901
DEL	0.333068	0.0900900900900901
DEL	0.341937	0.0900900900900901
INS	0.344338	0.0900900900900901
DEL	0.35227	0.0900900900900901
DEL	0.368853	0.0900900900900901
INS	0.37571	0.0900900900900901
INS	0.376402	0.0900900900900901
INS	0.381144	0.0900900900900901
INS	0.395137	0.0900900900900901
INS	0.396025	0.0900900900900901
INS	0.413335	0.0900900900900901
INS	0.453213	0.0900900900900901
DEL	0.464933	0.0900900900900901
INS	0.501256	0.0900900900900901
INS	0.506237	0.0900900900900901
INS	0.5078	0.0900900900900901
INS	0.55569	0.0900900900900901
INS	0.558043	0.0900900900900901
DEL	0.559013	0.0900900900900901
INS	0.580738	0.0900900900900901
INS	0.591528	0.0900900900900901
DEL	0.592401	0.0900900900900901
INS	0.625318	0.0900900900900901
DEL	0.696537	0.0900900900900901
INS	0.765592	0.0900900900900901
INS	0.895307	0.0900900900900901
INS	0.0503624	0.0923423423423423
INS	0.0530544	0.0923423423423423
INS	0.0536348	0.0923423423423423
INS	0.0544842	0.0923423423423423
INS	0.0563218	0.0923423423423423
DEL	0.0564516	0.0923423423423423
DEL	0.0566544	0.0923423423423423
INS	0.0657588	0.0923423423423423
INS	0.0729731	0.0923423423423423
DEL	0.0738576	0.0923423423423423
INS	0.0774233	0.0923423423423423
DEL	0.0814753	0.0923423423423423
DEL	0.0815256	0.0923423423423423
INS	0.0815999	0.0923423423423423
INS	0.0833385	0.0923423423423423
INS	0.0877313	0.0923423423423423
INS	0.0878143	0.0923423423423423
INS	0.0924593	0.0923423423423423
INS	0.0944126	0.0923423423423423
INS	0.100614	0.0923423423423423
DEL	0.108386	0.0923423423423423
INS	0.108628	0.0923423423423423
INS	0.109129	0.0923423423423423
INS	0.109598	0.0923423423423423
DEL	0.113603	0.0923423423423423
INS	0.119834	0.0923423423423423
INS	0.121026	0.0923423423423423
INS	0.121407	0.0923423423423423
DEL	0.122656	0.0923423423423423
INS	0.123189	0.0923423423423423
INS	0.123298	0.0923423423423423
DEL	0.12653	0.0923423423423423
DEL	0.126658	0.0923423423423423
INS	0.130991	0.0923423423423423
INS	0.133194	0.0923423423423423
INS	0.134172	0.0923423423423423
INS	0.139527	0.0923423423423423
DEL	0.148386	0.0923423423423423
INS	0.150293	0.0923423423423423
INS	0.152495	0.0923423423423423
INS	0.154272	0.0923423423423423
DEL	0.155874	0.0923423423423423
DEL	0.157177	0.0923423423423423
INS	0.159688	0.0923423423423423
INS	0.167647	0.0923423423423423
DEL	0.169055	0.0923423423423423
DEL	0.169839	0.0923423423423423
DEL	0.171304	0.0923423423423423
INS	0.188975	0.0923423423423423
INS	0.194629	0.0923423423423423
INS	0.199489	0.0923423423423423
DEL	0.199602	0.0923423423423423
INS	0.201053	0.0923423423423423
INS	0.202105	0.0923423423423423
DEL	0.202242	0.0923423423423423
DEL	0.202496	0.0923423423423423
DEL	0.205453	0.0923423423423423
INS	0.21174	0.0923423423423423
DEL	0.214987	0.0923423423423423
DEL	0.21919	0.0923423423423423
INS	0.222874	0.0923423423423423
DEL	0.226873	0.0923423423423423
DEL	0.227802	0.0923423423423423
INS	0.233288	0.0923423423423423
INS	0.23622	0.0923423423423423
INS	0.242869	0.0923423423423423
INS	0.260993	0.0923423423423423
DEL	0.263051	0.0923423423423423
INS	0.26646	0.0923423423423423
INS	0.269279	0.0923423423423423
INS	0.272116	0.0923423423423423
INS	0.276138	0.0923423423423423
INS	0.282178	0.0923423423423423
DEL	0.284011	0.0923423423423423
DEL	0.290556	0.0923423423423423
DEL	0.298299	0.0923423423423423
INS	0.309181	0.0923423423423423
INS	0.319732	0.0923423423423423
DEL	0.322168	0.0923423423423423
DEL	0.333045	0.0923423423423423
INS	0.349732	0.0923423423423423
INS	0.38464	0.0923423423423423
INS	0.392253	0.0923423423423423
INS	0.414021	0.0923423423423423
INS	0.448597	0.0923423423423423
DEL	0.510227	0.0923423423423423
INS	0.566785	0.0923423423423423
INS	0.646547	0.0923423423423423
DEL	0.68225	0.0923423423423423
INS	0.9280858	0.0923423423423423
DEL	0.0503518	0.0945945945945946
INS	0.0511598	0.0945945945945946
DEL	0.0564991	0.0945945945945946
INS	0.0600968	0.0945945945945946
INS	0.0658388	0.0945945945945946
INS	0.0660133	0.0945945945945946
INS	0.0687521	0.0945945945945946
INS	0.0691536	0.0945945945945946
DEL	0.0807491	0.0945945945945946
INS	0.0919608	0.0945945945945946
INS	0.0950348	0.0945945945945946
DEL	0.10362	0.0945945945945946
INS	0.103945	0.0945945945945946
INS	0.108125	0.0945945945945946
INS	0.108565	0.0945945945945946
INS	0.114183	0.0945945945945946
INS	0.115187	0.0945945945945946
DEL	0.117367	0.0945945945945946
INS	0.124197	0.0945945945945946
DEL	0.124784	0.0945945945945946
INS	0.128603	0.0945945945945946
INS	0.13772	0.0945945945945946
INS	0.141828	0.0945945945945946
DEL	0.141918	0.0945945945945946
DEL	0.14456	0.0945945945945946
DEL	0.145058	0.0945945945945946
DEL	0.158001	0.0945945945945946
INS	0.163878	0.0945945945945946
INS	0.164823	0.0945945945945946
DEL	0.165215	0.0945945945945946
DEL	0.172337	0.0945945945945946
INS	0.172467	0.0945945945945946
INS	0.173048	0.0945945945945946
INS	0.175515	0.0945945945945946
DEL	0.17942	0.0945945945945946
INS	0.186203	0.0945945945945946
DEL	0.19277	0.0945945945945946
DEL	0.193679	0.0945945945945946
DEL	0.19582	0.0945945945945946
DEL	0.205785	0.0945945945945946
INS	0.210896	0.0945945945945946
INS	0.218454	0.0945945945945946
DEL	0.219909	0.0945945945945946
INS	0.222194	0.0945945945945946
DEL	0.230444	0.0945945945945946
DEL	0.23049	0.0945945945945946
INS	0.23549	0.0945945945945946
INS	0.236458	0.0945945945945946
INS	0.241765	0.0945945945945946
INS	0.243038	0.0945945945945946
DEL	0.245574	0.0945945945945946
DEL	0.252581	0.0945945945945946
INS	0.270771	0.0945945945945946
INS	0.283676	0.0945945945945946
INS	0.293252	0.0945945945945946
DEL	0.300777	0.0945945945945946
DEL	0.309052	0.0945945945945946
INS	0.31207	0.0945945945945946
INS	0.312748	0.0945945945945946
DEL	0.316207	0.0945945945945946
DEL	0.326119	0.0945945945945946
INS	0.354199	0.0945945945945946
DEL	0.396679	0.0945945945945946
INS	0.399786	0.0945945945945946
INS	0.425321	0.0945945945945946
DEL	0.426569	0.0945945945945946
DEL	0.478875	0.0945945945945946
INS	0.487062	0.0945945945945946
INS	0.502765	0.0945945945945946
DEL	0.528179	0.0945945945945946
DEL	0.594683	0.0945945945945946
DEL	0.613477	0.0945945945945946
INS	0.618084	0.0945945945945946
INS	0.715406	0.0945945945945946
INS	0.737111	0.0945945945945946
DEL	0.0513012	0.0968468468468468
INS	0.0522164	0.0968468468468468
INS	0.0563096	0.0968468468468468
INS	0.0567984	0.0968468468468468
INS	0.056905	0.0968468468468468
DEL	0.057798	0.0968468468468468
DEL	0.0586995	0.0968468468468468
DEL	0.058766	0.0968468468468468
INS	0.0589659	0.0968468468468468
DEL	0.0632786	0.0968468468468468
INS	0.0649289	0.0968468468468468
INS	0.0686588	0.0968468468468468
INS	0.0698885	0.0968468468468468
INS	0.071548	0.0968468468468468
INS	0.0726694	0.0968468468468468
DEL	0.0749869	0.0968468468468468
DEL	0.0787648	0.0968468468468468
INS	0.0789517	0.0968468468468468
INS	0.0805799	0.0968468468468468
INS	0.081375	0.0968468468468468
DEL	0.0920329	0.0968468468468468
DEL	0.0944358	0.0968468468468468
DEL	0.09624	0.0968468468468468
DEL	0.100972	0.0968468468468468
INS	0.102285	0.0968468468468468
INS	0.104617	0.0968468468468468
DEL	0.106501	0.0968468468468468
INS	0.106825	0.0968468468468468
INS	0.107207	0.0968468468468468
INS	0.108633	0.0968468468468468
INS	0.110492	0.0968468468468468
DEL	0.11335	0.0968468468468468
INS	0.113543	0.0968468468468468
INS	0.11413	0.0968468468468468
DEL	0.115671	0.0968468468468468
DEL	0.116336	0.0968468468468468
DEL	0.128971	0.0968468468468468
DEL	0.14134	0.0968468468468468
INS	0.148545	0.0968468468468468
DEL	0.149187	0.0968468468468468
INS	0.153841	0.0968468468468468
DEL	0.155751	0.0968468468468468
DEL	0.15794	0.0968468468468468
INS	0.164755	0.0968468468468468
INS	0.168607	0.0968468468468468
INS	0.169144	0.0968468468468468
DEL	0.179222	0.0968468468468468
INS	0.179572	0.0968468468468468
INS	0.179993	0.0968468468468468
DEL	0.190507	0.0968468468468468
INS	0.191505	0.0968468468468468
DEL	0.192821	0.0968468468468468
DEL	0.193568	0.0968468468468468
INS	0.207861	0.0968468468468468
INS	0.216875	0.0968468468468468
DEL	0.220395	0.0968468468468468
INS	0.222078	0.0968468468468468
DEL	0.223483	0.0968468468468468
DEL	0.226139	0.0968468468468468
DEL	0.231004	0.0968468468468468
INS	0.231034	0.0968468468468468
INS	0.231763	0.0968468468468468
INS	0.242157	0.0968468468468468
DEL	0.247046	0.0968468468468468
INS	0.25053	0.0968468468468468
DEL	0.267588	0.0968468468468468
DEL	0.281041	0.0968468468468468
DEL	0.281462	0.0968468468468468
DEL	0.284574	0.0968468468468468
INS	0.347052	0.0968468468468468
INS	0.365846	0.0968468468468468
INS	0.368324	0.0968468468468468
DEL	0.36971	0.0968468468468468
DEL	0.383519	0.0968468468468468
INS	0.396931	0.0968468468468468
INS	0.402553	0.0968468468468468
INS	0.41201	0.0968468468468468
INS	0.453139	0.0968468468468468
INS	0.463832	0.0968468468468468
DEL	0.472138	0.0968468468468468
DEL	0.478206	0.0968468468468468
INS	0.486236	0.0968468468468468
INS	0.49268	0.0968468468468468
INS	0.494435	0.0968468468468468
DEL	0.519422	0.0968468468468468
INS	0.565422	0.0968468468468468
INS	0.770863	0.0968468468468468
DEL	0.789052	0.0968468468468468
INS	0.0505621	0.0990990990990991
DEL	0.0515037	0.0990990990990991
DEL	0.0525645	0.0990990990990991
INS	0.0588154	0.0990990990990991
INS	0.0615975	0.0990990990990991
INS	0.0620992	0.0990990990990991
DEL	0.064593	0.0990990990990991
DEL	0.06978	0.0990990990990991
DEL	0.0714012	0.0990990990990991
DEL	0.0727183	0.0990990990990991
DEL	0.0748539	0.0990990990990991
INS	0.0777632	0.0990990990990991
INS	0.0795032	0.0990990990990991
INS	0.0836112	0.0990990990990991
INS	0.0891405	0.0990990990990991
DEL	0.089903	0.0990990990990991
INS	0.0972944	0.0990990990990991
INS	0.102052	0.0990990990990991
INS	0.107691	0.0990990990990991
DEL	0.109703	0.0990990990990991
INS	0.11076	0.0990990990990991
INS	0.111349	0.0990990990990991
DEL	0.122381	0.0990990990990991
DEL	0.127474	0.0990990990990991
DEL	0.131102	0.0990990990990991
INS	0.135429	0.0990990990990991
INS	0.138004	0.0990990990990991
INS	0.139796	0.0990990990990991
DEL	0.144555	0.0990990990990991
DEL	0.145744	0.0990990990990991
DEL	0.148927	0.0990990990990991
INS	0.152408	0.0990990990990991
INS	0.154294	0.0990990990990991
DEL	0.161204	0.0990990990990991
INS	0.163516	0.0990990990990991
INS	0.168695	0.0990990990990991
INS	0.172129	0.0990990990990991
INS	0.174495	0.0990990990990991
INS	0.175107	0.0990990990990991
DEL	0.19252	0.0990990990990991
DEL	0.193837	0.0990990990990991
DEL	0.194877	0.0990990990990991
DEL	0.196218	0.0990990990990991
DEL	0.209075	0.0990990990990991
INS	0.209853	0.0990990990990991
DEL	0.216645	0.0990990990990991
DEL	0.21776	0.0990990990990991
INS	0.225323	0.0990990990990991
DEL	0.225337	0.0990990990990991
DEL	0.225922	0.0990990990990991
INS	0.22858	0.0990990990990991
DEL	0.236248	0.0990990990990991
INS	0.237447	0.0990990990990991
INS	0.248843	0.0990990990990991
DEL	0.27244	0.0990990990990991
INS	0.276098	0.0990990990990991
DEL	0.276537	0.0990990990990991
INS	0.281835	0.0990990990990991
DEL	0.302483	0.0990990990990991
INS	0.303945	0.0990990990990991
INS	0.31049	0.0990990990990991
DEL	0.320709	0.0990990990990991
INS	0.33115	0.0990990990990991
INS	0.333431	0.0990990990990991
DEL	0.361077	0.0990990990990991
INS	0.374312	0.0990990990990991
INS	0.377903	0.0990990990990991
DEL	0.384305	0.0990990990990991
INS	0.398396	0.0990990990990991
INS	0.408845	0.0990990990990991
INS	0.417969	0.0990990990990991
DEL	0.419209	0.0990990990990991
INS	0.42614	0.0990990990990991
INS	0.438396	0.0990990990990991
[truncated: 16,703 more rows]
