# Supplementary material for: Construction of a trio-based structural variation panel utilizing activated T lymphocytes and long-read sequencing technology
Source: Commun Biol. 2022 Sep 20;5:991. doi: 10.1038/s42003-022-03953-1 (PMC9489684; doi:10.1038/s42003-022-03953-1)
Supplement: Supplementary file 9 — Supplementary Data 3 [file 42003_2022_3953_MOESM9_ESM.zip › SuppData3/fig2-b.csv]

N50.kb.round	count
8	1
11	1
12	2
13	2
14	3
16	3
17	4
18	7
19	2
20	2
21	8
22	12
23	18
24	26
25	32
26	50
27	43
28	42
29	30
30	23
31	11
32	7
33	3
35	1
