# Supplementary material for: Construction of a trio-based structural variation panel utilizing activated T lymphocytes and long-read sequencing technology
Source: Commun Biol. 2022 Sep 20;5:991. doi: 10.1038/s42003-022-03953-1 (PMC9489684; doi:10.1038/s42003-022-03953-1)
Supplement: Supplementary file 9 — Supplementary Data 3 [file 42003_2022_3953_MOESM9_ESM.zip › SuppData3/fig4-a.csv]

TYPE	Ratio	min.cov
DEL	0.0215046231437377	24.9066
DEL	0.0221025389941946	26.3974
DEL	0.0227304518114422	22.7526
DEL	0.0231018453303282	23.2149
DEL	0.0245907448090142	24.7025
DEL	0.0252071338295183	21.8719
DEL	0.0255707762557078	23.9302
DEL	0.0259020075810754	20.1263
DEL	0.0264490714687676	23.7283
DEL	0.0266676098182075	19.9869
DEL	0.0267014231365366	21.4491
DEL	0.0270289343683839	24.2407
DEL	0.0275959169306582	18.2079
DEL	0.0276452427729441	23.9369
DEL	0.0277659725173537	21.8676
DEL	0.0277699064890904	23.3409
DEL	0.027895652173913	18.4578
DEL	0.0282326369282891	19.0306
DEL	0.0283012209753688	22.0163
DEL	0.0284483975716504	24.893
DEL	0.0284848057533667	20.5628
DEL	0.0288116901020127	20.9873
DEL	0.0290447655974621	19.3031
DEL	0.0291200675247943	20.898
DEL	0.0291329802063005	22.0358
DEL	0.0291350108036523	21.7646
DEL	0.0291693088142042	18.5264
DEL	0.0292887029288703	22.0499
DEL	0.0293178107474977	18.4759
DEL	0.029376371487223	20.7932
DEL	0.0296535731852997	22.4126
DEL	0.0296678041646354	18.5982
DEL	0.0300230946882217	18.7094
DEL	0.0301900070372977	24.4138
DEL	0.0304311659503674	19.9064
DEL	0.0304532577903683	17.662
DEL	0.0304734781060876	19.6442
DEL	0.0308277027027027	20.1739
DEL	0.0310902597857293	22.4091
DEL	0.0315511456920551	22.3076
DEL	0.0317123239187372	19.9235
DEL	0.0319048654919875	23.0265
DEL	0.0320476858345021	19.5169
DEL	0.0322148597208515	16.9386
DEL	0.0322262181792539	16.6908
DEL	0.0325151643391169	16.8592
DEL	0.0325719120135364	19.6062
DEL	0.0325881281098886	19.4452
DEL	0.0327079646017699	20.392
DEL	0.0328765177874033	20.1642
DEL	0.0329786484391516	18.908
DEL	0.0332936146351721	19.5129
DEL	0.0334952149692901	20.1124
DEL	0.0337078651685393	18.2764
DEL	0.0338383123318703	17.2887
DEL	0.0339501779359431	18.8931
DEL	0.0344118064424578	16.9819
DEL	0.0344681152240074	16.5097
DEL	0.0345863610955841	17.7238
DEL	0.0345896442409299	18.5191
DEL	0.0350406216884493	15.3192
DEL	0.0351790174854288	15.8016
DEL	0.0353631798571328	18.506
DEL	0.0354125598422979	18.7806
DEL	0.0356133408705483	21.4169
DEL	0.0356707972208295	17.7055
DEL	0.0357794303353445	17.8701
DEL	0.03595282080432	19.6661
DEL	0.0359656531531532	18.2827
DEL	0.0363237272534164	16.0097
DEL	0.0364973730297723	15.5147
DEL	0.0365132967496834	16.4852
DEL	0.0367798171639147	16.5257
DEL	0.0369430344049633	17.0133
DEL	0.0370888733379986	19.241
DEL	0.0373903893370747	18.0285
DEL	0.0374712162445049	18.0816
DEL	0.0377888600126431	16.7005
DEL	0.037873988032383	20.4848
DEL	0.0380004206688635	17.5267
DEL	0.0380681818181818	16.7056
DEL	0.0380717804363125	18.2016
DEL	0.0381503696470916	15.5606
DEL	0.0392087850204139	14.5662
DEL	0.0394672274798458	15.9198
DEL	0.0395943988411395	17.1042
DEL	0.0398729710656316	17.9128
DEL	0.0400448839329546	15.9857
DEL	0.0400606771012894	15.2944
DEL	0.0404579067121729	17.4308
DEL	0.0406130268199234	16.0114
DEL	0.0406803685329553	15.8787
DEL	0.040702479338843	16.1154
DEL	0.0408452701744433	17.8344
DEL	0.0419785909186315	15.6018
DEL	0.0422889043963713	16.4358
DEL	0.0433707706434979	16.0644
DEL	0.0434874244766053	15.7645
DEL	0.043582173485168	17.5214
DEL	0.0439274669665448	15.7419
DEL	0.0444460047746103	15.7526
DEL	0.0444788514321909	14.1077
DEL	0.0445642917967641	17.2184
DEL	0.0447994320198793	16.8476
DEL	0.0448109868327906	15.329
DEL	0.0461431064572426	15.1258
DEL	0.0462982718156603	15.4252
DEL	0.0464330941325454	15.1749
DEL	0.0472977771465095	15.2459
DEL	0.0479988706148091	15.22
DEL	0.141205498766302	17.3337
INS	0.0224258345614148	26.3974
INS	0.0243855851267032	24.9066
INS	0.0246599720350833	23.9302
INS	0.0249968116311695	23.2149
INS	0.0251791594034476	24.7025
INS	0.0252785737026425	22.7526
INS	0.0256608142002701	21.8719
INS	0.0259748672107786	20.1263
INS	0.0266311584553928	20.5628
INS	0.0267845781906095	22.0163
INS	0.0268206487441626	19.0306
INS	0.0268589743589744	22.0358
INS	0.0270837431962752	18.4578
INS	0.0273364636264231	20.9873
INS	0.0281681225471579	22.0499
INS	0.0289809319358505	21.7646
INS	0.0291255838090296	22.3076
INS	0.0292608145037659	18.2079
INS	0.0293581564900404	18.5982
INS	0.0296396745447501	22.4126
INS	0.029940119760479	23.3409
INS	0.0302481902792141	18.4759
INS	0.0308731611844182	23.7283
INS	0.0310126582278481	20.7932
INS	0.0310176877723661	22.4091
INS	0.0310547244839992	24.893
INS	0.0310821181887951	21.4491
INS	0.0311634794926276	19.9869
INS	0.0311759810511491	21.8676
INS	0.0311934900542495	20.898
INS	0.0312128025393466	16.6908
INS	0.0312638440605025	19.6442
INS	0.0312879902744897	17.662
INS	0.0316363405820072	23.9369
INS	0.0318438623523369	17.2887
INS	0.032007759456838	15.5147
INS	0.0331984845566044	18.5264
INS	0.033495302883058	20.1642
INS	0.0343089111503961	23.0265
INS	0.0343458532896395	17.5267
INS	0.0344584188911704	24.2407
INS	0.0347820537366775	15.3192
INS	0.0348711422208081	19.5169
INS	0.0349257585539057	17.7055
INS	0.0351406280731659	15.5606
INS	0.0353017944535073	16.9819
INS	0.0354687399601619	14.5662
INS	0.0355648535564854	16.8592
INS	0.0358380746844549	16.7056
INS	0.0359099993552962	16.0097
INS	0.0359341625832391	20.392
INS	0.0364828727874698	19.6661
INS	0.0367961226962566	20.1739
INS	0.0380285213910433	18.908
INS	0.0382597568777991	16.5257
INS	0.0389223454833597	19.3031
INS	0.0390355164548713	18.8931
INS	0.0391568189076972	18.506
INS	0.0393018745959922	15.9857
INS	0.0394871140597091	16.5097
INS	0.0396586023230443	17.0133
INS	0.0397193253508433	19.9235
INS	0.0397467693512596	17.8701
INS	0.0400401740877134	16.1154
INS	0.0402553083923155	24.4138
INS	0.0406550691391066	16.7005
INS	0.0416906084402733	18.0816
INS	0.0421339210475141	15.7419
INS	0.0424889117439095	16.9386
INS	0.0425656355601768	17.1042
INS	0.0434531079256926	17.5214
INS	0.0435671393892935	19.6062
INS	0.0436725833226919	15.9198
INS	0.0440879149546729	15.2459
INS	0.0441709844559586	15.8787
INS	0.0454892966360856	18.7094
INS	0.0456511292647765	15.2944
INS	0.0462378877544384	17.4308
INS	0.0470110272780035	21.4169
INS	0.0474496601664232	20.1124
INS	0.0474788840542616	16.0644
INS	0.0475949367088608	15.7645
INS	0.0487820554020181	17.7238
INS	0.0496241559434323	19.241
INS	0.0500190912562047	15.8016
INS	0.0522702940991246	17.9128
INS	0.0528180354267311	19.9064
INS	0.0540143185885963	18.2764
INS	0.0548967100229533	16.0114
INS	0.0553954530899776	18.7806
INS	0.0554814108674929	18.2827
INS	0.0565806451612903	15.329
INS	0.0566061927046606	15.6018
INS	0.0568651121418133	16.4358
INS	0.0575695685473577	19.5129
INS	0.0576996318395328	16.8476
INS	0.0589736876554523	15.1258
INS	0.0593280914939242	17.8344
INS	0.0597901655922134	15.4252
INS	0.0615296147211041	18.2016
INS	0.0628974815568558	19.4452
INS	0.0643237756914489	14.1077
INS	0.0682819383259912	16.4852
INS	0.0705209656925032	18.5191
INS	0.0734108084079507	15.7526
INS	0.0746984908757972	18.0285
INS	0.0851702766596384	20.4848
INS	0.099098523112333	15.1749
INS	0.107145137602963	17.2184
INS	0.117185045554508	15.22
INS	0.118056875039585	17.3337
