# Supplementary material for: Construction of a trio-based structural variation panel utilizing activated T lymphocytes and long-read sequencing technology
Source: Commun Biol. 2022 Sep 20;5:991. doi: 10.1038/s42003-022-03953-1 (PMC9489684; doi:10.1038/s42003-022-03953-1)
Supplement: Supplementary file 9 — Supplementary Data 3 [file 42003_2022_3953_MOESM9_ESM.zip › SuppData3/fig3-b.csv]

INFO.SVLEN	MAF	MAF_CLASS
323	0.22	Common
64	0.009	Rare
3028	0.0023	Singleton
-289	0.0023	Singleton
316	0.12	Common
-962	0.074	Common
202	0.018	Low
-438	0.12	Common
-74	0.21	Common
69	0.02	Low
-228	0.011	Low
113	0.29	Common
106	0.13	Common
154	0.0045	Rare
-38632	0.032	Low
-7762	0.014	Low
351	0.12	Common
141	0.19	Common
-319	0.37	Common
1978	0.032	Low
3046	0.26	Common
347	0.41	Common
5020	0.016	Low
988	0.02	Low
-992	0.0023	Singleton
105	0.0023	Singleton
78	0.28	Common
1768	0.09	Common
-140	0.009	Rare
-59	0.14	Common
313	0.25	Common
-113	0.016	Low
-492	0.27	Common
-307	0.25	Common
-77	0.26	Common
472	0.34	Common
-1301	0.009	Rare
704	0.11	Common
-74	0.009	Rare
-160	0.13	Common
-1089	0.0045	Rare
624	0.0045	Rare
-1731	0.0045	Rare
-369	0.025	Low
655	0.0023	Singleton
-208	0.0023	Singleton
-72	0.0023	Singleton
1067	0.13	Common
-146	0.12	Common
-3405	0.0023	Singleton
140	0.027	Low
-314	0.092	Common
-102	0.025	Low
506	0.33	Common
-222	0.052	Common
195	0.038	Low
239	0.17	Common
-1562	0.0045	Rare
-686	0.19	Common
225	0.088	Common
-613	0.061	Common
567	0.009	Rare
-5875	0.18	Common
938	0.083	Common
-1002	0.095	Common
-108	0.056	Common
-272	0.014	Low
220	0.047	Low
53	0.0023	Singleton
315	0.25	Common
154	0.11	Common
-56	0.25	Common
81	0.025	Low
247	0.014	Low
-82622	0.014	Low
247	0.17	Common
55	0.28	Common
327	0.061	Common
68	0.052	Common
89	0.095	Common
2378	0.48	Common
-84	0.011	Low
-141	0.059	Common
54	0.011	Low
98	0.072	Common
-3410	0.0068	Rare
93	0.11	Common
94	0.27	Common
-270	0.0023	Singleton
242	0.16	Common
-2521	0.088	Common
-72	0.4	Common
70	0.059	Common
-67	0.47	Common
747	0.36	Common
1305	0.047	Low
-58	0.44	Common
-74	0.023	Low
79	0.0023	Singleton
144	0.22	Common
2459	0.081	Common
-211	0.15	Common
408	0.0068	Rare
-199	0.0023	Singleton
2288	0.38	Common
-100	0.19	Common
124	0.22	Common
-359	0.16	Common
706	0.092	Common
-827	0.3	Common
-78	0.14	Common
-536	0.009	Rare
-65	0.0023	Singleton
-108	0.05	Common
69	0.029	Low
-55	0.027	Low
54	0.0068	Rare
-205	0.31	Common
745	0.28	Common
-295	0.034	Low
602	0.1	Common
-295	0.0023	Singleton
56	0.12	Common
-78	0.0023	Singleton
198	0.45	Common
-212	0.014	Low
59	0.35	Common
-445	0.12	Common
436	0.009	Rare
-123	0.009	Rare
-53	0.03	Low
-68	0.45	Common
522	0.02	Low
75	0.11	Common
-2396	0.009	Rare
511	0.0045	Rare
-270	0.045	Low
371	0.0068	Rare
-129	0.095	Common
277	0.081	Common
-73	0.043	Low
-110	0.0045	Rare
55	0.24	Common
-570	0.37	Common
419	0.0045	Rare
-85	0.0068	Rare
67	0.37	Common
-74	0.014	Low
-85	0.0023	Singleton
-62	0.26	Common
208	0.13	Common
-2679	0.0023	Singleton
-1988	0.0023	Singleton
300	0.44	Common
-154	0.011	Low
111	0.034	Low
265	0.12	Common
428	0.034	Low
-421	0.48	Common
-208	0.011	Low
88	0.0600000000000001	Common
417	0.2	Common
-360	0.025	Low
468	0.3	Common
313	0.0023	Singleton
334	0.0600000000000001	Common
-58	0.0023	Singleton
820	0.24	Common
-539	0.4	Common
924	0.0023	Singleton
-337	0.056	Common
140	0.16	Common
-462	0.35	Common
67	0.27	Common
76	0.24	Common
-104	0.0045	Rare
-97	0.0023	Singleton
192	0.009	Rare
-1069	0.41	Common
231	0.0068	Rare
-175	0.19	Common
1231	0.48	Common
-104	0.0068	Rare
1301	0.08	Common
83	0.42	Common
131	0.01	Low
-628	0.12	Common
-55	0.0045	Rare
-117	0.0023	Singleton
-319	0.21	Common
175	0.48	Common
124	0.27	Common
94	0.17	Common
311	0.036	Low
2599	0.0023	Singleton
1358	0.13	Common
-72	0.18	Common
-88	0.095	Common
515	0.054	Common
-52	0.07	Common
-53	0.42	Common
585	0.027	Low
-167	0.37	Common
-53	0.13	Common
153	0.0045	Rare
-446	0.0045	Rare
51	0.21	Common
-1765	0.0045	Rare
92	0.28	Common
-66	0.014	Low
88	0.018	Low
1033	0	Singleton
103	0.29	Common
-600	0.45	Common
-92	0.46	Common
152	0.14	Common
53	0.23	Common
-69	0.26	Common
-427	0.18	Common
-239	0.068	Common
-428	0.065	Common
170	0.35	Common
-643	0.0023	Singleton
142	0	Singleton
212	0	Rare
61	0.052	Common
-66	0.16	Common
63	0.081	Common
102	0.42	Common
-53	0.011	Low
-109	0.33	Common
489	0.29	Common
90	0.014	Low
-96	0.28	Common
-419	0.088	Common
562	0.063	Common
-1880	0.009	Rare
1414	0.032	Low
-431	0.018	Low
605	0.014	Low
-89	0.31	Common
-161	0.014	Low
147	0.3	Common
-65	0.0023	Singleton
466	0.0023	Singleton
-2642	0.0045	Rare
-75	0.44	Common
408	0.11	Common
-324	0.33	Common
-558	0.0045	Rare
297	0.0068	Rare
4696	0.44	Common
58	0.063	Common
-51	0.009	Rare
268	0.07	Common
-149	0.32	Common
466	0.13	Common
1487	0.5	Common
-69	0.09	Common
89	0.45	Common
-149	0.37	Common
132	0.018	Low
-63	0.22	Common
58	0.21	Common
-53	0.36	Common
-68	0.41	Common
121	0.016	Low
540	0.04	Low
82	0.0023	Singleton
-230	0.45	Common
77	0.48	Common
-404	0.041	Low
64	0.38	Common
-171	0.0023	Singleton
-276	0.061	Common
-406	0.0045	Rare
-383	0.045	Low
-262	0.061	Common
502	0.023	Low
-277	0.036	Low
-256	0.014	Low
-252	0.0023	Singleton
-282	0.009	Rare
-312	0.016	Low
-323	0.014	Low
-234	0.018	Low
-231	0.0045	Rare
-202	0.0068	Rare
-213	0.0023	Singleton
285	0.025	Low
382	0.092	Common
198	0.0023	Singleton
-318	0.0045	Rare
-268	0.0068	Rare
-285	0.0023	Singleton
-328	0.0023	Singleton
-292	0.041	Low
-219	0.054	Common
199	0.023	Low
-232	0.0023	Singleton
-237	0.009	Rare
-129	0.009	Rare
-62	0.0068	Rare
-61	0.48	Common
390	0.09	Common
-64	0.0023	Singleton
824	0.016	Low
-202	0.45	Common
-78	0.079	Common
1292	0.16	Common
67	0.0600000000000001	Common
52	0.4	Common
-73	0.077	Common
-2052	0.0023	Singleton
84	0.1	Common
52	0.054	Common
-65	0.063	Common
52	0.0068	Rare
-161	0.48	Common
-120	0.36	Common
57	0.077	Common
-67	0.4	Common
144	0.18	Common
400	0.0023	Singleton
-267	0.43	Common
65	0.023	Low
-315	0.35	Common
-266	0.22	Common
544	0.077	Common
407	0	Rare
60	0.0045	Rare
-65	0.009	Rare
68	0.33	Common
56	0.32	Common
80	0.23	Common
-80	0.23	Common
-127	0.17	Common
-58	0.17	Common
1102	0.44	Common
-104	0.18	Common
698	0.07	Common
-221	0.21	Common
177	0.059	Common
-60	0.22	Common
228	0.43	Common
-435	0.0023	Singleton
637	0.023	Low
-160	0.12	Common
71	0.0045	Rare
218	0.3	Common
123	0.37	Common
74	0.39	Common
862	0	Rare
-78	0.0045	Rare
126	0.14	Common
-129	0.49	Common
-2198	0.0023	Singleton
-608	0.24	Common
71	0.21	Common
133	0.0045	Rare
-67	0.34	Common
-69	0.0023	Singleton
595	0.01	Low
-65	0.038	Low
-929	0.0023	Singleton
137	0.11	Common
-53	0.014	Low
-112	0.26	Common
78	0.014	Low
-70	0.29	Common
116	0.37	Common
157	0.079	Common
-103	0.018	Low
2266	0.24	Common
-65	0.077	Common
123	0.0023	Singleton
2063	0.5	Common
72	0.09	Common
-3360	0.0023	Singleton
181	0.0045	Rare
-109	0.0023	Singleton
-64	0.1	Common
-106	0.0023	Singleton
92	0.42	Common
-138	0.0023	Singleton
920	0.3	Common
-188	0.16	Common
-238	0.097	Common
435	0.48	Common
-79	0.0068	Rare
280	0.07	Common
-77	0.44	Common
-61	0.056	Common
149	0.034	Low
-78	0	Rare
-349	0.46	Common
-75	0.29	Common
-110	0.29	Common
-186	0.42	Common
154	0.02	Low
-73	0.18	Common
-545	0.032	Low
365	0.25	Common
-62	0.12	Common
141	0.29	Common
-71	0.011	Low
-224	0.0023	Singleton
90	0.0045	Rare
-144	0.027	Low
52	0.4	Common
-79	0.48	Common
69	0.014	Low
-53	0.46	Common
276	0	Rare
-156	0.12	Common
-308	0.46	Common
146	0.041	Low
286	0.0045	Rare
-268	0.0045	Rare
123	0.14	Common
520	0.26	Common
-121	0.49	Common
259	0	Rare
-997	0.13	Common
564	0.13	Common
-328	0.011	Low
-313	0.23	Common
134	0.25	Common
-60	0.047	Low
117	0.009	Rare
347	0.09	Common
1068	0.03	Low
51	0.05	Common
282	0	Rare
101	0.0023	Singleton
317	0.036	Low
77	0.068	Common
-68	0.44	Common
81	0.16	Common
285	0.065	Common
1657	0.35	Common
620	0.02	Low
-83	0.23	Common
-1261	0.0023	Singleton
-52	0.29	Common
-73	0.12	Common
-100	0.25	Common
60	0.095	Common
-83	0.3	Common
173	0.009	Rare
77	0.26	Common
-144	0.032	Low
144	0.48	Common
-144	0.36	Common
-268	0.26	Common
303	0.061	Common
-88	0.32	Common
134	0.052	Common
-65	0.46	Common
86	0.21	Common
157	0	Singleton
-687	0.027	Low
1855	0.02	Low
-72	0.0023	Singleton
54	0.0023	Singleton
83	0.02	Low
-80	0.0023	Singleton
-1066	0.011	Low
487	0.02	Low
-4706	0.0045	Rare
584	0.01	Low
56	0.15	Common
53	0.1	Common
-69	0.48	Common
63	0.016	Low
-102	0.43	Common
238	0.44	Common
-240	0.0023	Singleton
5048	0.03	Low
61	0.38	Common
-75	0.4	Common
76	0.1	Common
-2230	0.0023	Singleton
-57	0.0045	Rare
-355	0.009	Rare
-58	0.0023	Singleton
60	0.33	Common
-61	0.0045	Rare
123	0.0045	Rare
-68	0.009	Rare
91	0.009	Rare
-78	0.44	Common
-198	0.097	Common
93	0.5	Common
64	0.38	Common
-85	0.016	Low
163	0.14	Common
-102	0	Singleton
78	0.02	Low
-152	0.0023	Singleton
440	0	Singleton
-72	0.011	Low
-68	0.26	Common
284	0.0068	Rare
55	0.11	Common
346	0	Rare
714	0	Singleton
283	0.0068	Rare
178	0.0023	Singleton
-52	0.21	Common
-106	0.02	Low
1239	0	Rare
923	0.0068	Rare
-207	0.31	Common
-556	0.37	Common
-131	0.07	Common
107	0.023	Low
-59	0.14	Common
60	0.086	Common
80	0.38	Common
-113	0.0068	Rare
-190	0.36	Common
90	0.25	Common
133	0.011	Low
59	0.18	Common
-60	0.0023	Singleton
223	0.0023	Singleton
-64	0.1	Common
-908	0.0023	Singleton
67	0.0023	Singleton
52	0.0023	Singleton
1783	0.03	Low
301	0.02	Low
-114	0.0068	Rare
-179	0.32	Common
194	0.02	Low
680	0.01	Low
200	0	Rare
-1871	0.0023	Singleton
180	0.32	Common
-90	0.0023	Singleton
-182	0.081	Common
-4044	0.0023	Singleton
-58	0.17	Common
-90	0.13	Common
-57	0.0023	Singleton
-85	0.027	Low
121	0.25	Common
-1442	0.23	Common
1537	0	Rare
-62	0.42	Common
-231	0.3	Common
303	0.027	Low
-56	0.097	Common
190	0.0023	Singleton
94	0.0023	Singleton
-54	0.2	Common
61	0.25	Common
-74	0.46	Common
134	0.45	Common
-368	0.32	Common
-235	0.49	Common
147	0.18	Common
107	0.4	Common
268	0.0023	Singleton
164	0.48	Common
58	0.0023	Singleton
-60	0.21	Common
-123	0.0068	Rare
206	0.12	Common
63	0.44	Common
-91	0.0045	Rare
692	0.2	Common
-3798	0.0045	Rare
-112	0.054	Common
514	0.08	Common
139	0.5	Common
-672	0.0023	Singleton
320	0	Rare
58	0.41	Common
311	0.21	Common
85	0.0023	Singleton
-9302	0.0023	Singleton
319	0.095	Common
546	0.0023	Singleton
-91	0.18	Common
116	0.0023	Singleton
322	0.0023	Singleton
505	0.18	Common
65	0.09	Common
2637	0.0023	Singleton
-936	0.0068	Rare
66	0.027	Low
173	0.01	Low
675	0.42	Common
-306	0.023	Low
123	0.45	Common
257	0.01	Low
-93	0.3	Common
85	0.03	Low
313	0.37	Common
-84	0.0023	Singleton
152	0.0023	Singleton
250	0	Rare
-78	0.009	Rare
55	0.29	Common
85	0.0023	Singleton
-53	0.0023	Singleton
1409	0.04	Low
-495	0.0023	Singleton
309	0.17	Common
-2055	0.27	Common
-5166	0.0023	Singleton
307	0.0068	Rare
-88	0.0023	Singleton
-106	0.0045	Rare
6406	0.25	Common
-2497	0.0023	Singleton
59	0.0045	Rare
-79	0.056	Common
-10041	0.074	Common
131	0	Rare
138	0.14	Common
309	0.061	Common
-716	0.0045	Rare
-109	0.0023	Singleton
100	0.018	Low
532	0.3	Common
204	0.0023	Singleton
-87	0.34	Common
-1299	0.25	Common
314	0.0023	Singleton
-2193	0.0023	Singleton
-7444	0.009	Rare
-56	0.48	Common
-64	0.15	Common
-89	0.061	Common
59	0.0045	Rare
-148	0.49	Common
230	0.025	Low
53	0.41	Common
121	0.25	Common
-111	0.0023	Singleton
1885	0	Singleton
-136	0.2	Common
65	0.016	Low
-1065	0.0023	Singleton
135	0.0023	Singleton
270	0.04	Low
-111	0.054	Common
-80	0.016	Low
68	0.16	Common
346	0.24	Common
-3923	0.0045	Rare
1216	0.32	Common
72	0.036	Low
55	0.49	Common
313	0.023	Low
-65	0.43	Common
57	0.016	Low
80	0.011	Low
313	0.0045	Rare
866	0.37	Common
-293	0.3	Common
-52	0.0045	Rare
70	0.37	Common
-62	0.0023	Singleton
2102	0.095	Common
77	0.09	Common
54	0.36	Common
53	0.0045	Rare
-132	0.0023	Singleton
-4758	0.011	Low
-264	0.0023	Singleton
-263	0.032	Low
313	0.032	Low
292	0.43	Common
-86	0.014	Low
-2395	0.0045	Rare
250	0.0023	Singleton
-101	0.0045	Rare
64	0.2	Common
56	0.27	Common
-85	0.0023	Singleton
-71	0.0045	Rare
2224	0.023	Low
80	0.095	Common
712	0.28	Common
-214	0.018	Low
323	0.12	Common
208	0.014	Low
1564	0.011	Low
1546	0.0023	Singleton
62	0.0045	Rare
-83	0.11	Common
-40663	0.0023	Singleton
-121	0.011	Low
-493	0.05	Common
-66	0.15	Common
-142	0.092	Common
58	0.07	Common
-6617	0.023	Low
-281	0.15	Common
504	0.014	Low
233	0.045	Low
-425	0.009	Rare
638	0.0023	Singleton
-278	0.11	Common
4753	0.054	Common
-99	0.0068	Rare
-160	0.31	Common
69	0.045	Low
2576	0.074	Common
315	0.027	Low
322	0.0023	Singleton
-2150	0.016	Low
113	0.47	Common
-29819	0.0045	Rare
186	0.056	Common
316	0.079	Common
309	0.0023	Singleton
-82	0.23	Common
94	0.011	Low
2570	0.032	Low
-101	0.054	Common
393	0.0045	Rare
57	0.13	Common
-173	0.009	Rare
-3292	0.0023	Singleton
-65	0.009	Rare
1041	0.0023	Singleton
-3290	0.0023	Singleton
-173	0.014	Low
55	0.11	Common
-93806	0.0023	Singleton
-72381	0.041	Low
-60634	0.0023	Singleton
-2155	0.23	Common
-102	0.023	Low
103	0.029	Low
-63	0.05	Common
-29855	0.07	Common
97	0.009	Rare
325	0.009	Rare
91	0.0023	Singleton
310	0.0045	Rare
56	0.36	Common
-648	0.0023	Singleton
-5353	0.077	Common
51	0.045	Low
-56	0.077	Common
-246	0.02	Low
-2145	0.032	Low
57	0.0023	Singleton
63	0.016	Low
-1149	0.0068	Rare
57	0.052	Common
-10403	0.0023	Singleton
319	0.0068	Rare
510	0.0023	Singleton
-2624	0.37	Common
54	0.11	Common
102	0.009	Rare
-165	0.0068	Rare
-75	0.22	Common
134	0.34	Common
96	0.041	Low
-125	0.18	Common
85	0.018	Low
314	0.16	Common
160	0.15	Common
-1048	0.13	Common
53	0.13	Common
-1637	0.0023	Singleton
655	0	Rare
-51	0.0023	Singleton
-185	0.074	Common
182	0.0023	Singleton
-64	0.14	Common
126	0.37	Common
-171	0.48	Common
-139	0	Singleton
157	0.045	Low
-62	0.13	Common
60	0.011	Low
122	0.38	Common
-311	0.02	Low
56	0.11	Common
-1871	0.43	Common
1385	0	Rare
168	0.04	Low
315	0.01	Low
-58	0.36	Common
60	0.0023	Singleton
61	0.45	Common
-55	0.5	Common
63	0.31	Common
-201	0.0023	Singleton
66	0.44	Common
-109	0.47	Common
-113	0.016	Low
-67	0.3	Common
-55	0.014	Low
-416	0.0023	Singleton
136	0.045	Low
249	0	Rare
279	0	Rare
-2325	0.0023	Singleton
115	0	Rare
-53	0.0023	Singleton
-3480	0.034	Low
-6993	0.0068	Rare
-515	0.0023	Singleton
104	0.2	Common
2581	0.0045	Rare
74	0.02	Low
132	0.068	Common
-142	0.0023	Singleton
56	0.14	Common
65	0.0045	Rare
-58	0.079	Common
-132	0.02	Low
64	0.17	Common
-56	0.032	Low
62	0.029	Low
292	0.0023	Singleton
147	0.15	Common
-79	0.0023	Singleton
133	0	Singleton
-3962	0.0023	Singleton
-10400	0.0045	Rare
2418	0.28	Common
315	0.016	Low
311	0.038	Low
-97	0.11	Common
240	0.0023	Singleton
2186	0.46	Common
-184	0.0045	Rare
-1807	0.011	Low
-1760	0.072	Common
3816	0.0023	Singleton
-312	0.092	Common
2126	0.016	Low
-3190	0.0023	Singleton
70	0.36	Common
94	0.05	Common
311	0.0023	Singleton
-332	0.014	Low
7185	0.34	Common
-1764	0.38	Common
-51813	0.0023	Singleton
-48988	0.011	Low
-127	0.22	Common
119	0.02	Low
-96	0.074	Common
310	0.09	Common
322	0.0023	Singleton
-2447	0.07	Common
-294	0.41	Common
-259	0.38	Common
752	0.02	Low
-111	0.0023	Singleton
72	0.12	Common
-183	0.38	Common
2644	0.35	Common
84	0	Singleton
-1494	0.39	Common
-74	0.19	Common
120	0.027	Low
-323	0.19	Common
-51	0.0023	Singleton
61	0.14	Common
74	0.09	Common
83	0.0045	Rare
86	0.0023	Singleton
-185	0.16	Common
1247	0.01	Low
186	0.014	Low
-1226	0.0023	Singleton
238	0.0023	Singleton
51	0.31	Common
204	0.011	Low
184	0	Singleton
62	0.01	Low
-58	0.39	Common
76	0.36	Common
-130	0.0023	Singleton
4501	0.02	Low
-63	0.0023	Singleton
54	0.072	Common
94	0.056	Common
-65	0.068	Common
55	0.047	Low
-163	0.0023	Singleton
-93	0.39	Common
-51	0.25	Common
61	0.016	Low
58	0.07	Common
-1341	0.0045	Rare
-61	0.4	Common
-71	0.023	Low
122	0.014	Low
-77	0.011	Low
-71	0.16	Common
76	0.45	Common
-51	0.05	Common
112	0.036	Low
-266	0	Rare
776	0.27	Common
313	0.0023	Singleton
58	0.2	Common
230	0.48	Common
-100	0.052	Common
2926	0.23	Common
317	0.056	Common
139	0.016	Low
-1152	0.0023	Singleton
55	0.25	Common
-166	0.27	Common
101	0.0023	Singleton
-66	0.36	Common
-143	0.02	Low
319	0.0023	Singleton
-906	0.0023	Singleton
-59	0.036	Low
-175	0.025	Low
56	0.0023	Singleton
317	0.025	Low
322	0	Singleton
-2109	0.029	Low
315	0.0068	Rare
310	0.038	Low
-80	0.014	Low
-549	0.097	Common
-107	0.0045	Rare
-181	0.35	Common
-417	0.0045	Rare
430	0	Rare
902	0.01	Low
51	0.09	Common
-328	0.0045	Rare
-713	0.079	Common
-58	0.47	Common
-675	0.32	Common
-1210	0.0023	Singleton
318	0.28	Common
1131	0.21	Common
-93	0	Rare
349	0.48	Common
-1533	0.0023	Singleton
-99	0.36	Common
61	0.16	Common
53	0.086	Common
-72	0.03	Low
58	0.11	Common
317	0.33	Common
301	0.38	Common
321	0.0023	Singleton
-121	0.0023	Singleton
157	0.061	Common
-278	0.31	Common
53	0.32	Common
322	0.16	Common
-2977	0.37	Common
-4006	0.44	Common
-273	0.42	Common
-64	0.43	Common
60	0.065	Common
58	0.36	Common
933	0.0023	Singleton
-61	0.4	Common
-51	0.0023	Singleton
102	0.011	Low
73	0.24	Common
-55	0.011	Low
-1204	0.0023	Singleton
310	0.0023	Singleton
-135	0	Rare
-51	0.35	Common
-303	0.0023	Singleton
-57	0.3	Common
-59	0.009	Rare
60	0.38	Common
-211	0.0023	Singleton
53	0.072	Common
311	0.016	Low
-148	0.0023	Singleton
90	0.26	Common
324	0.027	Low
1277	0.28	Common
-117	0.05	Common
-74	0.19	Common
238	0.15	Common
150	0.029	Low
-55	0.19	Common
784	0	Rare
241	0	Rare
131	0.0068	Rare
318	0.0023	Singleton
-52	0.47	Common
7374	0.49	Common
-572	0.0023	Singleton
-1325	0.014	Low
1271	0.31	Common
-1610	0.034	Low
62	0.09	Common
-3914	0.011	Low
-53	0.054	Common
314	0.0023	Singleton
106	0.4	Common
89	0.5	Common
326	0.0023	Singleton
71	0.0023	Singleton
95	0.21	Common
-57	0.009	Rare
74	0.13	Common
2131	0.18	Common
-585	0.018	Low
154	0	Rare
3298	0.0023	Singleton
-53	0.27	Common
-59	0.25	Common
-283	0.35	Common
128	0	Rare
-88	0.4	Common
-98	0.0023	Singleton
56	0.036	Low
-317	0.43	Common
-66	0.39	Common
-3313	0.16	Common
442	0.43	Common
-58	0.2	Common
56	0.19	Common
269	0.26	Common
374	0.0045	Rare
-2906	0.14	Common
315	0.16	Common
-140	0.0023	Singleton
308	0.099	Common
127	0.011	Low
52	0.3	Common
-10704	0.0045	Rare
246	0	Rare
-318	0.03	Low
-2824	0	Rare
53	0.097	Common
182	0.41	Common
-64	0.061	Common
124	0	Rare
286	0	Rare
66	0.02	Low
71	0.17	Common
-83	0.17	Common
-4934	0.0023	Singleton
-107	0.44	Common
107	0.28	Common
283	0.38	Common
646	0.25	Common
962	0.072	Common
-367	0.011	Low
-977	0.13	Common
-63	0.38	Common
-655	0.33	Common
-288	0.4	Common
106	0.32	Common
104	0.41	Common
956	0.01	Low
-7696	0.0023	Singleton
331	0.059	Common
108	0.18	Common
57	0.25	Common
86	0.15	Common
316	0.0023	Singleton
-59	0.0023	Singleton
-1857	0.0023	Singleton
-327	0.1	Common
56	0.27	Common
71	0.12	Common
-554	0.018	Low
-51	0.24	Common
179	0.052	Common
469	0.01	Low
-275	0.0045	Rare
64	0.074	Common
-63	0.11	Common
307	0.0023	Singleton
-83	0.054	Common
-1534	0.0023	Singleton
-52	0.0023	Singleton
-2265	0.12	Common
300	0.083	Common
-305	0.18	Common
-1582	0.0023	Singleton
-107	0.0023	Singleton
321	0.011	Low
94	0.46	Common
-67	0.0023	Singleton
323	0.0023	Singleton
2054	0.0023	Singleton
308	0.0023	Singleton
2719	0.056	Common
706	0	Singleton
-134	0.0068	Rare
-103	0.0023	Singleton
1123	0.21	Common
1132	0.09	Common
-4267	0.0023	Singleton
315	0.0023	Singleton
67	0.0023	Singleton
-85	0.0023	Singleton
-789	0.0045	Rare
312	0.0023	Singleton
-329	0.32	Common
67	0.0045	Rare
-98	0.032	Low
92	0.0023	Singleton
-139	0.13	Common
80	0.33	Common
-74	0.23	Common
307	0.0045	Rare
315	0.0023	Singleton
63	0.21	Common
-60	0.0068	Rare
131	0.0045	Rare
-603	0.36	Common
1357	0.01	Low
123	0.45	Common
312	0.0045	Rare
131	0.14	Common
-309	0.3	Common
323	0.027	Low
-3159	0.0023	Singleton
133	0.12	Common
5663	0.047	Low
782	0.056	Common
313	0.063	Common
120	0.24	Common
310	0.065	Common
2839	0.041	Low
-4110	0.0023	Singleton
2621	0.0068	Rare
306	0.0023	Singleton
319	0.065	Common
142	0.0023	Singleton
-166	0.3	Common
316	0.08	Common
314	0.0068	Rare
316	0.46	Common
312	0.47	Common
307	0.0023	Singleton
53	0.44	Common
53	0.0600000000000001	Common
-55	0.28	Common
490	0.0068	Rare
-589	0.21	Common
554	0.15	Common
-283	0.032	Low
-54	0.36	Common
57	0.018	Low
-959	0.0023	Singleton
-120	0.0068	Rare
63	0.099	Common
374	0.04	Low
-177	0.43	Common
423	0.099	Common
722	0.28	Common
60	0.047	Low
-53	0.2	Common
-2894	0.0023	Singleton
378	0.23	Common
-1071	0.011	Low
56	0.43	Common
-57	0.059	Common
-362	0.038	Low
120	0.0023	Singleton
147	0.01	Low
-94	0.24	Common
241	0.48	Common
55	0.02	Low
61	0.17	Common
-54	0.24	Common
268	0.1	Common
198	0	Rare
124	0.02	Low
-56	0.081	Common
-1016	0.14	Common
-58	0.18	Common
59	0.38	Common
-106	0.12	Common
314	0.043	Low
699	0.47	Common
-55	0.0023	Singleton
1944	0.11	Common
-1370	0.0023	Singleton
2445	0.02	Low
-94	0.29	Common
73	0.077	Common
-92	0.36	Common
-5741	0.0023	Singleton
-60	0.23	Common
991	0.0023	Singleton
-74	0.27	Common
-714	0.009	Rare
-92	0.48	Common
78	0.083	Common
-79	0.0045	Rare
-819	0.023	Low
68	0.079	Common
-130	0.48	Common
-2518	0.041	Low
82	0.28	Common
-137	0.0068	Rare
56	0	Singleton
-108	0.12	Common
3576	0.12	Common
-4564	0.009	Rare
396	0.05	Common
55	0.13	Common
-78	0.23	Common
-65	0.0023	Singleton
-58	0.43	Common
-64	0.39	Common
-62	0.009	Rare
284	0	Rare
67	0.15	Common
-80	0.27	Common
66	0.009	Rare
323	0.0023	Singleton
-3368	0.0068	Rare
117	0.014	Low
-1607	0.0023	Singleton
351	0.0023	Singleton
139	0.21	Common
54	0.0045	Rare
96	0.027	Low
-4621	0.0023	Singleton
214	0	Rare
630	0	Rare
990	0.12	Common
-176	0.09	Common
-305	0.0068	Rare
-114	0.0023	Singleton
101	0.011	Low
-148	0.27	Common
1567	0.27	Common
2445	0.0023	Singleton
-132	0.011	Low
111	0.44	Common
317	0.086	Common
-104	0.0023	Singleton
1624	0	Singleton
-5849	0.0023	Singleton
56	0.02	Low
-2561	0.011	Low
62	0.014	Low
51	0.19	Common
-4954	0.0023	Singleton
-59	0.0045	Rare
126	0.11	Common
206	0	Rare
-105	0.0045	Rare
-114	0.0023	Singleton
54	0.016	Low
-109	0.018	Low
-94	0.22	Common
89	0.43	Common
-100	0.0068	Rare
276	0.034	Low
57	0.33	Common
898	0.01	Low
318	0.0023	Singleton
-64	0.0023	Singleton
-10557	0.029	Low
-67	0.31	Common
158	0.13	Common
-178	0.4	Common
87	0.16	Common
55	0.027	Low
-1183	0.0023	Singleton
53	0.47	Common
-135	0.0068	Rare
53	0.0045	Rare
61	0.014	Low
-194	0.0023	Singleton
1124	0.16	Common
-321	0.32	Common
62	0.48	Common
163	0.44	Common
-731	0.011	Low
315	0.0023	Singleton
-55	0.09	Common
-63	0.047	Low
-107	0.045	Low
2567	0.0023	Singleton
325	0.0045	Rare
-78	0.3	Common
131	0.0068	Rare
315	0.31	Common
-3661	0.0045	Rare
-124	0.0023	Singleton
-3989	0.0023	Singleton
317	0.0023	Singleton
101	0	Rare
-65	0.036	Low
-82	0.0068	Rare
-226	0.01	Low
-52	0	Singleton
-691	0.016	Low
72	0.15	Common
317	0.009	Rare
-87	0.45	Common
110	0.15	Common
80	0.0023	Singleton
-55	0.48	Common
65	0.0068	Rare
83	0.0045	Rare
-64	0.21	Common
461	0.063	Common
-96	0.41	Common
55	0.009	Rare
-66	0.014	Low
63	0.0023	Singleton
-890	0.0023	Singleton
-80	0.34	Common
686	0.0023	Singleton
319	0.35	Common
766	0.02	Low
222	0.45	Common
-275	0.065	Common
-1394	0.3	Common
-660	0.42	Common
75	0.0023	Singleton
-134	0.077	Common
78	0.03	Low
132	0.42	Common
108	0.15	Common
127	0.014	Low
-110	0.018	Low
71	0.009	Rare
-238	0.36	Common
53	0.059	Common
-68	0.077	Common
83	0.083	Common
-71	0.079	Common
-103	0.0023	Singleton
82	0.25	Common
312	0.0068	Rare
643	0	Rare
-149	0.0023	Singleton
54	0.063	Common
70	0.059	Common
-163	0.48	Common
-54	0.26	Common
2351	0.26	Common
-62	0.26	Common
-561	0.0045	Rare
-1520	0.011	Low
315	0	Singleton
152	0.011	Low
53	0.027	Low
409	0.0023	Singleton
-59	0.0023	Singleton
73	0.05	Common
57	0.068	Common
-1605	0.13	Common
-8681	0.029	Low
54	0.027	Low
53	0.26	Common
56	0.11	Common
-654	0.0023	Singleton
462	0.038	Low
306	0.0023	Singleton
1940	0.16	Common
57	0.045	Low
212	0	Rare
134	0.0023	Singleton
-2982	0.0023	Singleton
313	0.092	Common
451	0.41	Common
452	0.099	Common
57	0.081	Common
722	0.03	Low
62	0.0023	Singleton
-121	0.29	Common
178	0.063	Common
-79	0.027	Low
-128	0.48	Common
126	0.0023	Singleton
107	0	Rare
-134	0.0023	Singleton
304	0.25	Common
-1265	0.052	Common
58	0.014	Low
-58	0.0023	Singleton
-90	0.014	Low
-296	0.034	Low
63	0.0045	Rare
1820	0.0023	Singleton
56	0.41	Common
-209	0.0023	Singleton
54	0.27	Common
-412	0.099	Common
-3800	0.086	Common
-6412	0.0068	Rare
-6941	0.009	Rare
-119	0.48	Common
324	0.045	Low
-106	0.1	Common
81	0.0023	Singleton
-54	0.038	Low
89	0.26	Common
-111	0.0068	Rare
-8399	0.0023	Singleton
-175	0.0023	Singleton
2987	0.0023	Singleton
136	0.011	Low
52	0	Rare
195	0	Singleton
469	0.01	Low
94	0.0023	Singleton
-86	0.018	Low
445	0.018	Low
-109	0.02	Low
798	0.4	Common
-57	0.047	Low
-68	0.16	Common
-59	0.24	Common
304	0.0023	Singleton
-56	0.08	Common
320	0.061	Common
1486	0.3	Common
324	0.0023	Singleton
74	0	Singleton
-329	0.41	Common
-57	0.0023	Singleton
416	0.13	Common
-315	0.36	Common
-7510	0.0023	Singleton
120	0.01	Low
-1432	0.009	Rare
138	0.01	Low
-324	0.15	Common
114	0.14	Common
2475	0.0023	Singleton
133	0.17	Common
-126	0.0045	Rare
-4299	0.0023	Singleton
314	0.0023	Singleton
53	0.46	Common
-52	0.043	Low
-5407	0.0023	Singleton
-1484	0.21	Common
-57	0.009	Rare
-337	0.43	Common
-99	0.011	Low
-64	0.0068	Rare
-76	0.24	Common
303	0.29	Common
-4383	0.0045	Rare
320	0.0045	Rare
302	0.23	Common
321	0.0023	Singleton
-85	0.0045	Rare
349	0.31	Common
-174	0.25	Common
163	0.13	Common
72	0.009	Rare
-67	0.39	Common
-368	0.07	Common
-128	0.5	Common
-149	0.014	Low
133	0.034	Low
-1365	0.0023	Singleton
232	0.063	Common
65	0.056	Common
306	0.077	Common
-1085	0.12	Common
78	0.36	Common
-710	0.0023	Singleton
-56	0.059	Common
79	0.23	Common
-98	0.33	Common
116	0.043	Low
408	0	Rare
306	0.02	Low
88	0.2	Common
-312	0.2	Common
312	0.0068	Rare
-55	0.13	Common
125	0.43	Common
205	0.12	Common
-108	0.0045	Rare
326	0.47	Common
-812	0.038	Low
679	0	Rare
-65	0.036	Low
-95	0.35	Common
-127	0.0023	Singleton
74	0.23	Common
170	0.0023	Singleton
305	0.0023	Singleton
-1782	0.0023	Singleton
59	0.052	Common
58	0.28	Common
-64	0.0023	Singleton
2753	0.01	Low
-497	0.09	Common
1978	0.11	Common
-305	0.068	Common
321	0.0023	Singleton
-313	0.34	Common
-53	0.35	Common
-891	0.0023	Singleton
326	0.047	Low
-329	0.01	Low
319	0.41	Common
-2765	0.009	Rare
-151	0.043	Low
87	0.009	Rare
-87	0.0023	Singleton
-4744	0.016	Low
321	0.009	Rare
-381	0.009	Rare
279	0.34	Common
58	0.041	Low
-52	0.43	Common
313	0.0023	Singleton
172	0.09	Common
-1265	0.059	Common
71	0.041	Low
116	0.19	Common
-301	0.22	Common
-646	0.32	Common
310	0.49	Common
-316	0.18	Common
-6181	0.029	Low
315	0.13	Common
-311	0.45	Common
634	0.17	Common
309	0.2	Common
-118	0.22	Common
-80	0.043	Low
1246	0.02	Low
-2155	0.05	Common
90	0	Singleton
948	0.01	Low
326	0.0023	Singleton
-6111	0.0023	Singleton
-205	0.0045	Rare
-99	0.0023	Singleton
63	0.45	Common
-84	0.44	Common
-53	0.11	Common
508	0.21	Common
-688	0.0068	Rare
61	0.0023	Singleton
-129	0.095	Common
196	0.3	Common
59	0.23	Common
-75	0.25	Common
598	0.16	Common
-54	0.072	Common
317	0.018	Low
320	0.0045	Rare
-419	0.02	Low
-82	0.25	Common
75	0.041	Low
-635	0.0023	Singleton
326	0.11	Common
5437	0.15	Common
6005	0.0045	Rare
-73	0.0023	Singleton
-54	0.24	Common
-84	0.0023	Singleton
-68	0.009	Rare
279	0.029	Low
-119	0.0023	Singleton
308	0.079	Common
217	0.4	Common
-13199	0.0023	Singleton
57	0.0023	Singleton
6254	0.05	Common
-1943	0.0045	Rare
540	0.02	Low
231	0.41	Common
-116	0.0023	Singleton
315	0.0023	Singleton
315	0.097	Common
52	0.043	Low
323	0.023	Low
-52	0.0023	Singleton
-1046	0.009	Rare
-52	0.0068	Rare
-78	0.0023	Singleton
-60	0.0045	Rare
-63	0.02	Low
-91	0.0023	Singleton
308	0.0023	Singleton
-252	0.0023	Singleton
-305	0.0023	Singleton
329	0.43	Common
87	0.25	Common
-161	0.014	Low
574	0	Rare
4357	0.14	Common
-57	0.0045	Rare
-4794	0.0045	Rare
-3587	0.0023	Singleton
316	0.0045	Rare
75	0.0045	Rare
-133	0.029	Low
170	0.2	Common
-181	0.061	Common
-305	0.0023	Singleton
53	0.3	Common
82	0.31	Common
58	0.42	Common
-59	0.0600000000000001	Common
-54	0.22	Common
63	0.016	Low
53	0.0045	Rare
-6110	0.0023	Singleton
65	0.032	Low
59	0.21	Common
-82	0.17	Common
-1256	0.23	Common
67	0.26	Common
-94	0.0023	Singleton
-197	0.0023	Singleton
705	0.27	Common
4199	0.0023	Singleton
55	0.41	Common
-135	0.1	Common
436	0	Rare
59	0.4	Common
-107	0.027	Low
-58	0.22	Common
289	0.48	Common
5982	0.0023	Singleton
2668	0.0045	Rare
148	0.023	Low
316	0.0023	Singleton
-54	0.0045	Rare
-56	0.088	Common
77	0.34	Common
326	0.05	Common
401	0.39	Common
-891	0.014	Low
65	0.047	Low
341	0.099	Common
-72	0.016	Low
138	0.0023	Singleton
-3694	0.4	Common
-137	0.081	Common
308	0.22	Common
59	0.13	Common
-59	0.13	Common
313	0.0068	Rare
107	0.18	Common
-319	0.3	Common
-52	0.45	Common
-1039	0.2	Common
-62	0.22	Common
318	0.0023	Singleton
646	0	Rare
1585	0	Rare
323	0.0023	Singleton
470	0	Rare
-1510	0.054	Common
-60	0.46	Common
-104	0.014	Low
-62	0.12	Common
455	0.32	Common
61	0.083	Common
-79	0.44	Common
-78	0.31	Common
544	0.34	Common
-171	0.18	Common
52	0.02	Low
932	0.061	Common
315	0.0023	Singleton
-321	0.04	Low
3124	0.23	Common
-54	0.0023	Singleton
179	0.34	Common
76	0.009	Rare
-60	0.0023	Singleton
-3857	0.47	Common
316	0.17	Common
-317	0.16	Common
305	0.1	Common
55	0.081	Common
55	0.39	Common
1978	0.054	Common
84	0.081	Common
-1614	0.0023	Singleton
57	0.31	Common
-340	0.05	Common
-67	0.45	Common
252	0.07	Common
-66	0.0045	Rare
230	0.35	Common
68	0.46	Common
1965	0.043	Low
-184	0.0023	Singleton
76	0.047	Low
-56	0.074	Common
-72	0.0023	Singleton
-70	0.14	Common
58	0.23	Common
209	0.17	Common
-75	0.28	Common
75	0.35	Common
-65	0.0023	Singleton
-59	0.46	Common
62	0.0023	Singleton
53	0.37	Common
624	0.0023	Singleton
96	0.0045	Rare
-325	0.41	Common
51	0.14	Common
466	0.059	Common
-68	0.016	Low
297	0.0023	Singleton
-53	0.15	Common
53	0.0023	Singleton
267	0.02	Low
-914	0.07	Common
-58	0.18	Common
62	0.26	Common
149	0.0045	Rare
-325	0.4	Common
-158	0.0045	Rare
-154	0.0023	Singleton
-60	0.41	Common
57	0.25	Common
-110	0.047	Low
-59	0.15	Common
507	0.02	Low
305	0.074	Common
76	0.0023	Singleton
314	0.009	Rare
-116	0.01	Low
56	0.13	Common
1857	0.018	Low
-161	0.0023	Singleton
106	0.0023	Singleton
317	0.12	Common
-268	0.0068	Rare
-57	0.009	Rare
56	0.15	Common
85	0.0068	Rare
-84	0.0023	Singleton
-55	0.077	Common
63	0.018	Low
315	0.32	Common
263	0.014	Low
59	0.0600000000000001	Common
-3919	0.065	Common
-1003	0.11	Common
-54	0.14	Common
232	0.22	Common
307	0.22	Common
-2832	0.0023	Singleton
-531	0.029	Low
78	0.36	Common
201	0.01	Low
-52	0.016	Low
5633	0.072	Common
-107	0.0023	Singleton
-75	0.016	Low
-312	0.047	Low
315	0.018	Low
236	0.14	Common
52	0.025	Low
2048	0.0023	Singleton
-113	0.0023	Singleton
58	0.043	Low
105	0.0023	Singleton
51	0.041	Low
1858	0.03	Low
93	0.39	Common
-61	0.016	Low
-72	0.009	Rare
2648	0.0023	Singleton
-844	0.26	Common
633	0.025	Low
-6109	0.15	Common
-504	0.0045	Rare
5950	0.0023	Singleton
101	0.12	Common
-803	0.0023	Singleton
-350	0	Rare
-1427	0.0023	Singleton
-91	0.0023	Singleton
52	0.0023	Singleton
-51	0.3	Common
-71	0.043	Low
364	0.04	Low
-77	0.0023	Singleton
-2418	0.33	Common
307	0.029	Low
-82	0.009	Rare
-185	0.025	Low
-61	0.26	Common
55	0.49	Common
-159	0.086	Common
54	0.056	Common
-161	0.0023	Singleton
-340	0	Rare
109	0.0023	Singleton
318	0.0023	Singleton
2612	0.0045	Rare
319	0.2	Common
-1904	0.0023	Singleton
77	0.22	Common
80	0.4	Common
294	0.0023	Singleton
60	0.077	Common
-2792	0.43	Common
313	0.0023	Singleton
-67	0.18	Common
58	0.2	Common
-78	0.29	Common
-61	0.24	Common
-194	0.0045	Rare
110	0.47	Common
-141	0.0023	Singleton
74	0.0023	Singleton
-1376	0.016	Low
55	0.32	Common
-120	0.009	Rare
219	0.44	Common
188	0.43	Common
-58	0.49	Common
-3082	0.0023	Singleton
72	0.18	Common
2059	0.34	Common
-187	0.48	Common
327	0.13	Common
-79	0.07	Common
128	0.032	Low
205	0.0023	Singleton
-97	0.5	Common
-75	0.0023	Singleton
62	0.19	Common
321	0.29	Common
87	0.32	Common
-133	0.0023	Singleton
306	0.0023	Singleton
311	0.0023	Singleton
276	0.43	Common
-81	0.21	Common
53	0.34	Common
-270	0.079	Common
-81	0.0023	Singleton
300	0.0023	Singleton
-6096	0.083	Common
58	0.0023	Singleton
1900	0.0045	Rare
314	0.13	Common
60	0.0023	Singleton
-158	0.02	Low
-277	0.26	Common
57	0.11	Common
-90	0.0045	Rare
-60	0.23	Common
79	0.11	Common
-331	0.11	Common
-333	0.15	Common
-1791	0.0023	Singleton
309	0.014	Low
-586	0.025	Low
-80	0.025	Low
-61	0.46	Common
57	0.01	Low
63	0.0023	Singleton
-67	0.21	Common
52	0.02	Low
85	0.3	Common
147	0.1	Common
-332	0.26	Common
-52	0.036	Low
-67	0.14	Common
69	0.079	Common
262	0.44	Common
-91	0.025	Low
-64	0.19	Common
1802	0.0023	Singleton
64	0.0068	Rare
-153	0.0023	Singleton
-124	0.0045	Rare
-12575	0.0023	Singleton
-858	0.27	Common
-58	0.36	Common
-122	0.0023	Singleton
-161	0.34	Common
274	0.0023	Singleton
-966	0.0023	Singleton
54	0.48	Common
-198	0.1	Common
155	0.081	Common
79	0.24	Common
2738	0.0023	Singleton
144	0.052	Common
-51	0.032	Low
-137	0.1	Common
120	0.061	Common
-566	0.0023	Singleton
-321	0	Rare
-307	0.2	Common
-60	0.43	Common
-353	0.32	Common
316	0.22	Common
318	0.27	Common
68	0.099	Common
-59	0.14	Common
56	0.0045	Rare
65	0.13	Common
-153	0.0023	Singleton
1111	0	Rare
315	0.09	Common
-2002	0.009	Rare
63	0.036	Low
-59	0.0023	Singleton
61	0.0023	Singleton
391	0.0023	Singleton
-325	0.29	Common
-332	0.0023	Singleton
-332	0	Rare
737	0.0023	Singleton
-51	0.0045	Rare
326	0.0023	Singleton
176	0.083	Common
-222	0.27	Common
463	0.025	Low
-249	0.25	Common
-2961	0.0023	Singleton
5991	0.19	Common
76	0.0023	Singleton
-4220	0.0023	Singleton
68	0.043	Low
-311	0	Rare
-227	0.018	Low
-53	0.0023	Singleton
75	0.01	Low
3607	0.0023	Singleton
251	0	Rare
-60	0.47	Common
299	0.13	Common
56	0.016	Low
-410	0.42	Common
61	0.15	Common
-5321	0.0023	Singleton
315	0.23	Common
52	0.0023	Singleton
-60	0.15	Common
316	0.16	Common
-3916	0.0045	Rare
5977	0.0023	Singleton
-148	0.0023	Singleton
-8516	0.0068	Rare
-45517	0.09	Common
9245	0.045	Low
162	0	Singleton
-53	0.02	Low
52	0.063	Common
-57	0.11	Common
320	0.052	Common
8116	0.034	Low
53	0.38	Common
82	0.01	Low
65	0.0023	Singleton
-316	0	Rare
-352	0.24	Common
325	0.0068	Rare
-70	0.0045	Rare
-28209	0.0023	Singleton
57	0.023	Low
-65	0.032	Low
-251	0.38	Common
-12947	0.0023	Singleton
-58	0.0023	Singleton
-61	0.33	Common
80	0.27	Common
64	0.28	Common
318	0.0023	Singleton
-767	0.0023	Singleton
-121	0	Rare
299	0.0023	Singleton
-54	0.49	Common
-734	0.077	Common
-100	0.3	Common
312	0.39	Common
71	0.2	Common
3664	0.0023	Singleton
141	0.0068	Rare
-68	0.032	Low
263	0.49	Common
[truncated: 70,471 more rows]
