# Supplementary material for: Construction of a trio-based structural variation panel utilizing activated T lymphocytes and long-read sequencing technology
Source: Commun Biol. 2022 Sep 20;5:991. doi: 10.1038/s42003-022-03953-1 (PMC9489684; doi:10.1038/s42003-022-03953-1)
Supplement: Supplementary file 9 — Supplementary Data 3 [file 42003_2022_3953_MOESM9_ESM.zip › SuppData3/fig3-d.csv]

Category	ToMMo_MAF.CLASS	ToMMo_SVTYPE	count
Unique	Singleton	DEL	6134
Unique	Singleton	INS	4507
Unique	Rare	DEL	3569
Unique	Rare	INS	2659
Unique	Low	DEL	3798
Unique	Low	INS	2869
Unique	Common	DEL	5693
Unique	Common	INS	4050
Overlapped	Singleton	DEL	940
Overlapped	Singleton	INS	1143
Overlapped	Rare	DEL	1611
Overlapped	Rare	INS	2029
Overlapped	Low	DEL	2467
Overlapped	Low	INS	3538
Overlapped	Common	DEL	11974
Overlapped	Common	INS	14602
