# Supplementary material for: Construction of a trio-based structural variation panel utilizing activated T lymphocytes and long-read sequencing technology
Source: Commun Biol. 2022 Sep 20;5:991. doi: 10.1038/s42003-022-03953-1 (PMC9489684; doi:10.1038/s42003-022-03953-1)
Supplement: Supplementary file 9 — Supplementary Data 3 [file 42003_2022_3953_MOESM9_ESM.zip › SuppData3/fig2-f-ins.csv]

n50	ins.mean.len
8224	391.117483204981
10792	414.136713231832
11802	431.092956166359
12208	429.64185257032
13171	433.05896943511
13467	422.120279831465
14206	425.447633637023
14212	430.299111393208
14340	413.212494046674
15519	435.884109632446
15558	422.609453517588
15629	433.26792543021
16581	439.282912930529
17005	441.20780182701
17166	432.715348472984
17434	443.265571007164
17600	439.911194446661
17667	438.015208825847
17703	431.70186581977
17997	429.341774233331
18054	444.178649407361
18360	439.661975349767
18495	427.694705278939
18501	436.046987285793
19421	440.088950937375
19563	435.912227457871
19651	449.193280191995
20515	442.497072647811
21035	444.093704949544
21222	446.933089266241
21271	441.948292525773
21358	445.318272213825
21456	451.789575914535
21480	439.112919958503
21488	452.424533022015
21618	438.947953944297
21718	450.491156462585
21746	450.901950975488
21801	450.250038325924
21873	451.800757692902
22018	447.513979680239
22112	441.511683357177
22140	442.495163336505
22184	450.173002142687
22249	437.36340912756
22273	453.059149421541
22463	437.342963653308
22531	453.1762042314
22705	452.054813046937
22774	460.883671811535
22788	442.428830676976
22831	440.697288452548
22839	453.934516670664
22913	442.111816141763
22936	449.545092838196
22942	450.737053045187
22994	444.412368728121
23099	451.223575294492
23183	443.779039507925
23200	443.855819573097
23255	455.375078468299
23270	448.263903172217
23313	452.624628061341
23393	442.6
23496	450.089303851863
23555	446.648971000935
23559	446.09060138539
23657	449.74795196055
23664	462.153746034328
23777	438.654308381117
23779	451.859336066233
23809	450.961047203491
23863	451.659690344667
23904	452.897598870056
23935	454.007354631119
24027	451.370845980232
24053	462.642124801131
24084	454.04156954157
24088	449.448499531103
24120	451.624597340382
24222	451.68977028853
24244	457.659906519845
24246	463.0906729634
24273	448.949561065763
24332	448.027262551967
24340	452.242866407263
24363	453.266428287644
24384	449.001790301238
24420	452.932397048322
24461	457.91154889137
24494	437.299976655513
24519	459.209814008706
24660	454.016250770179
24671	453.322689471207
24676	458.506516290727
24699	463.48334200937
24705	458.860685515716
24716	451.282687747036
24772	450.739699653446
24821	463.015086887836
24823	452.405166284857
24845	451.778896052838
24849	441.090539165819
24857	460.350492880613
24878	455.275252133437
24904	452.631550090076
24981	450.486135398451
25034	460.017879948914
25126	460.865115174543
25130	455.49047506126
25150	451.074968533669
25247	448.26060368483
25289	453.023279510895
25315	449.010925598215
25337	449.605192124484
25340	465.332271762208
25369	449.73751541307
25383	448.536604121809
25396	457.816055576997
25414	455.856426581775
25428	451.659462433197
25459	455.554466403162
25487	461.096056133559
25524	456.867597535934
25545	450.707294191228
25558	449.17953517392
25568	449.934939569926
25615	459.742739874545
25671	469.349021174591
25681	453.51479011377
25710	453.174509651911
25740	455.025733281189
25754	457.11389632514
25785	453.706056129985
25796	459.657488356892
25829	450.60309402949
25831	457.286058597575
25863	448.625039025913
25864	460.688505296195
25871	447.796751776372
25874	459.202899674368
25877	460.736294075885
25877	461.369866228585
25894	464.192490916431
25937	453.130594391939
25939	456.34432574702
25977	471.531466838793
25978	458.284707864308
26053	458.187015271448
26060	466.832506203474
26111	461.39673550966
26115	450.135414994381
26128	455.085128044483
26140	453.879313124798
26140	455.572971694394
26146	460.598318290519
26157	454.698766198495
26159	452.589973989123
26161	460.709860689548
26177	469.084603258014
26177	457.743742735374
26193	458.751305839245
26194	454.533818527015
26211	459.605572657668
26280	449.509439924165
26299	453.24311008468
26309	456.657308657465
26339	449.426599063963
26378	461.782560706402
26442	459.620988127154
26445	448.209520898602
26479	459.545619002674
26489	463.102395113326
26505	465.923318459759
26506	453.006299580028
26517	453.727566120907
26523	450.518864285163
26570	456.673532841042
26660	461.129856085184
26670	462.392062868369
26732	457.027234308969
26744	448.994752276586
26747	458.946456325769
26747	465.128905648761
26754	453.433165048544
26770	448.834356304871
26771	456.767195767196
26785	459.691610504299
26819	469.833373082121
26862	462.994005836422
26879	453.226429615947
26883	455.946998974683
26889	454.791823561054
26892	453.497331392528
26954	453.498294868745
26981	448.045425616547
26998	455.231802392898
27032	475.619546398892
27037	455.208359229335
27089	470.081933601451
27095	448.123748435544
27107	458.006235510432
27134	447.676984370211
27223	470.572809172809
27293	465.090568862275
27302	454.958681452225
27303	462.728806813659
27311	458.371351308359
27316	458.46681503855
27368	461.67182346474
27423	454.674002007567
27451	460.342898597453
27464	451.206633243347
27470	466.938215102975
27475	457.642343836374
27488	443.94261187505
27569	455.512317985045
27593	460.378944005112
27602	459.583120204604
27623	455.45679933665
27624	462.841681644135
27710	452.799861655522
27711	459.582072266831
27733	461.302611248455
27776	461.454745389951
27781	463.406118728699
27810	457.544030253917
27810	464.498049008897
27818	449.080955434434
27820	456.400967003139
27840	460.874980718803
27855	469.57179528317
27855	465.404238618524
27863	452.920415749943
27875	461.537374052956
27885	458.693730090902
27890	465.570824017886
27946	450.891004799505
27991	460.946174101611
27995	455.187387246059
27999	453.706251892219
28016	454.884057971014
28029	457.38732226547
28048	458.585156312147
28074	458.4890625
28088	453.403499264535
28106	458.282706411166
28106	456.155092233762
28124	455.681553703412
28157	461.067682788803
28180	464.301836654943
28205	461.667862154998
28225	472.147357802437
28237	476.539688164422
28319	452.472949526814
28329	466.551483973091
28346	462.010133828421
28487	460.592202141901
28526	456.790625963614
28573	461.69579485614
28578	459.873182613991
28580	461.879558102832
28616	462.666537055759
28623	456.877629368951
28651	443.415907852751
28659	455.596750253886
28662	460.795114778204
28693	461.248232521603
28807	463.354717271051
28871	460.262501984442
28877	457.961214556131
28926	452.413003239241
28964	471.241839296924
28966	453.849450909687
29001	450.115236674778
29027	467.513540047451
29052	463.53158907272
29081	456.949757636378
29110	460.823623730625
29112	453.726914762199
29121	457.6458606589
29133	466.418708240534
29163	466.433051388446
29247	447.900593815069
29373	460.133106611832
29387	463.183686128557
29427	453.203686914476
29442	463.878398731669
29508	459.055690451946
29552	461.471942217636
29557	460.014638680195
29563	456.683055975794
29598	460.152945828391
29610	466.220609233698
29700	464.505631251477
29755	463.043048973144
29891	458.553651091806
29909	461.43234089477
29922	459.743281963912
29952	458.53645474715
29966	472.065875941657
29968	458.584956919972
29996	461.272860560228
30014	463.033416420003
30016	458.424416820135
30093	474.748276700998
30142	468.662032002486
30160	465.071685685839
30277	470.126676480209
30281	458.065867794486
30364	458.939946758534
30532	459.052272192136
30535	460.266408368849
30553	466.256798999687
30692	452.032846153846
30787	464.92643659839
30795	455.413453397984
30988	476.772264843229
31000	468.76909018673
31293	470.393607305936
31320	467.775846153846
31457	462.956928264868
31500	461.432915506035
31563	464.818897637795
31597	453.944490976928
31676	460.921220029359
31707	458.825412667946
32018	463.892480674631
32045	468.335749185668
32825	471.423031819248
33114	456.339752934858
33204	466.790143084261
34634	457.173574129814
