# Supplementary material for: Construction of a trio-based structural variation panel utilizing activated T lymphocytes and long-read sequencing technology
Source: Commun Biol. 2022 Sep 20;5:991. doi: 10.1038/s42003-022-03953-1 (PMC9489684; doi:10.1038/s42003-022-03953-1)
Supplement: Supplementary file 9 — Supplementary Data 3 [file 42003_2022_3953_MOESM9_ESM.zip › SuppData3/fig3-b-sessionInfo.txt]

R version 4.2.1 (2022-06-23)
Platform: x86_64-pc-linux-gnu (64-bit)
Running under: Ubuntu 20.04.4 LTS

Matrix products: default
BLAS:   /share1/pkg/software/ubuntu-20.04/devel/R/4.2.1/lib/R/lib/libRblas.so
LAPACK: /share1/pkg/software/ubuntu-20.04/devel/R/4.2.1/lib/R/lib/libRlapack.so

locale:
 [1] LC_CTYPE=ja_JP.UTF-8       LC_NUMERIC=C              
 [3] LC_TIME=ja_JP.UTF-8        LC_COLLATE=ja_JP.UTF-8    
 [5] LC_MONETARY=ja_JP.UTF-8    LC_MESSAGES=ja_JP.UTF-8   
 [7] LC_PAPER=ja_JP.UTF-8       LC_NAME=C                 
 [9] LC_ADDRESS=C               LC_TELEPHONE=C            
[11] LC_MEASUREMENT=ja_JP.UTF-8 LC_IDENTIFICATION=C       

attached base packages:
[1] stats     graphics  grDevices utils     datasets  methods   base     

other attached packages:
[1] ggsci_2.9     dplyr_1.0.9   ggplot2_3.3.6

loaded via a namespace (and not attached):
 [1] magrittr_2.0.3   tidyselect_1.1.2 munsell_0.5.0    colorspace_2.0-3
 [5] R6_2.5.1         rlang_1.0.3      fansi_1.0.3      grid_4.2.1      
 [9] gtable_0.3.0     utf8_1.2.2       cli_3.3.0        DBI_1.1.3       
[13] withr_2.5.0      ellipsis_0.3.2   digest_0.6.29    assertthat_0.2.1
[17] tibble_3.1.7     lifecycle_1.0.1  crayon_1.5.1     farver_2.1.1    
[21] purrr_0.3.4      vctrs_0.4.1      glue_1.6.2       labeling_0.4.2  
[25] compiler_4.2.1   pillar_1.7.0     generics_0.1.3   scales_1.2.0    
[29] pkgconfig_2.0.3 
