# Supplementary material for: Construction of a trio-based structural variation panel utilizing activated T lymphocytes and long-read sequencing technology
Source: Commun Biol. 2022 Sep 20;5:991. doi: 10.1038/s42003-022-03953-1 (PMC9489684; doi:10.1038/s42003-022-03953-1)
Supplement: Supplementary file 9 — Supplementary Data 3 [file 42003_2022_3953_MOESM9_ESM.zip › SuppData3/fig5-a.csv]

CHROM	INFO.SVTYPE	chrlength	count	Nbase
chr1	DEL	248956422	3252	18470101
chr1	INS	248956422	2917	18470101
chr2	DEL	242193529	2729	1642388
chr2	INS	242193529	2750	1642388
chr3	DEL	198295559	2004	195215
chr3	INS	198295559	2072	195215
chr4	DEL	190214555	2310	461588
chr4	INS	190214555	2178	461588
chr5	DEL	181538259	2146	272281
chr5	INS	181538259	2044	272281
chr6	DEL	170805979	1967	727255
chr6	INS	170805979	2073	727255
chr7	DEL	159345973	2330	375338
chr7	INS	159345973	2260	375338
chr8	DEL	145138636	1682	370000
chr8	INS	145138636	1622	370000
chr9	DEL	138394717	1761	16604064
chr9	INS	138394717	1811	16604064
chr10	DEL	133797422	1955	534016
chr10	INS	133797422	1840	534016
chr11	DEL	135086622	1567	552080
chr11	INS	135086622	1595	552080
chr12	DEL	133275309	1629	136588
chr12	INS	133275309	1620	136588
chr13	DEL	114364328	1383	16381200
chr13	INS	114364328	1405	16381200
chr14	DEL	107043718	995	16475569
chr14	INS	107043718	990	16475569
chr15	DEL	101991189	1025	17349561
chr15	INS	101991189	1134	17349561
chr16	DEL	90338345	1444	8531901
chr16	INS	90338345	1266	8531901
chr17	DEL	83257441	1474	336725
chr17	INS	83257441	1371	336725
chr18	DEL	80373285	1092	281935
chr18	INS	80373285	1032	281935
chr19	DEL	58617616	1184	176858
chr19	INS	58617616	1097	176858
chr20	DEL	64444167	1100	497051
chr20	INS	64444167	1070	497051
chr21	DEL	46709983	847	6621300
chr21	INS	46709983	756	6621300
chr22	DEL	50818468	917	11658686
chr22	INS	50818468	774	11658686
