# Supplementary material for: Construction of a trio-based structural variation panel utilizing activated T lymphocytes and long-read sequencing technology
Source: Commun Biol. 2022 Sep 20;5:991. doi: 10.1038/s42003-022-03953-1 (PMC9489684; doi:10.1038/s42003-022-03953-1)
Supplement: Supplementary file 9 — Supplementary Data 3 [file 42003_2022_3953_MOESM9_ESM.zip › SuppData3/fig5-b-sessionInfo.txt]

R version 4.2.1 (2022-06-23)
Platform: x86_64-pc-linux-gnu (64-bit)
Running under: Ubuntu 20.04.4 LTS

Matrix products: default
BLAS:   /share1/pkg/software/ubuntu-20.04/devel/R/4.2.1/lib/R/lib/libRblas.so
LAPACK: /share1/pkg/software/ubuntu-20.04/devel/R/4.2.1/lib/R/lib/libRlapack.so

locale:
 [1] LC_CTYPE=ja_JP.UTF-8       LC_NUMERIC=C              
 [3] LC_TIME=ja_JP.UTF-8        LC_COLLATE=ja_JP.UTF-8    
 [5] LC_MONETARY=ja_JP.UTF-8    LC_MESSAGES=ja_JP.UTF-8   
 [7] LC_PAPER=ja_JP.UTF-8       LC_NAME=C                 
 [9] LC_ADDRESS=C               LC_TELEPHONE=C            
[11] LC_MEASUREMENT=ja_JP.UTF-8 LC_IDENTIFICATION=C       

attached base packages:
[1] stats     graphics  grDevices utils     datasets  methods   base     

other attached packages:
[1] lemon_0.4.5   tidyr_1.2.0   ggplot2_3.3.6 dplyr_1.0.9  

loaded via a namespace (and not attached):
 [1] Rcpp_1.0.9       knitr_1.39       magrittr_2.0.3   tidyselect_1.1.2
 [5] munsell_0.5.0    lattice_0.20-45  colorspace_2.0-3 R6_2.5.1        
 [9] rlang_1.0.3      fansi_1.0.3      plyr_1.8.7       tools_4.2.1     
[13] grid_4.2.1       gtable_0.3.0     xfun_0.31        utf8_1.2.2      
[17] cli_3.3.0        DBI_1.1.3        withr_2.5.0      ellipsis_0.3.2  
[21] digest_0.6.29    assertthat_0.2.1 tibble_3.1.7     lifecycle_1.0.1 
[25] crayon_1.5.1     gridExtra_2.3    farver_2.1.1     purrr_0.3.4     
[29] vctrs_0.4.1      glue_1.6.2       compiler_4.2.1   pillar_1.7.0    
[33] generics_0.1.3   scales_1.2.0     pkgconfig_2.0.3 
