# Supplementary material for: Construction of a trio-based structural variation panel utilizing activated T lymphocytes and long-read sequencing technology
Source: Commun Biol. 2022 Sep 20;5:991. doi: 10.1038/s42003-022-03953-1 (PMC9489684; doi:10.1038/s42003-022-03953-1)
Supplement: Supplementary file 9 — Supplementary Data 3 [file 42003_2022_3953_MOESM9_ESM.zip › SuppData3/fig5-c.csv]

CHROM	POS	INFO.SVTYPE
chr1	10131	INS
chr1	32026	INS
chr1	34046	INS
chr1	43178	DEL
chr1	59604	INS
chr1	65579	DEL
chr1	66297	INS
chr1	67899	DEL
chr1	83832	DEL
chr1	88773	INS
chr1	90060	DEL
chr1	90101	INS
chr1	95081	INS
chr1	121031	INS
chr1	126244	DEL
chr1	132635	DEL
chr1	136874	INS
chr1	157352	INS
chr1	180325	DEL
chr1	191379	INS
chr1	204562	INS
chr1	257940	INS
chr1	265864	INS
chr1	266953	INS
chr1	267213	DEL
chr1	271666	INS
chr1	297551	INS
chr1	349511	INS
chr1	351374	DEL
chr1	356308	DEL
chr1	362692	INS
chr1	367584	DEL
chr1	368828	DEL
chr1	371881	DEL
chr1	373944	DEL
chr1	374068	INS
chr1	379620	DEL
chr1	381269	INS
chr1	381275	DEL
chr1	382455	DEL
chr1	419647	DEL
chr1	432645	INS
chr1	432653	DEL
chr1	432695	DEL
chr1	434231	INS
chr1	434627	DEL
chr1	447136	DEL
chr1	492254	INS
chr1	492304	DEL
chr1	495259	DEL
chr1	515946	INS
chr1	591441	DEL
chr1	596714	DEL
chr1	597902	INS
chr1	597913	DEL
chr1	600629	INS
chr1	602266	INS
chr1	607751	DEL
chr1	609429	DEL
chr1	610602	INS
chr1	611393	DEL
chr1	612369	INS
chr1	629056	DEL
chr1	668346	INS
chr1	668397	DEL
chr1	668490	DEL
chr1	669559	DEL
chr1	669664	INS
chr1	700399	INS
chr1	710584	INS
chr1	712056	INS
chr1	714398	DEL
chr1	716269	INS
chr1	721695	INS
chr1	722357	DEL
chr1	727306	INS
chr1	744874	INS
chr1	748225	INS
chr1	775242	INS
chr1	778709	INS
chr1	789485	INS
chr1	790469	DEL
chr1	791421	DEL
chr1	791568	INS
chr1	795601	INS
chr1	803229	DEL
chr1	806368	INS
chr1	814599	INS
chr1	820521	DEL
chr1	820892	INS
chr1	831215	DEL
chr1	835029	DEL
chr1	839382	INS
chr1	839464	DEL
chr1	844394	INS
chr1	853467	INS
chr1	853551	DEL
chr1	861837	DEL
chr1	861870	INS
chr1	866817	INS
chr1	868481	INS
chr1	872703	DEL
chr1	872773	INS
chr1	875985	DEL
chr1	876074	INS
chr1	904491	DEL
chr1	904533	INS
chr1	908708	DEL
chr1	933978	INS
chr1	934059	DEL
chr1	936286	DEL
chr1	938038	DEL
chr1	956778	DEL
chr1	964638	DEL
chr1	964721	INS
chr1	970023	DEL
chr1	970036	INS
chr1	976734	DEL
chr1	976751	INS
chr1	977863	DEL
chr1	977953	INS
chr1	984235	DEL
chr1	984608	INS
chr1	992997	DEL
chr1	996313	INS
chr1	996522	DEL
chr1	998774	INS
chr1	1028488	DEL
chr1	1029594	INS
chr1	1029702	DEL
chr1	1041757	DEL
chr1	1064870	DEL
chr1	1064892	INS
chr1	1068802	INS
chr1	1075937	DEL
chr1	1076257	INS
chr1	1076289	DEL
chr1	1078367	INS
chr1	1080676	DEL
chr1	1080819	INS
chr1	1108744	DEL
chr1	1124070	DEL
chr1	1134804	INS
chr1	1139258	DEL
chr1	1139279	INS
chr1	1140576	DEL
chr1	1141408	INS
chr1	1147284	DEL
chr1	1152428	DEL
chr1	1157312	DEL
chr1	1175885	INS
chr1	1178614	DEL
chr1	1181951	DEL
chr1	1184698	INS
chr1	1184753	DEL
chr1	1192403	INS
chr1	1195893	INS
chr1	1202464	INS
chr1	1207335	DEL
chr1	1226327	DEL
chr1	1240674	INS
chr1	1245140	INS
chr1	1248063	DEL
chr1	1248901	INS
chr1	1270215	INS
chr1	1284181	INS
chr1	1284594	DEL
chr1	1288229	INS
chr1	1288237	DEL
chr1	1289766	INS
chr1	1289876	DEL
chr1	1293766	INS
chr1	1297210	DEL
chr1	1324124	INS
chr1	1339937	INS
chr1	1340978	DEL
chr1	1342915	DEL
chr1	1350016	INS
chr1	1350110	DEL
chr1	1351367	INS
chr1	1366912	DEL
chr1	1382612	INS
chr1	1411332	DEL
chr1	1427477	INS
chr1	1461677	INS
chr1	1477905	INS
chr1	1480165	DEL
chr1	1508193	DEL
chr1	1518606	DEL
chr1	1530540	DEL
chr1	1543706	INS
chr1	1546890	INS
chr1	1565653	INS
chr1	1580568	INS
chr1	1582469	INS
chr1	1595095	INS
chr1	1595833	DEL
chr1	1605563	DEL
chr1	1605582	INS
chr1	1627473	DEL
chr1	1651432	DEL
chr1	1660748	INS
chr1	1666979	DEL
chr1	1717630	DEL
chr1	1718411	INS
chr1	1726190	DEL
chr1	1749612	INS
chr1	1842387	DEL
chr1	1924204	INS
chr1	1928200	DEL
chr1	1928213	INS
chr1	1929392	INS
chr1	1934290	INS
chr1	1934863	DEL
chr1	1937985	DEL
chr1	1948947	INS
chr1	1955070	INS
chr1	1968924	DEL
chr1	1979005	DEL
chr1	1980095	DEL
chr1	1981426	DEL
chr1	1981848	INS
chr1	1993052	DEL
chr1	1993711	INS
chr1	2019232	INS
chr1	2028348	INS
chr1	2060460	DEL
chr1	2071067	INS
chr1	2085701	INS
chr1	2094418	DEL
chr1	2106594	DEL
chr1	2106626	INS
chr1	2110028	INS
chr1	2110092	DEL
chr1	2121499	DEL
chr1	2121677	INS
chr1	2121855	DEL
chr1	2123668	INS
chr1	2123946	DEL
chr1	2141905	INS
chr1	2142262	DEL
chr1	2147681	DEL
chr1	2147708	INS
chr1	2166621	DEL
chr1	2211725	INS
chr1	2244499	DEL
chr1	2261997	DEL
chr1	2280697	INS
chr1	2280711	DEL
chr1	2281927	DEL
chr1	2282125	INS
chr1	2325142	INS
chr1	2331896	INS
chr1	2382192	DEL
chr1	2401370	INS
chr1	2436348	DEL
chr1	2436399	INS
chr1	2440452	INS
chr1	2440590	DEL
chr1	2450689	INS
chr1	2459429	DEL
chr1	2459496	INS
chr1	2462096	DEL
chr1	2462296	INS
chr1	2468490	DEL
chr1	2483872	DEL
chr1	2483941	INS
chr1	2522782	INS
chr1	2538172	INS
chr1	2592381	DEL
chr1	2602155	INS
chr1	2634766	DEL
chr1	2635086	INS
chr1	2649964	DEL
chr1	2654511	DEL
chr1	2659328	DEL
chr1	2669832	DEL
chr1	2674991	DEL
chr1	2675131	INS
chr1	2678270	DEL
chr1	2681512	DEL
chr1	2683331	DEL
chr1	2686201	DEL
chr1	2687584	DEL
chr1	2690362	DEL
chr1	2691656	DEL
chr1	2692801	DEL
chr1	2696249	DEL
chr1	2697354	DEL
chr1	2701048	INS
chr1	2702639	INS
chr1	2746564	INS
chr1	2748081	DEL
chr1	2749416	DEL
chr1	2751947	DEL
chr1	2754834	DEL
chr1	2761412	DEL
chr1	2763777	DEL
chr1	2767435	INS
chr1	2771035	DEL
chr1	2772855	DEL
chr1	2776932	DEL
chr1	2788292	DEL
chr1	2798226	DEL
chr1	2820297	INS
chr1	2848951	DEL
chr1	2849075	INS
chr1	2852156	DEL
chr1	2859231	DEL
chr1	2859553	INS
chr1	2863229	INS
chr1	2877577	INS
chr1	2902781	DEL
chr1	2916525	DEL
chr1	2921527	INS
chr1	2926786	INS
chr1	2944722	DEL
chr1	2949566	INS
chr1	2949684	DEL
chr1	2960033	DEL
chr1	2960118	INS
chr1	2974617	DEL
chr1	2974679	INS
chr1	2976537	INS
chr1	2976725	DEL
chr1	2981061	INS
chr1	2994976	DEL
chr1	3002436	DEL
chr1	3016518	INS
chr1	3026053	INS
chr1	3029201	INS
chr1	3029257	DEL
chr1	3037796	INS
chr1	3042675	INS
chr1	3104580	INS
chr1	3110398	DEL
chr1	3146920	DEL
chr1	3150935	DEL
chr1	3162879	INS
chr1	3162977	DEL
chr1	3165381	INS
chr1	3165485	DEL
chr1	3167629	INS
chr1	3167811	DEL
chr1	3176154	INS
chr1	3176185	DEL
chr1	3181083	INS
chr1	3181131	DEL
chr1	3194691	INS
chr1	3212636	INS
chr1	3215386	INS
chr1	3231422	INS
chr1	3260748	INS
chr1	3270713	DEL
chr1	3287235	INS
chr1	3287486	DEL
chr1	3293386	DEL
chr1	3299483	DEL
chr1	3316669	INS
chr1	3325928	INS
chr1	3325940	DEL
chr1	3345753	DEL
chr1	3351532	INS
chr1	3361843	DEL
chr1	3363853	DEL
chr1	3428203	INS
chr1	3428224	DEL
chr1	3433508	DEL
chr1	3433512	INS
chr1	3443242	DEL
chr1	3450545	INS
chr1	3475009	INS
chr1	3475030	DEL
chr1	3477309	INS
chr1	3493192	DEL
chr1	3493211	INS
chr1	3502046	INS
chr1	3510387	INS
chr1	3543668	DEL
chr1	3546576	INS
chr1	3546655	DEL
chr1	3572282	DEL
chr1	3577055	DEL
chr1	3578855	INS
chr1	3581880	DEL
chr1	3583280	INS
chr1	3583511	DEL
chr1	3585055	DEL
chr1	3587877	INS
chr1	3588237	DEL
chr1	3590845	INS
chr1	3591812	DEL
chr1	3596449	DEL
chr1	3596625	INS
chr1	3640543	DEL
chr1	3643562	DEL
chr1	3645404	DEL
chr1	3658810	DEL
chr1	3675079	DEL
chr1	3675098	INS
chr1	3681862	DEL
chr1	3693899	DEL
chr1	3693935	INS
chr1	3706401	DEL
chr1	3706456	INS
chr1	3739329	DEL
chr1	3762713	DEL
chr1	3797068	INS
chr1	3800426	DEL
chr1	3820488	INS
chr1	3832394	DEL
chr1	3832439	INS
chr1	3834288	DEL
chr1	3868661	INS
chr1	3874343	DEL
chr1	3892009	DEL
chr1	3920510	INS
chr1	3929494	INS
chr1	3929766	DEL
chr1	3973553	INS
chr1	3999737	INS
chr1	3999786	DEL
chr1	4016954	INS
chr1	4064948	DEL
chr1	4077245	INS
chr1	4077307	DEL
chr1	4095094	DEL
chr1	4099926	INS
chr1	4129826	DEL
chr1	4129872	INS
chr1	4136708	INS
chr1	4144631	INS
chr1	4150096	INS
chr1	4162721	INS
chr1	4215882	INS
chr1	4228398	INS
chr1	4302979	INS
chr1	4318380	DEL
chr1	4327135	INS
chr1	4332023	INS
chr1	4333526	INS
chr1	4336513	INS
chr1	4343498	DEL
chr1	4376573	DEL
chr1	4381404	DEL
chr1	4420281	DEL
chr1	4428055	DEL
chr1	4508901	INS
chr1	4515122	DEL
chr1	4515138	INS
chr1	4520736	INS
chr1	4520796	DEL
chr1	4543707	INS
chr1	4616437	DEL
chr1	4632564	DEL
chr1	4632676	INS
chr1	4649310	DEL
chr1	4649698	INS
chr1	4666635	DEL
chr1	4682709	INS
chr1	4740372	INS
chr1	4822291	DEL
chr1	4939475	INS
chr1	4946440	DEL
chr1	4969193	INS
chr1	5075731	INS
chr1	5083085	DEL
chr1	5112402	DEL
chr1	5112422	INS
chr1	5114274	DEL
chr1	5160281	INS
chr1	5214566	INS
chr1	5225262	INS
chr1	5246124	DEL
chr1	5246635	INS
chr1	5304053	DEL
chr1	5334110	INS
chr1	5334224	DEL
chr1	5387175	INS
chr1	5404954	INS
chr1	5414161	DEL
chr1	5414202	INS
chr1	5477454	DEL
chr1	5485503	DEL
chr1	5489739	DEL
chr1	5499373	DEL
chr1	5593289	INS
chr1	5601847	DEL
chr1	5603582	INS
chr1	5632751	DEL
chr1	5633819	INS
chr1	5656000	DEL
chr1	5667679	DEL
chr1	5668115	INS
chr1	5701770	INS
chr1	5713550	DEL
chr1	5713600	INS
chr1	5744130	DEL
chr1	5747831	INS
chr1	5796191	DEL
chr1	5802864	INS
chr1	5809203	DEL
chr1	5816893	DEL
chr1	5816917	INS
chr1	5821425	INS
chr1	5829824	INS
chr1	5832293	INS
chr1	5874238	INS
chr1	5882307	INS
chr1	5884534	DEL
chr1	5957569	DEL
chr1	5977902	INS
chr1	6004951	INS
chr1	6005198	DEL
chr1	6006106	DEL
chr1	6012444	DEL
chr1	6021874	INS
chr1	6025865	DEL
chr1	6025895	INS
chr1	6107714	INS
chr1	6126345	DEL
chr1	6160108	DEL
chr1	6160256	INS
chr1	6258338	INS
chr1	6300773	INS
chr1	6307834	DEL
chr1	6339755	INS
chr1	6354699	DEL
chr1	6518112	DEL
chr1	6558906	INS
chr1	6729029	INS
chr1	6742547	INS
chr1	6754748	INS
chr1	6790809	DEL
chr1	6798566	DEL
chr1	6937588	INS
chr1	6940924	INS
chr1	6984096	INS
chr1	6992130	DEL
chr1	7018140	INS
chr1	7104121	DEL
chr1	7114712	DEL
chr1	7227410	DEL
chr1	7310659	DEL
chr1	7474192	DEL
chr1	7498349	DEL
chr1	7499403	DEL
chr1	7500296	INS
chr1	7510031	DEL
chr1	7520228	INS
chr1	7542592	DEL
chr1	7548651	DEL
chr1	7574107	INS
chr1	7601099	DEL
chr1	7646595	INS
chr1	7740019	INS
chr1	7829942	DEL
chr1	7856598	INS
chr1	7863010	DEL
chr1	7863050	INS
chr1	7864890	DEL
chr1	7903067	DEL
chr1	7903121	INS
chr1	7953057	INS
chr1	7990292	INS
chr1	8026972	INS
chr1	8036098	INS
chr1	8157772	DEL
chr1	8185523	DEL
chr1	8216989	INS
chr1	8228909	INS
chr1	8239281	DEL
chr1	8276902	INS
chr1	8300182	DEL
chr1	8301428	DEL
chr1	8322309	INS
chr1	8331447	INS
chr1	8341454	DEL
chr1	8344910	INS
chr1	8375625	INS
chr1	8386572	INS
chr1	8425285	INS
chr1	8441147	DEL
chr1	8441939	INS
chr1	8502097	INS
chr1	8668941	DEL
chr1	8804513	INS
chr1	8862595	INS
chr1	8912225	INS
chr1	8955634	INS
chr1	8965034	INS
chr1	8977440	DEL
chr1	8977735	INS
chr1	9053384	INS
chr1	9061388	INS
chr1	9063657	DEL
chr1	9077759	INS
chr1	9116220	INS
chr1	9123244	DEL
chr1	9129264	INS
chr1	9170378	INS
chr1	9223385	DEL
chr1	9280415	INS
chr1	9282519	INS
chr1	9310117	DEL
chr1	9310156	INS
chr1	9353193	INS
chr1	9357112	DEL
chr1	9411273	INS
chr1	9415517	DEL
chr1	9512311	INS
chr1	9535579	DEL
chr1	9549952	DEL
chr1	9562062	INS
chr1	9603907	DEL
chr1	9605289	DEL
chr1	9623991	INS
chr1	9756899	DEL
chr1	9768355	INS
chr1	9768655	DEL
chr1	9786591	DEL
chr1	9810141	INS
chr1	9968556	INS
chr1	10035313	INS
chr1	10040689	DEL
chr1	10104744	DEL
chr1	10116299	INS
chr1	10187624	INS
chr1	10218163	INS
chr1	10274728	DEL
chr1	10422433	DEL
chr1	10465993	INS
chr1	10560800	DEL
chr1	10576552	DEL
chr1	10577551	DEL
chr1	10662264	DEL
chr1	10715788	DEL
chr1	10716091	INS
chr1	10744442	DEL
chr1	10744494	INS
chr1	10785136	INS
chr1	10817954	INS
chr1	10853489	DEL
chr1	10971087	INS
chr1	10987388	DEL
chr1	10987454	INS
chr1	10994565	DEL
chr1	11021463	INS
chr1	11041740	INS
chr1	11250230	DEL
chr1	11305780	DEL
chr1	11310564	INS
chr1	11338169	INS
chr1	11352708	DEL
chr1	11373885	INS
chr1	11404665	INS
chr1	11431761	INS
chr1	11440110	INS
chr1	11465169	DEL
chr1	11465190	INS
chr1	11479646	INS
chr1	11486691	INS
chr1	11522530	INS
chr1	11622839	DEL
chr1	11628975	DEL
chr1	11641725	INS
chr1	11679562	DEL
chr1	11770158	INS
chr1	11829641	INS
chr1	11882737	INS
chr1	11909554	INS
chr1	11916355	DEL
chr1	11928616	DEL
chr1	11973739	DEL
chr1	11993047	DEL
chr1	12006220	INS
chr1	12042680	INS
chr1	12062790	DEL
chr1	12071609	DEL
chr1	12090102	INS
chr1	12090138	DEL
chr1	12138982	INS
chr1	12174210	INS
chr1	12230697	DEL
chr1	12407530	DEL
chr1	12415607	INS
chr1	12482760	INS
chr1	12565678	INS
chr1	12582955	DEL
chr1	12677558	INS
chr1	12762179	INS
chr1	12780434	INS
chr1	12787922	INS
chr1	12789356	INS
chr1	12789409	DEL
chr1	12790026	DEL
chr1	12792303	DEL
chr1	12799116	DEL
chr1	12801823	DEL
chr1	12808675	DEL
chr1	12812144	INS
chr1	12813099	DEL
chr1	12816081	DEL
chr1	12823364	INS
chr1	12829734	INS
chr1	12832881	DEL
chr1	12836885	INS
chr1	12838198	DEL
chr1	12847057	INS
chr1	12858828	DEL
chr1	12867587	DEL
chr1	12867808	INS
chr1	12874360	INS
chr1	12881897	INS
chr1	12891659	INS
chr1	12944127	DEL
chr1	12957444	INS
chr1	13008069	DEL
chr1	13011834	INS
chr1	13013601	INS
chr1	13027920	INS
chr1	13037925	DEL
chr1	13038008	INS
chr1	13044590	INS
chr1	13045976	DEL
chr1	13058093	INS
chr1	13091602	INS
chr1	13092143	DEL
chr1	13093132	DEL
chr1	13101419	DEL
chr1	13110592	INS
chr1	13130363	DEL
chr1	13134468	DEL
chr1	13135191	INS
chr1	13144296	DEL
chr1	13151674	DEL
chr1	13161267	DEL
chr1	13170466	DEL
chr1	13182852	DEL
chr1	13190959	INS
chr1	13190991	DEL
chr1	13191024	DEL
chr1	13199667	INS
chr1	13201041	INS
chr1	13202657	INS
chr1	13215368	INS
chr1	13224550	INS
chr1	13229573	DEL
chr1	13235352	DEL
chr1	13239734	INS
chr1	13239853	DEL
chr1	13248933	DEL
chr1	13255541	DEL
chr1	13256782	INS
chr1	13267527	INS
chr1	13278480	DEL
chr1	13286153	INS
chr1	13314932	DEL
chr1	13319910	INS
chr1	13323839	INS
chr1	13327487	DEL
chr1	13327570	INS
chr1	13328935	INS
chr1	13328987	DEL
chr1	13336627	DEL
chr1	13336653	INS
chr1	13345393	INS
chr1	13349115	DEL
chr1	13349290	INS
chr1	13361107	INS
chr1	13362859	INS
chr1	13384058	DEL
chr1	13395028	INS
chr1	13417961	DEL
chr1	13470155	INS
chr1	13478433	DEL
chr1	13501514	DEL
chr1	13501628	INS
chr1	13522146	DEL
chr1	13522170	INS
chr1	13527696	DEL
chr1	13567960	DEL
chr1	13588984	INS
chr1	13605176	DEL
chr1	13605199	INS
chr1	13658426	INS
chr1	13673235	DEL
chr1	13981101	INS
chr1	14110584	DEL
chr1	14492721	INS
chr1	14514462	INS
chr1	14652492	INS
chr1	14681611	DEL
chr1	14786146	INS
chr1	14867961	INS
chr1	14873073	DEL
chr1	14883370	INS
chr1	15001798	DEL
chr1	15036289	INS
chr1	15038949	DEL
chr1	15048581	DEL
chr1	15050027	DEL
chr1	15063794	DEL
chr1	15143968	DEL
chr1	15163635	INS
chr1	15225216	INS
chr1	15314651	INS
chr1	15357401	DEL
chr1	15388332	INS
chr1	15675769	DEL
chr1	15825449	DEL
chr1	15859407	DEL
chr1	15860039	DEL
chr1	15957404	INS
chr1	16002846	INS
chr1	16050020	INS
chr1	16081192	INS
chr1	16084773	DEL
chr1	16089601	INS
chr1	16094736	INS
chr1	16136663	DEL
chr1	16142652	DEL
chr1	16164059	INS
chr1	16166182	DEL
chr1	16166214	INS
chr1	16196229	INS
chr1	16311089	INS
chr1	16409184	DEL
chr1	16424210	INS
chr1	16424294	DEL
chr1	16461428	DEL
chr1	16525143	INS
chr1	16537362	INS
chr1	16539701	INS
chr1	16542524	DEL
chr1	16557885	INS
chr1	16565813	INS
chr1	16579702	DEL
chr1	16619378	DEL
chr1	16660745	DEL
chr1	16663669	INS
chr1	16674425	DEL
chr1	16676420	INS
chr1	16683062	DEL
chr1	16701423	INS
chr1	16730666	INS
chr1	16733038	INS
chr1	16733491	DEL
chr1	16736080	INS
chr1	16744957	DEL
chr1	16799140	DEL
chr1	16799163	DEL
chr1	16799164	DEL
chr1	16850174	INS
chr1	16865315	DEL
chr1	16868237	INS
chr1	16870571	INS
chr1	16882787	DEL
chr1	16950134	DEL
chr1	16951885	DEL
chr1	17166219	INS
chr1	17208476	DEL
chr1	17208570	INS
chr1	17241547	DEL
chr1	17289314	INS
chr1	17292893	INS
chr1	17349692	DEL
chr1	17351959	DEL
chr1	17352148	INS
chr1	17358271	DEL
chr1	17376486	DEL
chr1	17431365	INS
chr1	17437684	INS
chr1	17594206	INS
chr1	17652194	INS
chr1	17683210	DEL
chr1	17689503	INS
chr1	17731830	INS
chr1	17735301	DEL
chr1	17764717	INS
chr1	17768324	INS
chr1	17814543	INS
chr1	17859659	INS
chr1	17868636	INS
chr1	17897496	DEL
chr1	17897580	INS
chr1	17966436	DEL
chr1	18049643	INS
chr1	18049874	DEL
chr1	18208386	INS
chr1	18254357	INS
chr1	18273399	DEL
chr1	18281158	INS
chr1	18305251	DEL
chr1	18330566	DEL
chr1	18354861	DEL
chr1	18359499	INS
chr1	18466082	INS
chr1	18497268	DEL
chr1	18502882	DEL
chr1	18598094	DEL
chr1	18598151	INS
chr1	18602590	DEL
chr1	18604826	DEL
chr1	18744463	INS
chr1	18795174	DEL
chr1	18801357	INS
chr1	18825410	DEL
chr1	18925827	INS
chr1	18934226	INS
chr1	19000031	INS
chr1	19060291	INS
chr1	19060432	DEL
chr1	19061394	INS
chr1	19159906	INS
chr1	19255782	INS
chr1	19320701	DEL
chr1	19366302	INS
chr1	19434931	DEL
chr1	19526699	INS
chr1	19628388	DEL
chr1	19642957	DEL
chr1	19649680	INS
chr1	19673633	DEL
chr1	19797905	DEL
chr1	19855939	DEL
chr1	19874143	INS
chr1	19930601	INS
chr1	19932932	INS
chr1	19959971	DEL
chr1	19970815	INS
chr1	19997589	INS
chr1	20070857	DEL
chr1	20170699	DEL
chr1	20179387	DEL
chr1	20255107	DEL
chr1	20357306	DEL
chr1	20382466	INS
chr1	20463530	INS
chr1	20498411	INS
chr1	20516598	DEL
chr1	20537546	DEL
chr1	20587113	DEL
chr1	20605542	DEL
chr1	20606096	DEL
chr1	20618254	INS
chr1	20623757	INS
chr1	20625989	DEL
chr1	20712760	INS
chr1	20797186	DEL
chr1	20816245	DEL
chr1	20841888	INS
chr1	20965656	INS
chr1	20981547	DEL
chr1	20989072	INS
chr1	21166102	INS
chr1	21179975	INS
chr1	21208854	INS
chr1	21372160	DEL
chr1	21386981	INS
chr1	21388492	DEL
chr1	21418531	INS
chr1	21424739	INS
chr1	21447853	DEL
chr1	21457584	DEL
chr1	21459901	DEL
chr1	21461253	DEL
chr1	21470071	INS
chr1	21502703	INS
chr1	21534360	INS
chr1	21554814	DEL
chr1	21576229	DEL
chr1	21653626	INS
chr1	21660354	INS
chr1	21679985	DEL
chr1	21683819	DEL
chr1	21686846	INS
chr1	21818073	DEL
chr1	21959866	DEL
chr1	22009056	DEL
chr1	22054905	DEL
chr1	22336935	DEL
chr1	22370171	INS
chr1	22424242	DEL
chr1	22431291	INS
chr1	22503149	INS
chr1	22547469	DEL
chr1	22570453	INS
chr1	22575423	INS
chr1	22578000	INS
chr1	22578950	DEL
chr1	22599639	DEL
chr1	22599854	INS
chr1	22659224	INS
chr1	22659297	DEL
chr1	22754887	INS
chr1	22950449	INS
chr1	22956182	INS
chr1	23172681	INS
chr1	23228617	DEL
chr1	23277314	INS
chr1	23324313	DEL
chr1	23325087	DEL
chr1	23392445	INS
chr1	23409650	DEL
chr1	23495241	INS
chr1	23684658	DEL
chr1	23689084	DEL
chr1	23699604	INS
chr1	23703824	INS
chr1	23710982	INS
chr1	23722086	INS
chr1	23799473	INS
chr1	23837115	INS
chr1	23837389	DEL
chr1	23851583	INS
chr1	23884347	INS
chr1	23897123	DEL
chr1	23899884	INS
chr1	23925719	INS
chr1	23935809	DEL
chr1	23987194	DEL
chr1	23993347	DEL
chr1	24011000	INS
chr1	24015677	DEL
chr1	24066739	DEL
chr1	24067353	INS
chr1	24076509	DEL
chr1	24162793	DEL
chr1	24193858	DEL
chr1	24212007	INS
chr1	24212032	DEL
chr1	24219089	INS
chr1	24345066	INS
chr1	24428305	INS
chr1	24478027	DEL
chr1	24614781	INS
chr1	24631863	DEL
chr1	24634902	INS
chr1	24668153	INS
chr1	24709381	INS
chr1	24728544	DEL
chr1	24730345	INS
chr1	24799897	DEL
chr1	24832200	DEL
chr1	24884946	INS
chr1	25002100	INS
chr1	25002221	DEL
chr1	25044973	INS
chr1	25054275	INS
chr1	25108875	INS
chr1	25166832	INS
chr1	25166848	DEL
chr1	25248571	DEL
chr1	25283064	DEL
chr1	25287793	INS
chr1	25300027	INS
chr1	25301275	INS
chr1	25322560	INS
chr1	25331728	DEL
chr1	25368865	DEL
chr1	25379452	DEL
chr1	25391161	DEL
chr1	25393070	DEL
chr1	25405599	INS
chr1	25410274	INS
chr1	25529490	INS
chr1	25573854	DEL
chr1	25589315	INS
chr1	25603916	INS
chr1	25751317	INS
chr1	25767891	INS
chr1	25791561	INS
chr1	26006819	DEL
chr1	26103199	DEL
chr1	26163328	DEL
chr1	26206498	INS
chr1	26282375	INS
chr1	26334760	DEL
chr1	26345024	DEL
chr1	26369732	INS
chr1	26399811	INS
chr1	26441064	DEL
chr1	26488610	INS
chr1	26488645	DEL
chr1	26568123	INS
chr1	26596301	DEL
chr1	26614060	DEL
chr1	26624280	DEL
chr1	26634785	DEL
chr1	26639320	INS
chr1	26648749	DEL
chr1	26763652	DEL
chr1	26803709	DEL
chr1	26814639	INS
chr1	26818655	INS
chr1	26818870	DEL
chr1	26862670	INS
chr1	26868751	INS
chr1	26904040	INS
chr1	26905662	INS
chr1	27030511	INS
chr1	27032871	DEL
chr1	27064843	DEL
chr1	27086509	INS
chr1	27107217	INS
chr1	27160823	DEL
chr1	27354810	INS
chr1	27373704	INS
chr1	27386128	DEL
chr1	27441733	DEL
chr1	27469650	INS
chr1	27477606	DEL
chr1	27487648	INS
chr1	27489359	DEL
chr1	27547200	INS
chr1	27608854	DEL
chr1	27652885	INS
chr1	27669035	DEL
chr1	27698395	INS
chr1	27757104	INS
chr1	27792222	INS
chr1	27792255	DEL
chr1	27818181	INS
chr1	27853635	DEL
chr1	27878469	INS
chr1	27905901	INS
chr1	27915473	INS
chr1	27916994	INS
chr1	27921293	DEL
chr1	27921684	INS
chr1	28216105	DEL
chr1	28247139	INS
chr1	28353525	INS
chr1	28391166	INS
chr1	28395830	INS
chr1	28410214	INS
chr1	28419039	INS
chr1	28439239	INS
chr1	28481772	DEL
chr1	28514971	INS
chr1	28569402	INS
chr1	28571790	INS
chr1	28585877	INS
chr1	28901207	DEL
chr1	28994958	INS
chr1	29046888	INS
chr1	29055666	INS
chr1	29100320	INS
chr1	29275054	INS
chr1	29453791	INS
chr1	29518739	INS
chr1	29536601	DEL
chr1	29552233	INS
chr1	29552233	DEL
chr1	29553844	INS
chr1	29557230	DEL
chr1	29678178	DEL
chr1	29684290	INS
chr1	29700161	DEL
chr1	29707281	DEL
chr1	29707496	INS
chr1	29723865	INS
chr1	29727349	DEL
chr1	29727492	INS
chr1	29771226	INS
chr1	29794643	INS
chr1	29825303	DEL
chr1	29850956	DEL
chr1	29873215	INS
chr1	29887187	DEL
chr1	29905694	INS
chr1	29935661	DEL
chr1	29963024	DEL
chr1	29963269	INS
chr1	30096601	INS
chr1	30184434	DEL
chr1	30191503	INS
chr1	30301402	INS
chr1	30365664	INS
chr1	30375770	DEL
chr1	30438493	INS
chr1	30488838	INS
chr1	30515586	INS
chr1	30524557	DEL
chr1	30567801	DEL
chr1	30594302	DEL
chr1	30597791	INS
chr1	30609777	DEL
chr1	30617671	INS
chr1	30651731	INS
chr1	30651821	DEL
chr1	30655461	INS
chr1	30701500	DEL
chr1	30732370	INS
chr1	30771792	DEL
chr1	30773260	INS
chr1	30776328	DEL
chr1	30781518	DEL
chr1	30795686	DEL
chr1	30812157	INS
chr1	30894637	DEL
chr1	30926464	DEL
chr1	30972347	DEL
chr1	30972388	INS
chr1	30997887	DEL
chr1	31041534	DEL
chr1	31117732	INS
chr1	31176909	DEL
chr1	31247168	DEL
chr1	31252031	INS
chr1	31302241	DEL
chr1	31345559	INS
chr1	31387385	DEL
chr1	31431802	INS
chr1	31481249	DEL
chr1	31495088	INS
chr1	31516120	INS
chr1	31546307	DEL
chr1	31578898	DEL
chr1	31580172	DEL
chr1	31595299	DEL
chr1	31803351	DEL
chr1	31807408	INS
chr1	31815808	INS
chr1	31908114	DEL
chr1	31908169	INS
chr1	31979799	INS
chr1	31983184	DEL
chr1	32000801	INS
chr1	32070398	DEL
chr1	32182086	INS
chr1	32266697	INS
chr1	32284273	INS
chr1	32497539	INS
chr1	32503863	DEL
chr1	32539745	INS
chr1	32581185	INS
chr1	32642783	INS
chr1	32691157	DEL
chr1	32750770	DEL
chr1	32804639	DEL
chr1	32842213	INS
chr1	32974263	DEL
chr1	32986781	INS
chr1	33049578	INS
chr1	33052310	DEL
chr1	33052477	INS
chr1	33059280	INS
chr1	33122152	DEL
chr1	33186815	INS
chr1	33228166	DEL
chr1	33250875	INS
chr1	33319797	DEL
chr1	33356277	INS
chr1	33393727	INS
chr1	33462501	DEL
chr1	33509265	DEL
chr1	33510212	INS
chr1	33864946	INS
chr1	33938423	DEL
chr1	33992322	DEL
chr1	34080965	INS
chr1	34081901	DEL
chr1	34102589	DEL
chr1	34102631	INS
chr1	34206479	DEL
chr1	34219837	INS
chr1	34323938	INS
chr1	34541470	INS
chr1	34574914	INS
chr1	34589024	DEL
chr1	34635821	DEL
chr1	34777661	DEL
chr1	34777840	INS
chr1	34802241	DEL
chr1	34802321	INS
chr1	34839351	INS
chr1	34893925	DEL
chr1	34906029	INS
chr1	34940655	DEL
chr1	34992789	INS
chr1	34995055	INS
chr1	35093447	DEL
chr1	35157011	INS
chr1	35161522	DEL
chr1	35202988	INS
chr1	35260355	INS
chr1	35411322	DEL
chr1	35447245	INS
chr1	35576960	DEL
chr1	35628578	DEL
chr1	35640614	DEL
chr1	35644938	INS
chr1	35838217	INS
chr1	35889010	DEL
chr1	35936334	INS
chr1	36009088	INS
chr1	36083131	DEL
chr1	36084328	DEL
chr1	36120409	DEL
chr1	36133039	INS
chr1	36210725	INS
chr1	36213938	DEL
chr1	36243981	DEL
chr1	36267651	DEL
chr1	36283638	DEL
chr1	36312289	DEL
chr1	36406711	INS
chr1	36491511	INS
chr1	36544087	DEL
chr1	36545023	INS
chr1	36572114	INS
chr1	36632558	DEL
chr1	36636139	INS
chr1	36655481	INS
chr1	36688588	DEL
chr1	36688883	INS
chr1	36700410	DEL
chr1	36700510	INS
chr1	36715949	DEL
chr1	36715984	INS
chr1	36733406	DEL
chr1	36740652	DEL
chr1	36745622	INS
chr1	36750202	INS
chr1	36793822	INS
chr1	36957458	INS
chr1	36957559	DEL
chr1	36958633	DEL
chr1	36959843	DEL
chr1	36973513	INS
chr1	37080397	DEL
chr1	37102944	INS
chr1	37128289	INS
chr1	37131786	INS
chr1	37190735	INS
chr1	37318962	DEL
chr1	37335481	INS
chr1	37350883	DEL
chr1	37365433	INS
chr1	37384507	DEL
chr1	37384514	INS
chr1	37427495	DEL
chr1	37429670	DEL
chr1	37429682	INS
chr1	37440445	INS
chr1	37446191	INS
chr1	37487208	DEL
chr1	37535232	INS
chr1	37611750	INS
chr1	37742574	DEL
chr1	37753665	DEL
chr1	37775718	INS
chr1	37897006	DEL
chr1	37900394	DEL
chr1	37963086	DEL
chr1	37967104	INS
chr1	38118133	INS
chr1	38253670	INS
chr1	38311015	INS
chr1	38372941	DEL
chr1	38485069	INS
chr1	38530168	INS
chr1	38618560	DEL
chr1	38662894	DEL
chr1	38696347	INS
chr1	38729620	INS
chr1	38757088	INS
chr1	38811589	DEL
chr1	38870020	INS
chr1	38888569	INS
chr1	38945865	INS
chr1	39024915	INS
chr1	39044569	INS
chr1	39066898	INS
chr1	39199067	DEL
chr1	39212000	INS
chr1	39234586	INS
chr1	39504381	INS
chr1	39601581	INS
chr1	39664494	INS
chr1	39684339	INS
chr1	39784528	DEL
chr1	39796909	INS
chr1	39913096	DEL
chr1	40008408	DEL
chr1	40008490	INS
chr1	40050413	INS
chr1	40052892	DEL
chr1	40059021	INS
chr1	40086703	DEL
chr1	40132613	INS
chr1	40169587	DEL
chr1	40200955	DEL
chr1	40228242	DEL
chr1	40273539	INS
chr1	40297130	INS
chr1	40318316	INS
chr1	40392609	DEL
chr1	40469702	INS
chr1	40496682	DEL
chr1	40501101	DEL
chr1	40510994	DEL
chr1	40555994	DEL
chr1	40558576	DEL
chr1	40578457	INS
chr1	40642778	DEL
chr1	40734685	INS
chr1	40817389	DEL
chr1	40890125	INS
chr1	40953729	DEL
chr1	41083934	DEL
chr1	41173949	DEL
chr1	41191609	INS
chr1	41327061	INS
chr1	41369871	INS
chr1	41382204	INS
chr1	41425253	INS
chr1	41489840	INS
chr1	41527063	DEL
chr1	41527277	INS
chr1	41531525	DEL
chr1	41544900	INS
chr1	41605136	DEL
chr1	41635581	DEL
chr1	41638289	DEL
chr1	41759321	INS
chr1	41824755	DEL
chr1	41924642	INS
chr1	42018292	INS
chr1	42104018	INS
chr1	42110182	INS
chr1	42166778	DEL
chr1	42181818	DEL
chr1	42222022	INS
chr1	42277509	DEL
chr1	42285393	DEL
chr1	42324118	INS
chr1	42372480	DEL
chr1	42535709	INS
chr1	42542534	DEL
chr1	42546414	INS
chr1	42695405	INS
chr1	42722680	INS
chr1	42750755	DEL
chr1	42994391	DEL
chr1	43065452	INS
chr1	43081358	INS
chr1	43097073	DEL
chr1	43223534	DEL
chr1	43228391	DEL
chr1	43308401	DEL
chr1	43391790	DEL
chr1	43397472	DEL
chr1	43502165	DEL
chr1	43594218	DEL
chr1	43594283	INS
chr1	43626024	DEL
chr1	43631984	INS
chr1	43743249	INS
chr1	43768278	INS
chr1	43871667	DEL
chr1	43904937	INS
chr1	43905606	DEL
chr1	43911572	INS
chr1	43917626	INS
chr1	44099840	DEL
chr1	44139067	DEL
chr1	44140300	DEL
chr1	44164620	DEL
chr1	44193377	INS
chr1	44205514	DEL
chr1	44206713	INS
chr1	44342826	INS
chr1	44468142	INS
chr1	44555566	DEL
chr1	44613123	INS
chr1	44748316	DEL
chr1	44796054	DEL
chr1	44796218	INS
chr1	44816653	DEL
chr1	44816705	INS
chr1	44876576	INS
chr1	44889541	INS
chr1	44942399	INS
chr1	44951951	DEL
chr1	44992467	INS
chr1	45044741	DEL
chr1	45044799	INS
chr1	45223085	INS
chr1	45223102	DEL
chr1	45330030	INS
chr1	45356962	DEL
chr1	45497698	INS
chr1	45499380	DEL
chr1	45517815	DEL
chr1	45523627	DEL
chr1	45539026	INS
chr1	45547763	INS
chr1	45553620	INS
chr1	45560819	DEL
chr1	45586288	INS
chr1	45637529	INS
chr1	45680111	DEL
chr1	45703362	INS
chr1	45709758	DEL
chr1	45710977	INS
chr1	45725088	DEL
chr1	45726154	INS
chr1	45741618	DEL
chr1	45768954	DEL
chr1	45857847	DEL
chr1	45867532	INS
chr1	45900449	DEL
chr1	46213366	INS
chr1	46240191	DEL
chr1	46241065	DEL
chr1	46270744	INS
chr1	46318880	DEL
chr1	46319992	DEL
chr1	46329139	INS
chr1	46337006	DEL
chr1	46337344	INS
chr1	46443390	INS
chr1	46585250	DEL
chr1	46660896	INS
chr1	46776396	INS
chr1	46860147	DEL
chr1	46862147	INS
chr1	46866297	INS
chr1	46867438	DEL
chr1	46869861	DEL
chr1	46891050	INS
chr1	46899487	DEL
chr1	46947804	DEL
chr1	47068122	INS
chr1	47076556	DEL
chr1	47097388	INS
chr1	47099494	INS
chr1	47100631	DEL
chr1	47104913	DEL
chr1	47105774	INS
chr1	47157805	DEL
chr1	47179115	INS
chr1	47184465	INS
chr1	47312725	INS
chr1	47447371	DEL
chr1	47529938	DEL
chr1	47591793	DEL
chr1	47592610	INS
chr1	47708522	DEL
chr1	47731852	DEL
chr1	47743286	INS
chr1	47886899	DEL
chr1	48183172	INS
chr1	48192949	DEL
chr1	48244795	INS
chr1	48283699	INS
chr1	48382816	DEL
chr1	48384336	INS
chr1	48384352	DEL
chr1	48456475	INS
chr1	48465871	INS
chr1	48475487	DEL
chr1	48483323	DEL
chr1	48483675	INS
chr1	48603208	DEL
chr1	48892012	INS
chr1	48963076	INS
chr1	48997589	INS
chr1	49025328	DEL
chr1	49084111	DEL
chr1	49332104	DEL
chr1	49372677	DEL
chr1	49396308	INS
chr1	49555250	DEL
chr1	49680375	INS
chr1	49947968	INS
chr1	50063028	DEL
chr1	50180273	INS
chr1	50217060	INS
chr1	50303775	DEL
chr1	50369333	INS
chr1	50381631	INS
chr1	50381763	DEL
chr1	50387963	INS
chr1	50446989	INS
chr1	50554392	INS
chr1	50592250	INS
chr1	50618702	DEL
chr1	50636857	DEL
chr1	50655100	DEL
chr1	50662743	DEL
chr1	50667834	DEL
chr1	50819697	DEL
chr1	50931928	DEL
chr1	51134167	INS
chr1	51420079	DEL
chr1	51540603	DEL
chr1	51711413	INS
chr1	51804542	INS
chr1	51846974	DEL
chr1	51852548	INS
chr1	51906875	INS
chr1	52058833	DEL
chr1	52166220	DEL
chr1	52282604	DEL
chr1	52389495	INS
chr1	52623680	INS
chr1	52636182	DEL
chr1	52645407	INS
chr1	52711327	DEL
chr1	52734992	DEL
chr1	52776231	INS
chr1	52783911	INS
chr1	52797055	INS
chr1	52803122	DEL
chr1	52817785	DEL
chr1	52870025	INS
chr1	52928994	INS
chr1	53095653	DEL
chr1	53097436	INS
chr1	53099243	INS
chr1	53101278	DEL
chr1	53128449	DEL
chr1	53136579	INS
chr1	53173439	DEL
chr1	53275860	DEL
chr1	53283748	INS
chr1	53348198	INS
chr1	53350265	INS
chr1	53502338	DEL
chr1	53525476	INS
chr1	53556601	INS
chr1	53621604	DEL
chr1	53709354	DEL
chr1	53713168	INS
chr1	53805780	INS
chr1	53817591	INS
chr1	53845143	INS
chr1	53866549	INS
chr1	54233540	DEL
chr1	54240051	DEL
chr1	54369747	INS
chr1	54458850	INS
chr1	54510635	INS
chr1	54535319	DEL
chr1	54539682	INS
chr1	54561658	INS
chr1	54562283	DEL
chr1	54620484	INS
chr1	54626598	DEL
chr1	54636588	DEL
chr1	54698800	INS
chr1	54719311	INS
chr1	54736162	DEL
chr1	54803649	INS
chr1	54808992	INS
chr1	54821883	DEL
chr1	54868645	DEL
chr1	54876672	DEL
chr1	54926629	DEL
chr1	54962548	INS
chr1	55003067	INS
chr1	55240236	INS
chr1	55282167	INS
chr1	55385693	INS
chr1	55462044	DEL
chr1	55509098	DEL
chr1	55529799	DEL
chr1	55662590	DEL
chr1	55662608	INS
chr1	55663706	INS
chr1	55663776	DEL
chr1	55665600	DEL
chr1	55666338	INS
chr1	55666785	DEL
chr1	55778997	INS
chr1	55802986	INS
chr1	55934484	INS
chr1	55935618	DEL
chr1	55939719	INS
chr1	55952251	DEL
chr1	55971644	INS
chr1	56111309	INS
chr1	56315911	DEL
chr1	56365440	DEL
chr1	56413386	INS
chr1	56422032	DEL
chr1	56530409	INS
chr1	56551310	INS
chr1	56557024	INS
chr1	56635285	INS
chr1	56719804	INS
chr1	56743074	DEL
chr1	56757689	INS
chr1	56776942	DEL
chr1	56885369	DEL
chr1	56885375	INS
chr1	56902666	DEL
chr1	56929094	INS
chr1	56983102	INS
chr1	57134535	INS
chr1	57312267	DEL
chr1	57367083	INS
chr1	57395756	DEL
chr1	57419143	DEL
chr1	57441241	DEL
chr1	57553415	INS
chr1	57606545	INS
chr1	57639078	DEL
chr1	57639336	INS
chr1	57691258	DEL
chr1	57695271	DEL
chr1	57695374	INS
chr1	57739448	INS
chr1	57743936	INS
chr1	57795705	INS
chr1	57877546	DEL
chr1	57951324	INS
chr1	57984241	INS
chr1	58074497	DEL
chr1	58127136	INS
chr1	58241316	DEL
chr1	58241334	INS
chr1	58272343	INS
chr1	58278239	DEL
chr1	58300616	DEL
chr1	58518241	INS
chr1	58521438	INS
chr1	58593951	DEL
chr1	58623991	DEL
chr1	58645576	DEL
chr1	58648545	DEL
chr1	58698097	INS
chr1	58713769	DEL
chr1	58729294	DEL
chr1	58729589	INS
chr1	58739642	INS
chr1	58882582	INS
chr1	58890673	INS
chr1	58981129	DEL
chr1	59002168	INS
chr1	59025839	INS
chr1	59028205	DEL
chr1	59080300	INS
chr1	59125801	INS
chr1	59131740	DEL
chr1	59155270	DEL
chr1	59195882	INS
chr1	59216693	INS
chr1	59216778	DEL
chr1	59296671	DEL
chr1	59296698	INS
chr1	59406200	INS
chr1	59415219	INS
chr1	59491037	INS
chr1	59581053	DEL
chr1	59582965	DEL
chr1	59955251	DEL
chr1	59998283	INS
chr1	60004931	INS
chr1	60005118	DEL
chr1	60022251	DEL
chr1	60064341	INS
chr1	60085891	INS
chr1	60113296	DEL
chr1	60250033	INS
chr1	60351473	DEL
chr1	60369680	DEL
chr1	60604040	DEL
chr1	60678911	INS
chr1	60822553	INS
chr1	60878391	INS
chr1	60941447	INS
chr1	61022967	DEL
chr1	61025417	INS
chr1	61235541	INS
chr1	61310775	INS
chr1	61393259	INS
chr1	61466728	INS
chr1	61468315	DEL
chr1	61484725	DEL
chr1	61617106	INS
chr1	61617199	DEL
chr1	61642615	INS
chr1	61647722	DEL
chr1	61674516	DEL
chr1	61846553	INS
chr1	61871482	INS
chr1	61879248	DEL
chr1	61924920	DEL
chr1	62013487	DEL
chr1	62062418	DEL
chr1	62088551	INS
chr1	62123776	DEL
chr1	62133154	DEL
chr1	62137601	INS
chr1	62144169	DEL
chr1	62189095	DEL
chr1	62190047	INS
chr1	62195151	DEL
chr1	62217217	DEL
chr1	62278319	DEL
chr1	62278392	INS
chr1	62349415	DEL
chr1	62388053	INS
chr1	62670445	DEL
chr1	62686151	DEL
chr1	62764073	INS
chr1	62869124	INS
chr1	62931966	INS
chr1	62996290	INS
chr1	63024008	DEL
chr1	63045963	INS
chr1	63053843	INS
chr1	63170614	INS
chr1	63177473	INS
chr1	63239688	DEL
chr1	63275919	INS
chr1	63400275	DEL
chr1	63422240	INS
chr1	63422295	DEL
chr1	63444564	DEL
chr1	63473451	DEL
chr1	63474007	INS
chr1	63824106	DEL
chr1	63940495	INS
chr1	63980954	DEL
chr1	64014725	INS
chr1	64201257	DEL
chr1	64201553	INS
chr1	64239109	INS
chr1	64239114	DEL
chr1	64352162	DEL
chr1	64379052	INS
chr1	64384507	INS
chr1	64415342	DEL
chr1	64492384	INS
chr1	64541932	DEL
chr1	64541951	INS
chr1	64605972	INS
chr1	64734690	DEL
chr1	64758916	DEL
chr1	64863221	INS
chr1	64881277	INS
chr1	64913669	INS
chr1	64957577	DEL
chr1	65007166	INS
chr1	65070371	INS
chr1	65106579	INS
chr1	65302070	DEL
chr1	65417075	INS
chr1	65443942	DEL
chr1	65488125	DEL
chr1	65550276	INS
chr1	65558496	DEL
chr1	65566192	INS
chr1	65585710	INS
chr1	65590249	INS
chr1	65602430	INS
chr1	65612570	DEL
chr1	65613472	DEL
chr1	65613775	INS
chr1	65647005	DEL
chr1	65662079	DEL
chr1	65664248	INS
chr1	65670034	DEL
chr1	65798235	DEL
chr1	65874190	DEL
chr1	65909241	INS
chr1	66010785	DEL
chr1	66139378	DEL
chr1	66228896	DEL
chr1	66400525	INS
chr1	66417393	INS
chr1	66445140	DEL
chr1	66609014	INS
chr1	66630815	INS
chr1	66660007	INS
chr1	66735531	DEL
chr1	66736591	DEL
chr1	66836203	DEL
chr1	67013164	INS
chr1	67158933	INS
chr1	67159094	DEL
chr1	67228004	DEL
chr1	67261262	INS
chr1	67321032	INS
chr1	67331821	DEL
chr1	67342868	DEL
chr1	67512641	DEL
chr1	67542278	DEL
chr1	67631425	DEL
chr1	67670298	DEL
chr1	67709995	DEL
chr1	67710049	INS
chr1	67910179	DEL
chr1	67930027	INS
chr1	68128838	DEL
chr1	68229452	INS
chr1	68262226	INS
chr1	68415079	INS
chr1	68589719	INS
chr1	68664165	DEL
chr1	68764943	DEL
chr1	68764970	INS
chr1	69011633	DEL
chr1	69341314	DEL
chr1	69478037	DEL
chr1	69518668	DEL
chr1	69561641	DEL
chr1	69595980	INS
chr1	69625377	INS
chr1	69717889	INS
chr1	69778948	DEL
chr1	69778960	INS
chr1	69781741	INS
chr1	69831241	DEL
chr1	69916113	INS
chr1	69946673	INS
chr1	70182530	DEL
chr1	70187857	INS
chr1	70207981	DEL
chr1	70254536	INS
chr1	70290194	INS
chr1	70302441	DEL
chr1	70384401	DEL
chr1	70480511	DEL
chr1	70511127	INS
chr1	70561585	DEL
chr1	70589768	INS
chr1	70646637	INS
chr1	70647584	DEL
chr1	70647850	INS
chr1	70683116	DEL
chr1	70771683	DEL
chr1	70782914	INS
chr1	70789220	INS
chr1	70810751	DEL
chr1	71259696	INS
chr1	71275640	DEL
chr1	71421060	DEL
chr1	71430816	DEL
chr1	71688387	INS
chr1	71728105	INS
chr1	71793269	INS
chr1	71898909	DEL
chr1	71928164	INS
chr1	71943058	INS
chr1	71983940	DEL
chr1	71992610	INS
chr1	72037757	DEL
chr1	72048429	INS
chr1	72104111	INS
chr1	72144442	DEL
chr1	72173332	INS
chr1	72247979	DEL
chr1	72285423	INS
chr1	72289662	DEL
chr1	72289717	DEL
chr1	72300641	DEL
chr1	72339811	INS
chr1	72515816	INS
chr1	72556903	DEL
chr1	72726107	INS
chr1	72869793	DEL
chr1	72973496	INS
chr1	73129350	INS
chr1	73134340	INS
chr1	73183135	INS
chr1	73201366	INS
chr1	73287919	DEL
chr1	73303107	DEL
chr1	73605018	INS
chr1	73660700	DEL
chr1	73678980	DEL
chr1	73720087	INS
chr1	73770527	DEL
chr1	73846749	DEL
chr1	73885708	DEL
chr1	73890690	DEL
chr1	73906339	DEL
chr1	73939949	INS
chr1	73972063	INS
chr1	74005965	INS
chr1	74265269	DEL
chr1	74289479	DEL
chr1	74426017	INS
chr1	74500608	DEL
chr1	74518842	DEL
chr1	74671164	DEL
chr1	74682370	INS
chr1	74701078	INS
chr1	74727217	INS
chr1	74732124	INS
chr1	74740671	DEL
chr1	74758533	INS
[truncated: 70,471 more rows]
