# Supplementary material for: Construction of a trio-based structural variation panel utilizing activated T lymphocytes and long-read sequencing technology
Source: Commun Biol. 2022 Sep 20;5:991. doi: 10.1038/s42003-022-03953-1 (PMC9489684; doi:10.1038/s42003-022-03953-1)
Supplement: Supplementary file 9 — Supplementary Data 3 [file 42003_2022_3953_MOESM9_ESM.zip › SuppData3/fig5-d.csv]

type	lower.value	upper.value	mean
CDS	0.358903784653594	0.387822014051522	0.372538086193711
Exon	0.589611872146119	0.619187007276154	0.603401498580221
Intergenic	1.14787876033082	1.16716193898401	1.15759847381593
Intron	0.902460170018814	0.912965624484603	0.907703222506043
