# Supplementary material for: Construction of a trio-based structural variation panel utilizing activated T lymphocytes and long-read sequencing technology
Source: Commun Biol. 2022 Sep 20;5:991. doi: 10.1038/s42003-022-03953-1 (PMC9489684; doi:10.1038/s42003-022-03953-1)
Supplement: Supplementary file 9 — Supplementary Data 3 [file 42003_2022_3953_MOESM9_ESM.zip › SuppData3/fig4-c.csv]

	00-00-00	00-00-01	00-00-11	00-01-00	00-01-01	00-01-11	00-11-00	00-11-01	00-11-11	01-01-00	01-01-01	01-01-11	01-11-00	01-11-01	01-11-11	11-11-00	11-11-01	11-11-11
All	4778534	141265	6442	693566	556726	20931	31636	176674	15303	152904	436731	105440	17956	241391	227295	1808	42348	585909
DEL	2560975	72809	3672	333979	273441	11138	15885	94165	8104	73792	204569	53664	8128	120126	116621	951	11017	250477
INS	2217559	68456	2770	359587	283285	9793	15751	82509	7199	79112	232162	51776	9828	121265	110674	857	31331	335432
EXP	1	0	0	1	1	0	0	1	0	1	1	1	0	1	1	0	0	1
