# Supplementary material for: Construction of a trio-based structural variation panel utilizing activated T lymphocytes and long-read sequencing technology
Source: Commun Biol. 2022 Sep 20;5:991. doi: 10.1038/s42003-022-03953-1 (PMC9489684; doi:10.1038/s42003-022-03953-1)
Supplement: Supplementary file 9 — Supplementary Data 3 [file 42003_2022_3953_MOESM9_ESM.zip › SuppData3/fig5-e.csv]

ANNOT	MAF.CLASS	count
All	Singleton	12782
All	Rare	9600
All	Low	12660
All	Common	37428
Intergenic	Singleton	5633
Intergenic	Rare	4449
Intergenic	Low	6238
Intergenic	Common	17355
Intron	Singleton	8130
Intron	Rare	5602
Intron	Low	6835
Intron	Common	19923
Exon	Singleton	1765
Exon	Rare	1014
Exon	Low	1107
Exon	Common	1553
CDS	Singleton	749
CDS	Rare	342
CDS	Low	307
CDS	Common	428
