# Supplementary material for: Construction of a trio-based structural variation panel utilizing activated T lymphocytes and long-read sequencing technology
Source: Commun Biol. 2022 Sep 20;5:991. doi: 10.1038/s42003-022-03953-1 (PMC9489684; doi:10.1038/s42003-022-03953-1)
Supplement: Supplementary file 9 — Supplementary Data 3 [file 42003_2022_3953_MOESM9_ESM.zip › SuppData3/fig2-f-del.csv]

n50	del.mean.len
8224	526.81662591687
10792	557.634554698457
11802	544.236708522575
12208	595.111946308725
13171	573.774124182421
13467	587.546193252076
14206	566.540127275941
14212	621.680860481586
14340	554.917693269059
15519	597.740542438339
15558	582.45365680263
15629	577.589623491263
16581	543.633241636348
17005	572.008175597618
17166	568.482108231976
17434	542.238278853738
17600	586.210030796304
17667	588.085726795096
17703	593.357491714635
17997	576.10314255618
18054	600.795379250218
18360	575.836461126005
18495	588.665532067359
18501	579.306548142933
19421	585.201316366828
19563	586.704936854191
19651	541.600087719298
20515	595.543196922001
21035	613.437316225608
21222	590.117235345582
21271	583.351868248628
21358	594.411636236568
21456	587.56001048218
21480	599.342242152466
21488	566.035149384886
21618	650.546088168671
21718	600.030464991983
21746	591.02359188648
21801	602.158564610217
21873	612.068986784141
22018	594.955526083112
22112	572.721025910364
22140	623.869210292813
22184	599.581091601073
22249	590.930411007232
22273	591.089693642642
22463	616.601202050557
22531	644.272798948752
22705	566.63817062445
22774	583.152064631957
22788	593.475653781809
22831	591.800186582987
22839	621.914880587875
22913	644.569549690793
22936	610.327195344393
22942	629.930930930931
22994	577.267212115937
23099	619.515972467349
23183	632.107221198561
23200	583.786164064522
23255	589.269047412672
23270	637.994037702762
23313	636.161459678113
23393	645.284986383203
23496	617.584191209381
23555	645.909600560617
23559	597.009466736147
23657	614.084065690191
23664	563.045538299553
23777	590.21811722913
23779	612.801860545992
23809	559.968056164985
23863	630.691889044944
23904	637.635666431594
23935	632.716797379988
24027	622.791518206309
24053	533.326427061311
24084	601.397056261975
24088	634.392572944297
24120	609.616497957734
24222	601.642092541436
24244	628.570124626997
24246	651.801615877755
24273	613.46394485684
24332	617.916754943503
24340	601.332775772515
24363	610.389782818957
24384	632.021911828896
24420	618.998505494505
24461	580.509775784753
24494	617.899460306407
24519	613.165059508296
24660	590.166265681389
24671	579.649312638581
24676	556.251637931034
24699	563.77035257785
24705	639.873280168259
24716	595.658804752616
24772	631.693586490507
24821	591.994441503441
24823	613.463464806368
24845	641.611912225705
24849	651.847239263804
24857	634.470747467691
24878	613.711957469061
24904	620.229874855773
24981	571.629578438148
25034	582.967583238162
25126	604.843294651427
25130	632.53376657592
25150	649.688914840101
25247	628.883843987369
25289	627.572551443964
25315	642.018189806678
25337	639.111101383295
25340	600.176373147341
25369	667.934547030776
25383	660.096756949394
25396	649.203049620951
25414	668.538427639697
25428	613.177702702703
25459	597.097348251255
25487	626.716890934844
25524	568.056107893144
25545	613.697696488655
25558	626.097995923913
25568	617.210296385129
25615	675.272303770766
25671	627.829198224079
25681	618.701696389735
25710	614.302450428608
25740	639.33869557615
25754	593.769284346161
25785	635.707849348821
25796	586.570218024539
25829	607.65701084059
25831	607.782304099637
25863	610.730139582974
25864	640.407305543618
25871	606.331009238278
25874	672.061119489045
25877	627.970745849073
25877	642.963909378293
25894	612.976056215841
25937	621.988964792433
25939	638.40775862069
25977	588.60532729805
25978	599.214218253628
26053	596.742660510497
26060	642.801301213294
26111	579.457829197209
26115	617.64027877055
26128	623.392347430172
26140	609.987603674307
26140	668.322530329289
26146	639.456818968501
26157	634.389889497955
26159	600.054526204341
26161	649.098932133086
26177	572.092186961021
26177	657.702487996508
26193	649.161235905176
26194	602.442004604215
26211	647.985223854185
26280	618.64024762403
26299	675.560116013359
26309	635.030121543069
26339	620.508754777353
26378	630.67306501548
26442	639.080201142078
26445	616.887698166681
26479	611.013328717327
26489	637.201309618618
26505	625.692905047653
26506	622.589349010115
26517	660.958063083074
26523	633.608331895808
26570	628.503716659379
26660	580.225032369443
26670	624.541398504088
26732	596.174004192872
26744	622.388706896552
26747	623.82703500999
26747	633.414722341799
26754	643.391647455223
26770	664.372797744891
26771	605.942219071251
26785	618.077831827658
26819	621.795907705703
26862	635.472956307259
26879	613.793522267207
26883	623.498170412964
26889	592.229545654275
26892	560.212103004292
26954	591.222095871239
26981	604.571616409537
26998	614.013986629134
27032	587.4702610184
27037	619.157677442024
27089	607.453249913104
27095	635.177763930924
27107	616.450893253933
27134	644.72254783658
27223	578.148634453781
27293	599.283352387653
27302	622.007989347537
27303	614.370827858081
27311	607.608875484705
27316	635.754628797411
27368	631.299243412471
27423	622.938342145659
27451	568.668838028169
27464	613.53867973182
27470	618.678311881622
27475	629.811849761947
27488	644.850240279598
27569	602.505147504109
27593	621.443261787474
27602	624.371991247265
27623	607.057819821413
27624	661.071225316892
27710	643.035920406581
27711	612.752976190476
27733	642.991049491049
27776	593.321976884596
27781	665.96
27810	625.582051507427
27810	624.968863014907
27818	620.714548964549
27820	587.179773366278
27840	649.311318311318
27855	619.110169491525
27855	606.609898743017
27863	639.54142919772
27875	602.018040145676
27885	603.588661661921
27890	624.287101720906
27946	595.612476870209
27991	619.779693823685
27995	634.630556294916
27999	624.48534542917
28016	664.092955508475
28029	655.993478066649
28048	621.305340148044
28074	603.902432551968
28088	654.641491057199
28106	619.324603661207
28106	616.678962230851
28124	624.807813871817
28157	606.507107410211
28180	622.927396533428
28205	635.836218957677
28225	631.556294249698
28237	564.79613282892
28319	649.158358531318
28329	641.446932222511
28346	652.075076923077
28487	568.15548069448
28526	645.264402932961
28573	663.830558446063
28578	638.797803730173
28580	580.807665321873
28616	652.569337375487
28623	621.139709785879
28651	635.450004500045
28659	614.380382982411
28662	645.849650039869
28693	653.544085456615
28807	656.295147529328
28871	619.884007640215
28877	625.853359958326
28926	604.95416048197
28964	656.801614565441
28966	565.359315103501
29001	656.321813682164
29027	587.228151925444
29052	617.434241044584
29081	624.839475488516
29110	622.207843137255
29112	638.607839721254
29121	659.291299512362
29133	641.040729590933
29163	598.342230443975
29247	632.191023056018
29373	634.006054131054
29387	641.740292751337
29427	657.806576568822
29442	609.190139616056
29508	610.750701754386
29552	639.944560305874
29557	632.974017967236
29563	647.139546947951
29598	657.874837253711
29610	642.56411586684
29700	607.210941656322
29755	608.385161519347
29891	646.352541190829
29909	603.901395767672
29922	607.258568591902
29952	636.559535419807
29966	629.183641437042
29968	642.936496736638
29996	629.792074067665
30014	637.370272878828
30016	678.7839958159
30093	625.087229529062
30142	679.847243957573
30160	663.713636363636
30277	613.305780754318
30281	647.559808195292
30364	639.527391304348
30532	632.266881308737
30535	667.794986807388
30553	655.561890538522
30692	662.787105671436
30787	652.837035751475
30795	624.111198600175
30988	629.110465116279
31000	592.086827393431
31293	596.678298893938
31320	624.446270326078
31457	644.486293103448
31500	615.238124238733
31563	645.465933286018
31597	642.637450549451
31676	644.098099595284
31707	692.467921896792
32018	674.869320152619
32045	593.371253286591
32825	623.126890318095
33114	631.689568965517
33204	615.507279424662
34634	667.06353903734
