# Supplementary material for: Construction of a trio-based structural variation panel utilizing activated T lymphocytes and long-read sequencing technology
Source: Commun Biol. 2022 Sep 20;5:991. doi: 10.1038/s42003-022-03953-1 (PMC9489684; doi:10.1038/s42003-022-03953-1)
Supplement: Supplementary file 9 — Supplementary Data 3 [file 42003_2022_3953_MOESM9_ESM.zip › SuppData3/fig2-d.csv]

DEL	INS	Sum	sample.id
11322	12700	24022	1
11080	12657	23737	2
11026	12696	23722	3
11166	12533	23699	4
11210	12480	23690	5
11108	12558	23666	6
11000	12630	23630	7
11036	12569	23605	8
11068	12535	23603	9
11108	12494	23602	10
11087	12505	23592	11
11141	12438	23579	12
10944	12626	23570	13
11143	12420	23563	14
11097	12461	23558	15
11193	12364	23557	16
11073	12478	23551	17
11290	12259	23549	18
11113	12434	23547	19
11102	12445	23547	20
11230	12312	23542	21
11088	12448	23536	22
10898	12633	23531	23
11105	12422	23527	24
11073	12451	23524	25
11145	12375	23520	26
10959	12561	23520	27
11211	12292	23503	28
11077	12424	23501	29
11057	12441	23498	30
11087	12406	23493	31
10975	12518	23493	32
11055	12434	23489	33
11107	12380	23487	34
11135	12342	23477	35
11069	12404	23473	36
11045	12425	23470	37
11073	12396	23469	38
11071	12392	23463	39
11026	12435	23461	40
10931	12524	23455	41
10948	12500	23448	42
11041	12401	23442	43
11055	12383	23438	44
11203	12217	23420	45
10943	12473	23416	46
10880	12532	23412	47
11251	12159	23410	48
10942	12460	23402	49
10765	12633	23398	50
10962	12432	23394	51
10996	12396	23392	52
10987	12397	23384	53
11023	12359	23382	54
10914	12468	23382	55
11027	12347	23374	56
10902	12469	23371	57
10961	12407	23368	58
11039	12325	23364	59
10984	12378	23362	60
10819	12536	23355	61
10899	12452	23351	62
11079	12271	23350	63
11131	12218	23349	64
11071	12271	23342	65
11025	12316	23341	66
10883	12451	23334	67
11109	12218	23327	68
10900	12427	23327	69
10926	12394	23320	70
10969	12348	23317	71
10899	12417	23316	72
10936	12375	23311	73
11021	12289	23310	74
10809	12499	23308	75
10996	12309	23305	76
10873	12431	23304	77
10836	12466	23302	78
10887	12412	23299	79
11115	12181	23296	80
10914	12380	23294	81
10887	12405	23292	82
11023	12268	23291	83
10969	12319	23288	84
10871	12417	23288	85
11026	12256	23282	86
10958	12323	23281	87
10917	12364	23281	88
10891	12386	23277	89
11026	12250	23276	90
10934	12340	23274	91
10959	12312	23271	92
11035	12235	23270	93
10891	12375	23266	94
10889	12377	23266	95
10747	12517	23264	96
11013	12250	23263	97
10946	12317	23263	98
10903	12360	23263	99
10784	12479	23263	100
10886	12374	23260	101
10958	12300	23258	102
10968	12286	23254	103
10886	12368	23254	104
10975	12270	23245	105
10944	12301	23245	106
10980	12262	23242	107
10951	12279	23230	108
11086	12143	23229	109
10946	12282	23228	110
10919	12309	23228	111
11023	12204	23227	112
10959	12268	23227	113
10939	12284	23223	114
10857	12365	23222	115
10942	12278	23220	116
10880	12338	23218	117
10959	12255	23214	118
10891	12323	23214	119
10887	12325	23212	120
10833	12374	23207	121
10971	12235	23206	122
10967	12236	23203	123
10830	12373	23203	124
10890	12312	23202	125
10971	12230	23201	126
11223	11976	23199	127
10987	12209	23196	128
10821	12374	23195	129
10815	12365	23180	130
10946	12233	23179	131
11002	12176	23178	132
10715	12462	23177	133
10763	12413	23176	134
10888	12287	23175	135
11005	12168	23173	136
10901	12272	23173	137
11032	12139	23171	138
10972	12197	23169	139
10845	12319	23164	140
11036	12120	23156	141
11100	12050	23150	142
10971	12178	23149	143
11012	12133	23145	144
11003	12136	23139	145
10937	12202	23139	146
10837	12302	23139	147
10899	12239	23138	148
10783	12353	23136	149
10985	12149	23134	150
10895	12238	23133	151
10886	12237	23123	152
10838	12284	23122	153
10901	12219	23120	154
10873	12247	23120	155
10763	12357	23120	156
10941	12178	23119	157
11082	12034	23116	158
10991	12123	23114	159
11014	12098	23112	160
10863	12247	23110	161
10815	12295	23110	162
10786	12323	23109	163
10822	12283	23105	164
10843	12259	23102	165
10902	12199	23101	166
10998	12101	23099	167
10973	12119	23092	168
10790	12302	23092	169
10967	12120	23087	170
11029	12056	23085	171
10821	12257	23078	172
10972	12102	23074	173
10937	12137	23074	174
10926	12147	23073	175
10786	12287	23073	176
10945	12127	23072	177
10852	12207	23059	178
10764	12286	23050	179
10867	12182	23049	180
10825	12221	23046	181
11021	12022	23043	182
10930	12113	23043	183
10980	12056	23036	184
10769	12267	23036	185
10980	12055	23035	186
10810	12225	23035	187
10876	12154	23030	188
10844	12185	23029	189
10892	12136	23028	190
10864	12163	23027	191
10840	12186	23026	192
10800	12220	23020	193
10958	12059	23017	194
10714	12303	23017	195
10795	12220	23015	196
10958	12052	23010	197
11088	11914	23002	198
10887	12114	23001	199
11155	11845	23000	200
10982	12017	22999	201
10872	12127	22999	202
10847	12152	22999	203
11213	11784	22997	204
10768	12228	22996	205
10848	12140	22988	206
10808	12179	22987	207
10808	12178	22986	208
10823	12160	22983	209
10925	12057	22982	210
10842	12139	22981	211
10886	12093	22979	212
10852	12126	22978	213
10837	12141	22978	214
10658	12320	22978	215
10965	12005	22970	216
10908	12062	22970	217
10883	12087	22970	218
10900	12061	22961	219
10886	12074	22960	220
10900	12057	22957	221
10841	12114	22955	222
10882	12071	22953	223
10790	12156	22946	224
11008	11930	22938	225
10821	12114	22935	226
10908	12025	22933	227
10916	12014	22930	228
10944	11979	22923	229
10903	12020	22923	230
10741	12178	22919	231
10853	12062	22915	232
10877	12034	22911	233
10870	12040	22910	234
10789	12121	22910	235
10726	12181	22907	236
10865	12040	22905	237
10784	12114	22898	238
10940	11953	22893	239
10885	12007	22892	240
10873	12015	22888	241
10687	12200	22887	242
10955	11930	22885	243
10855	12030	22885	244
11020	11864	22884	245
10862	12018	22880	246
10706	12171	22877	247
10748	12127	22875	248
10861	12010	22871	249
11207	11662	22869	250
10843	12016	22859	251
10756	12102	22858	252
10821	12033	22854	253
10834	12009	22843	254
10773	12067	22840	255
10839	11999	22838	256
10775	12061	22836	257
10647	12185	22832	258
10650	12180	22830	259
10762	12067	22829	260
10959	11866	22825	261
10890	11935	22825	262
10783	12035	22818	263
10783	12034	22817	264
10729	12073	22802	265
10811	11988	22799	266
10939	11841	22780	267
10637	12125	22762	268
10715	12037	22752	269
10876	11871	22747	270
10760	11986	22746	271
10808	11924	22732	272
11281	11449	22730	273
10936	11787	22723	274
10763	11960	22723	275
10658	12055	22713	276
10810	11901	22711	277
10668	12042	22710	278
11157	11551	22708	279
10683	12008	22691	280
10726	11964	22690	281
10942	11737	22679	282
10958	11718	22676	283
10811	11863	22674	284
10678	11994	22672	285
11035	11636	22671	286
10892	11778	22670	287
10892	11776	22668	288
10792	11872	22664	289
10942	11721	22663	290
10791	11872	22663	291
10712	11940	22652	292
10716	11931	22647	293
10613	12028	22641	294
10765	11871	22636	295
10844	11789	22633	296
10876	11755	22631	297
10686	11936	22622	298
10892	11725	22617	299
10877	11733	22610	300
10869	11730	22599	301
11064	11529	22593	302
10796	11773	22569	303
11071	11479	22550	304
10811	11730	22541	305
10700	11841	22541	306
10873	11667	22540	307
10664	11871	22535	308
11065	11465	22530	309
11031	11496	22527	310
10905	11603	22508	311
11014	11490	22504	312
11205	11290	22495	313
10889	11596	22485	314
11108	11339	22447	315
10890	11545	22435	316
10943	11478	22421	317
10772	11642	22414	318
10924	11482	22406	319
10633	11773	22406	320
10802	11551	22353	321
10842	11499	22341	322
10751	11584	22335	323
10924	11366	22290	324
10822	11463	22285	325
10807	11471	22278	326
11157	11063	22220	327
11140	11024	22164	328
11340	10812	22152	329
11287	10828	22115	330
11071	10942	22013	331
10865	11148	22013	332
10145	11684	21829	333
