# Supplementary material for: Construction of a trio-based structural variation panel utilizing activated T lymphocytes and long-read sequencing technology
Source: Commun Biol. 2022 Sep 20;5:991. doi: 10.1038/s42003-022-03953-1 (PMC9489684; doi:10.1038/s42003-022-03953-1)
Supplement: Supplementary file 9 — Supplementary Data 3 [file 42003_2022_3953_MOESM9_ESM.zip › SuppData3/fig3-a.csv]

MAF
0.22
0.009
0.0023
0.0023
0.12
0.074
0.018
0.12
0.21
0.02
0.011
0.29
0.13
0.0045
0.032
0.014
0.12
0.19
0.37
0.032
0.26
0.41
0.016
0.02
0.0023
0.0023
0.28
0.09
0.009
0.14
0.25
0.016
0.27
0.25
0.26
0.34
0.009
0.11
0.009
0.13
0.0045
0.0045
0.0045
0.025
0.0023
0.0023
0.0023
0.13
0.12
0.0023
0.027
0.092
0.025
0.33
0.052
0.038
0.17
0.0045
0.19
0.088
0.061
0.009
0.18
0.083
0.095
0.056
0.014
0.047
0.0023
0.25
0.11
0.25
0.025
0.014
0.014
0.17
0.28
0.061
0.052
0.095
0.48
0.011
0.059
0.011
0.072
0.0068
0.11
0.27
0.0023
0.16
0.088
0.4
0.059
0.47
0.36
0.047
0.44
0.023
0.0023
0.22
0.081
0.15
0.0068
0.0023
0.38
0.19
0.22
0.16
0.092
0.3
0.14
0.009
0.0023
0.05
0.029
0.027
0.0068
0.31
0.28
0.034
0.1
0.0023
0.12
0.0023
0.45
0.014
0.35
0.12
0.009
0.009
0.03
0.45
0.02
0.11
0.009
0.0045
0.045
0.0068
0.095
0.081
0.043
0.0045
0.24
0.37
0.0045
0.0068
0.37
0.014
0.0023
0.26
0.13
0.0023
0.0023
0.44
0.011
0.034
0.12
0.034
0.48
0.011
0.0600000000000001
0.2
0.025
0.3
0.0023
0.0600000000000001
0.0023
0.24
0.4
0.0023
0.056
0.16
0.35
0.27
0.24
0.0045
0.0023
0.009
0.41
0.0068
0.19
0.48
0.0068
0.08
0.42
0.01
0.12
0.0045
0.0023
0.21
0.48
0.27
0.17
0.036
0.0023
0.13
0.18
0.095
0.054
0.07
0.42
0.027
0.37
0.13
0.0045
0.0045
0.21
0.0045
0.28
0.014
0.018
0
0.29
0.45
0.46
0.14
0.23
0.26
0.18
0.068
0.065
0.35
0.0023
0
0
0.052
0.16
0.081
0.42
0.011
0.33
0.29
0.014
0.28
0.088
0.063
0.009
0.032
0.018
0.014
0.31
0.014
0.3
0.0023
0.0023
0.0045
0.44
0.11
0.33
0.0045
0.0068
0.44
0.063
0.009
0.07
0.32
0.13
0.5
0.09
0.45
0.37
0.018
0.22
0.21
0.36
0.41
0.016
0.04
0.0023
0.45
0.48
0.041
0.38
0.0023
0.061
0.0045
0.045
0.061
0.023
0.036
0.014
0.0023
0.009
0.016
0.014
0.018
0.0045
0.0068
0.0023
0.025
0.092
0.0023
0.0045
0.0068
0.0023
0.0023
0.041
0.054
0.023
0.0023
0.009
0.009
0.0068
0.48
0.09
0.0023
0.016
0.45
0.079
0.16
0.0600000000000001
0.4
0.077
0.0023
0.1
0.054
0.063
0.0068
0.48
0.36
0.077
0.4
0.18
0.0023
0.43
0.023
0.35
0.22
0.077
0
0.0045
0.009
0.33
0.32
0.23
0.23
0.17
0.17
0.44
0.18
0.07
0.21
0.059
0.22
0.43
0.0023
0.023
0.12
0.0045
0.3
0.37
0.39
0
0.0045
0.14
0.49
0.0023
0.24
0.21
0.0045
0.34
0.0023
0.01
0.038
0.0023
0.11
0.014
0.26
0.014
0.29
0.37
0.079
0.018
0.24
0.077
0.0023
0.5
0.09
0.0023
0.0045
0.0023
0.1
0.0023
0.42
0.0023
0.3
0.16
0.097
0.48
0.0068
0.07
0.44
0.056
0.034
0
0.46
0.29
0.29
0.42
0.02
0.18
0.032
0.25
0.12
0.29
0.011
0.0023
0.0045
0.027
0.4
0.48
0.014
0.46
0
0.12
0.46
0.041
0.0045
0.0045
0.14
0.26
0.49
0
0.13
0.13
0.011
0.23
0.25
0.047
0.009
0.09
0.03
0.05
0
0.0023
0.036
0.068
0.44
0.16
0.065
0.35
0.02
0.23
0.0023
0.29
0.12
0.25
0.095
0.3
0.009
0.26
0.032
0.48
0.36
0.26
0.061
0.32
0.052
0.46
0.21
0
0.027
0.02
0.0023
0.0023
0.02
0.0023
0.011
0.02
0.0045
0.01
0.15
0.1
0.48
0.016
0.43
0.44
0.0023
0.03
0.38
0.4
0.1
0.0023
0.0045
0.009
0.0023
0.33
0.0045
0.0045
0.009
0.009
0.44
0.097
0.5
0.38
0.016
0.14
0
0.02
0.0023
0
0.011
0.26
0.0068
0.11
0
0
0.0068
0.0023
0.21
0.02
0
0.0068
0.31
0.37
0.07
0.023
0.14
0.086
0.38
0.0068
0.36
0.25
0.011
0.18
0.0023
0.0023
0.1
0.0023
0.0023
0.0023
0.03
0.02
0.0068
0.32
0.02
0.01
0
0.0023
0.32
0.0023
0.081
0.0023
0.17
0.13
0.0023
0.027
0.25
0.23
0
0.42
0.3
0.027
0.097
0.0023
0.0023
0.2
0.25
0.46
0.45
0.32
0.49
0.18
0.4
0.0023
0.48
0.0023
0.21
0.0068
0.12
0.44
0.0045
0.2
0.0045
0.054
0.08
0.5
0.0023
0
0.41
0.21
0.0023
0.0023
0.095
0.0023
0.18
0.0023
0.0023
0.18
0.09
0.0023
0.0068
0.027
0.01
0.42
0.023
0.45
0.01
0.3
0.03
0.37
0.0023
0.0023
0
0.009
0.29
0.0023
0.0023
0.04
0.0023
0.17
0.27
0.0023
0.0068
0.0023
0.0045
0.25
0.0023
0.0045
0.056
0.074
0
0.14
0.061
0.0045
0.0023
0.018
0.3
0.0023
0.34
0.25
0.0023
0.0023
0.009
0.48
0.15
0.061
0.0045
0.49
0.025
0.41
0.25
0.0023
0
0.2
0.016
0.0023
0.0023
0.04
0.054
0.016
0.16
0.24
0.0045
0.32
0.036
0.49
0.023
0.43
0.016
0.011
0.0045
0.37
0.3
0.0045
0.37
0.0023
0.095
0.09
0.36
0.0045
0.0023
0.011
0.0023
0.032
0.032
0.43
0.014
0.0045
0.0023
0.0045
0.2
0.27
0.0023
0.0045
0.023
0.095
0.28
0.018
0.12
0.014
0.011
0.0023
0.0045
0.11
0.0023
0.011
0.05
0.15
0.092
0.07
0.023
0.15
0.014
0.045
0.009
0.0023
0.11
0.054
0.0068
0.31
0.045
0.074
0.027
0.0023
0.016
0.47
0.0045
0.056
0.079
0.0023
0.23
0.011
0.032
0.054
0.0045
0.13
0.009
0.0023
0.009
0.0023
0.0023
0.014
0.11
0.0023
0.041
0.0023
0.23
0.023
0.029
0.05
0.07
0.009
0.009
0.0023
0.0045
0.36
0.0023
0.077
0.045
0.077
0.02
0.032
0.0023
0.016
0.0068
0.052
0.0023
0.0068
0.0023
0.37
0.11
0.009
0.0068
0.22
0.34
0.041
0.18
0.018
0.16
0.15
0.13
0.13
0.0023
0
0.0023
0.074
0.0023
0.14
0.37
0.48
0
0.045
0.13
0.011
0.38
0.02
0.11
0.43
0
0.04
0.01
0.36
0.0023
0.45
0.5
0.31
0.0023
0.44
0.47
0.016
0.3
0.014
0.0023
0.045
0
0
0.0023
0
0.0023
0.034
0.0068
0.0023
0.2
0.0045
0.02
0.068
0.0023
0.14
0.0045
0.079
0.02
0.17
0.032
0.029
0.0023
0.15
0.0023
0
0.0023
0.0045
0.28
0.016
0.038
0.11
0.0023
0.46
0.0045
0.011
0.072
0.0023
0.092
0.016
0.0023
0.36
0.05
0.0023
0.014
0.34
0.38
0.0023
0.011
0.22
0.02
0.074
0.09
0.0023
0.07
0.41
0.38
0.02
0.0023
0.12
0.38
0.35
0
0.39
0.19
0.027
0.19
0.0023
0.14
0.09
0.0045
0.0023
0.16
0.01
0.014
0.0023
0.0023
0.31
0.011
0
0.01
0.39
0.36
0.0023
0.02
0.0023
0.072
0.056
0.068
0.047
0.0023
0.39
0.25
0.016
0.07
0.0045
0.4
0.023
0.014
0.011
0.16
0.45
0.05
0.036
0
0.27
0.0023
0.2
0.48
0.052
0.23
0.056
0.016
0.0023
0.25
0.27
0.0023
0.36
0.02
0.0023
0.0023
0.036
0.025
0.0023
0.025
0
0.029
0.0068
0.038
0.014
0.097
0.0045
0.35
0.0045
0
0.01
0.09
0.0045
0.079
0.47
0.32
0.0023
0.28
0.21
0
0.48
0.0023
0.36
0.16
0.086
0.03
0.11
0.33
0.38
0.0023
0.0023
0.061
0.31
0.32
0.16
0.37
0.44
0.42
0.43
0.065
0.36
0.0023
0.4
0.0023
0.011
0.24
0.011
0.0023
0.0023
0
0.35
0.0023
0.3
0.009
0.38
0.0023
0.072
0.016
0.0023
0.26
0.027
0.28
0.05
0.19
0.15
0.029
0.19
0
0
0.0068
0.0023
0.47
0.49
0.0023
0.014
0.31
0.034
0.09
0.011
0.054
0.0023
0.4
0.5
0.0023
0.0023
0.21
0.009
0.13
0.18
0.018
0
0.0023
0.27
0.25
0.35
0
0.4
0.0023
0.036
0.43
0.39
0.16
0.43
0.2
0.19
0.26
0.0045
0.14
0.16
0.0023
0.099
0.011
0.3
0.0045
0
0.03
0
0.097
0.41
0.061
0
0
0.02
0.17
0.17
0.0023
0.44
0.28
0.38
0.25
0.072
0.011
0.13
0.38
0.33
0.4
0.32
0.41
0.01
0.0023
0.059
0.18
0.25
0.15
0.0023
0.0023
0.0023
0.1
0.27
0.12
0.018
0.24
0.052
0.01
0.0045
0.074
0.11
0.0023
0.054
0.0023
0.0023
0.12
0.083
0.18
0.0023
0.0023
0.011
0.46
0.0023
0.0023
0.0023
0.0023
0.056
0
0.0068
0.0023
0.21
0.09
0.0023
0.0023
0.0023
0.0023
0.0045
0.0023
0.32
0.0045
0.032
0.0023
0.13
0.33
0.23
0.0045
0.0023
0.21
0.0068
0.0045
0.36
0.01
0.45
0.0045
0.14
0.3
0.027
0.0023
0.12
0.047
0.056
0.063
0.24
0.065
0.041
0.0023
0.0068
0.0023
0.065
0.0023
0.3
0.08
0.0068
0.46
0.47
0.0023
0.44
0.0600000000000001
0.28
0.0068
0.21
0.15
0.032
0.36
0.018
0.0023
0.0068
0.099
0.04
0.43
0.099
0.28
0.047
0.2
0.0023
0.23
0.011
0.43
0.059
0.038
0.0023
0.01
0.24
0.48
0.02
0.17
0.24
0.1
0
0.02
0.081
0.14
0.18
0.38
0.12
0.043
0.47
0.0023
0.11
0.0023
0.02
0.29
0.077
0.36
0.0023
0.23
0.0023
0.27
0.009
0.48
0.083
0.0045
0.023
0.079
0.48
0.041
0.28
0.0068
0
0.12
0.12
0.009
0.05
0.13
0.23
0.0023
0.43
0.39
0.009
0
0.15
0.27
0.009
0.0023
0.0068
0.014
0.0023
0.0023
0.21
0.0045
0.027
0.0023
0
0
0.12
0.09
0.0068
0.0023
0.011
0.27
0.27
0.0023
0.011
0.44
0.086
0.0023
0
0.0023
0.02
0.011
0.014
0.19
0.0023
0.0045
0.11
0
0.0045
0.0023
0.016
0.018
0.22
0.43
0.0068
0.034
0.33
0.01
0.0023
0.0023
0.029
0.31
0.13
0.4
0.16
0.027
0.0023
0.47
0.0068
0.0045
0.014
0.0023
0.16
0.32
0.48
0.44
0.011
0.0023
0.09
0.047
0.045
0.0023
0.0045
0.3
0.0068
0.31
0.0045
0.0023
0.0023
0.0023
0
0.036
0.0068
0.01
0
0.016
0.15
0.009
0.45
0.15
0.0023
0.48
0.0068
0.0045
0.21
0.063
0.41
0.009
0.014
0.0023
0.0023
0.34
0.0023
0.35
0.02
0.45
0.065
0.3
0.42
0.0023
0.077
0.03
0.42
0.15
0.014
0.018
0.009
0.36
0.059
0.077
0.083
0.079
0.0023
0.25
0.0068
0
0.0023
0.063
0.059
0.48
0.26
0.26
0.26
0.0045
0.011
0
0.011
0.027
0.0023
0.0023
0.05
0.068
0.13
0.029
0.027
0.26
0.11
0.0023
0.038
0.0023
0.16
0.045
0
0.0023
0.0023
0.092
0.41
0.099
0.081
0.03
0.0023
0.29
0.063
0.027
0.48
0.0023
0
0.0023
0.25
0.052
0.014
0.0023
0.014
0.034
0.0045
0.0023
0.41
0.0023
0.27
0.099
0.086
0.0068
0.009
0.48
0.045
0.1
0.0023
0.038
0.26
0.0068
0.0023
0.0023
0.0023
0.011
0
0
0.01
0.0023
0.018
0.018
0.02
0.4
0.047
0.16
0.24
0.0023
0.08
0.061
0.3
0.0023
0
0.41
0.0023
0.13
0.36
0.0023
0.01
0.009
0.01
0.15
0.14
0.0023
0.17
0.0045
0.0023
0.0023
0.46
0.043
0.0023
0.21
0.009
0.43
0.011
0.0068
0.24
0.29
0.0045
0.0045
0.23
0.0023
0.0045
0.31
0.25
0.13
0.009
0.39
0.07
0.5
0.014
0.034
0.0023
0.063
0.056
0.077
0.12
0.36
0.0023
0.059
0.23
0.33
0.043
0
0.02
0.2
0.2
0.0068
0.13
0.43
0.12
0.0045
0.47
0.038
0
0.036
0.35
0.0023
0.23
0.0023
0.0023
0.0023
0.052
0.28
0.0023
0.01
0.09
0.11
0.068
0.0023
0.34
0.35
0.0023
0.047
0.01
0.41
0.009
0.043
0.009
0.0023
0.016
0.009
0.009
0.34
0.041
0.43
0.0023
0.09
0.059
0.041
0.19
0.22
0.32
0.49
0.18
0.029
0.13
0.45
0.17
0.2
0.22
0.043
0.02
0.05
0
0.01
0.0023
0.0023
0.0045
0.0023
0.45
0.44
0.11
0.21
0.0068
0.0023
0.095
0.3
0.23
0.25
0.16
0.072
0.018
0.0045
0.02
0.25
0.041
0.0023
0.11
0.15
0.0045
0.0023
0.24
0.0023
0.009
0.029
0.0023
0.079
0.4
0.0023
0.0023
0.05
0.0045
0.02
0.41
0.0023
0.0023
0.097
0.043
0.023
0.0023
0.009
0.0068
0.0023
0.0045
0.02
0.0023
0.0023
0.0023
0.0023
0.43
0.25
0.014
0
0.14
0.0045
0.0045
0.0023
0.0045
0.0045
0.029
0.2
0.061
0.0023
0.3
0.31
0.42
0.0600000000000001
0.22
0.016
0.0045
0.0023
0.032
0.21
0.17
0.23
0.26
0.0023
0.0023
0.27
0.0023
0.41
0.1
0
0.4
0.027
0.22
0.48
0.0023
0.0045
0.023
0.0023
0.0045
0.088
0.34
0.05
0.39
0.014
0.047
0.099
0.016
0.0023
0.4
0.081
0.22
0.13
0.13
0.0068
0.18
0.3
0.45
0.2
0.22
0.0023
0
0
0.0023
0
0.054
0.46
0.014
0.12
0.32
0.083
0.44
0.31
0.34
0.18
0.02
0.061
0.0023
0.04
0.23
0.0023
0.34
0.009
0.0023
0.47
0.17
0.16
0.1
0.081
0.39
0.054
0.081
0.0023
0.31
0.05
0.45
0.07
0.0045
0.35
0.46
0.043
0.0023
0.047
0.074
0.0023
0.14
0.23
0.17
0.28
0.35
0.0023
0.46
0.0023
0.37
0.0023
0.0045
0.41
0.14
0.059
0.016
0.0023
0.15
0.0023
0.02
0.07
0.18
0.26
0.0045
0.4
0.0045
0.0023
0.41
0.25
0.047
0.15
0.02
0.074
0.0023
0.009
0.01
0.13
0.018
0.0023
0.0023
0.12
0.0068
0.009
0.15
0.0068
0.0023
0.077
0.018
0.32
0.014
0.0600000000000001
0.065
0.11
0.14
0.22
0.22
0.0023
0.029
0.36
0.01
0.016
0.072
0.0023
0.016
0.047
0.018
0.14
0.025
0.0023
0.0023
0.043
0.0023
0.041
0.03
0.39
0.016
0.009
0.0023
0.26
0.025
0.15
0.0045
0.0023
0.12
0.0023
0
0.0023
0.0023
0.0023
0.3
0.043
0.04
0.0023
0.33
0.029
0.009
0.025
0.26
0.49
0.086
0.056
0.0023
0
0.0023
0.0023
0.0045
0.2
0.0023
0.22
0.4
0.0023
0.077
0.43
0.0023
0.18
0.2
0.29
0.24
0.0045
0.47
0.0023
0.0023
0.016
0.32
0.009
0.44
0.43
0.49
0.0023
0.18
0.34
0.48
0.13
0.07
0.032
0.0023
0.5
0.0023
0.19
0.29
0.32
0.0023
0.0023
0.0023
0.43
0.21
0.34
0.079
0.0023
0.0023
0.083
0.0023
0.0045
0.13
0.0023
0.02
0.26
0.11
0.0045
0.23
0.11
0.11
0.15
0.0023
0.014
0.025
0.025
0.46
0.01
0.0023
0.21
0.02
0.3
0.1
0.26
0.036
0.14
0.079
0.44
0.025
0.19
0.0023
0.0068
0.0023
0.0045
0.0023
0.27
0.36
0.0023
0.34
0.0023
0.0023
0.48
0.1
0.081
0.24
0.0023
0.052
0.032
0.1
0.061
0.0023
0
0.2
0.43
0.32
0.22
0.27
0.099
0.14
0.0045
0.13
0.0023
0
0.09
0.009
0.036
0.0023
0.0023
0.0023
0.29
0.0023
0
0.0023
0.0045
0.0023
0.083
0.27
0.025
0.25
0.0023
0.19
0.0023
0.0023
0.043
0
0.018
0.0023
0.01
0.0023
0
0.47
0.13
0.016
0.42
0.15
0.0023
0.23
0.0023
0.15
0.16
0.0045
0.0023
0.0023
0.0068
0.09
0.045
0
0.02
0.063
0.11
0.052
0.034
0.38
0.01
0.0023
0
0.24
0.0068
0.0045
0.0023
0.023
0.032
0.38
0.0023
0.0023
0.33
0.27
0.28
0.0023
0.0023
0
0.0023
0.49
0.077
0.3
0.39
0.2
0.0023
0.0068
0.032
0.49
[truncated: 70,471 more rows]
