# Supplementary material for: Construction of a trio-based structural variation panel utilizing activated T lymphocytes and long-read sequencing technology
Source: Commun Biol. 2022 Sep 20;5:991. doi: 10.1038/s42003-022-03953-1 (PMC9489684; doi:10.1038/s42003-022-03953-1)
Supplement: Supplementary file 9 — Supplementary Data 3 [file 42003_2022_3953_MOESM9_ESM.zip › SuppData3/fig5-b.csv]

CHROM	segment	count	POS	del.count	ins.count
chr1	0	224	0	110	114
chr1	1	198	2e+06	110	88
chr1	2	90	4e+06	40	50
chr1	3	53	6e+06	27	26
chr1	4	58	8e+06	22	36
chr1	5	52	1e+07	24	28
chr1	6	113	1.2e+07	54	59
chr1	7	26	1.4e+07	14	12
chr1	8	73	1.6e+07	32	41
chr1	9	45	1.8e+07	21	24
chr1	10	47	2e+07	26	21
chr1	11	44	2.2e+07	19	25
chr1	12	50	2.4e+07	21	29
chr1	13	58	2.6e+07	27	31
chr1	14	44	2.8e+07	15	29
chr1	15	54	3e+07	29	25
chr1	16	33	3.2e+07	14	19
chr1	17	35	3.4e+07	16	19
chr1	18	61	3.6e+07	30	31
chr1	19	28	3.8e+07	7	21
chr1	20	44	4e+07	23	21
chr1	21	37	4.2e+07	19	18
chr1	22	48	4.4e+07	24	24
chr1	23	40	4.6e+07	21	19
chr1	24	24	4.8e+07	11	13
chr1	25	26	5e+07	13	13
chr1	26	37	5.2e+07	16	21
chr1	27	43	5.4e+07	20	23
chr1	28	37	5.6e+07	15	22
chr1	29	40	5.8e+07	19	21
chr1	30	31	6e+07	14	17
chr1	31	37	6.2e+07	20	17
chr1	32	42	6.4e+07	19	23
chr1	33	28	6.6e+07	17	11
chr1	34	22	6.8e+07	10	12
chr1	35	31	7e+07	15	16
chr1	36	33	7.2e+07	17	16
chr1	37	28	7.4e+07	11	17
chr1	38	39	7.6e+07	15	24
chr1	39	40	7.8e+07	22	18
chr1	40	41	8e+07	20	21
chr1	41	33	8.2e+07	15	18
chr1	42	27	8.4e+07	16	11
chr1	43	26	8.6e+07	17	9
chr1	44	29	8.8e+07	13	16
chr1	45	48	9e+07	19	29
chr1	46	25	9.2e+07	12	13
chr1	47	15	9.4e+07	7	8
chr1	48	18	9.6e+07	8	10
chr1	49	28	9.8e+07	12	16
chr1	50	38	1e+08	13	25
chr1	51	53	1.02e+08	26	27
chr1	52	51	1.04e+08	19	32
chr1	53	26	1.06e+08	14	12
chr1	54	44	1.08e+08	25	19
chr1	55	29	1.1e+08	14	15
chr1	56	34	1.12e+08	19	15
chr1	57	29	1.14e+08	17	12
chr1	58	24	1.16e+08	9	15
chr1	59	32	1.18e+08	16	16
chr1	60	125	1.2e+08	73	52
chr1	61	566	1.22e+08	420	146
chr1	62	362	1.24e+08	261	101
chr1	71	106	1.42e+08	71	35
chr1	72	94	1.44e+08	56	38
chr1	73	84	1.46e+08	45	39
chr1	74	84	1.48e+08	40	44
chr1	75	44	1.5e+08	27	17
chr1	76	34	1.52e+08	21	13
chr1	77	36	1.54e+08	20	16
chr1	78	28	1.56e+08	11	17
chr1	79	25	1.58e+08	18	7
chr1	80	37	1.6e+08	23	14
chr1	81	32	1.62e+08	12	20
chr1	82	37	1.64e+08	16	21
chr1	83	34	1.66e+08	16	18
chr1	84	45	1.68e+08	23	22
chr1	85	30	1.7e+08	9	21
chr1	86	11	1.72e+08	4	7
chr1	87	32	1.74e+08	14	18
chr1	88	24	1.76e+08	12	12
chr1	89	26	1.78e+08	13	13
chr1	90	32	1.8e+08	13	19
chr1	91	42	1.82e+08	21	21
chr1	92	32	1.84e+08	14	18
chr1	93	27	1.86e+08	10	17
chr1	94	45	1.88e+08	20	25
chr1	95	40	1.9e+08	14	26
chr1	96	37	1.92e+08	17	20
chr1	97	39	1.94e+08	19	20
chr1	98	34	1.96e+08	14	20
chr1	99	32	1.98e+08	12	20
chr1	100	29	2e+08	12	17
chr1	101	43	2.02e+08	22	21
chr1	102	38	2.04e+08	20	18
chr1	103	32	2.06e+08	16	16
chr1	104	23	2.08e+08	15	8
chr1	105	33	2.1e+08	14	19
chr1	106	35	2.12e+08	19	16
chr1	107	43	2.14e+08	21	22
chr1	108	32	2.16e+08	18	14
chr1	109	35	2.18e+08	17	18
chr1	110	42	2.2e+08	19	23
chr1	111	50	2.22e+08	21	29
chr1	112	51	2.24e+08	28	23
chr1	113	44	2.26e+08	22	22
chr1	114	33	2.28e+08	17	16
chr1	115	47	2.3e+08	22	25
chr1	116	46	2.32e+08	21	25
chr1	117	47	2.34e+08	20	27
chr1	118	55	2.36e+08	27	28
chr1	119	41	2.38e+08	17	24
chr1	120	51	2.4e+08	32	19
chr1	121	72	2.42e+08	33	39
chr1	122	72	2.44e+08	42	30
chr1	123	113	2.46e+08	54	59
chr1	124	63	2.48e+08	34	29
chr2	0	266	0	135	131
chr2	1	150	2e+06	77	73
chr2	2	50	4e+06	24	26
chr2	3	53	6e+06	27	26
chr2	4	38	8e+06	19	19
chr2	5	71	1e+07	35	36
chr2	6	48	1.2e+07	20	28
chr2	7	35	1.4e+07	18	17
chr2	8	40	1.6e+07	20	20
chr2	9	35	1.8e+07	15	20
chr2	10	36	2e+07	19	17
chr2	11	36	2.2e+07	20	16
chr2	12	38	2.4e+07	19	19
chr2	13	33	2.6e+07	18	15
chr2	14	31	2.8e+07	16	15
chr2	15	23	3e+07	9	14
chr2	16	40	3.2e+07	20	20
chr2	17	44	3.4e+07	29	15
chr2	18	41	3.6e+07	17	24
chr2	19	29	3.8e+07	16	13
chr2	20	31	4e+07	16	15
chr2	21	37	4.2e+07	18	19
chr2	22	37	4.4e+07	15	22
chr2	23	36	4.6e+07	19	17
chr2	24	33	4.8e+07	15	18
chr2	25	29	5e+07	14	15
chr2	26	34	5.2e+07	16	18
chr2	27	36	5.4e+07	16	20
chr2	28	37	5.6e+07	21	16
chr2	29	33	5.8e+07	15	18
chr2	30	26	6e+07	12	14
chr2	31	30	6.2e+07	16	14
chr2	32	37	6.4e+07	15	22
chr2	33	32	6.6e+07	16	16
chr2	34	26	6.8e+07	12	14
chr2	35	35	7e+07	20	15
chr2	36	23	7.2e+07	15	8
chr2	37	25	7.4e+07	12	13
chr2	38	44	7.6e+07	28	16
chr2	39	36	7.8e+07	22	14
chr2	40	32	8e+07	14	18
chr2	41	42	8.2e+07	20	22
chr2	42	31	8.4e+07	12	19
chr2	43	86	8.6e+07	46	40
chr2	44	74	8.8e+07	45	29
chr2	45	100	9e+07	62	38
chr2	46	140	9.2e+07	73	67
chr2	47	86	9.4e+07	50	36
chr2	48	61	9.6e+07	30	31
chr2	49	26	9.8e+07	13	13
chr2	50	30	1e+08	17	13
chr2	51	32	1.02e+08	16	16
chr2	52	34	1.04e+08	9	25
chr2	53	42	1.06e+08	24	18
chr2	54	46	1.08e+08	25	21
chr2	55	55	1.1e+08	20	35
chr2	56	87	1.12e+08	39	48
chr2	57	35	1.14e+08	19	16
chr2	58	44	1.16e+08	19	25
chr2	59	53	1.18e+08	26	27
chr2	60	30	1.2e+08	15	15
chr2	61	39	1.22e+08	18	21
chr2	62	36	1.24e+08	18	18
chr2	63	35	1.26e+08	14	21
chr2	64	53	1.28e+08	27	26
chr2	65	95	1.3e+08	55	40
chr2	66	61	1.32e+08	31	30
chr2	67	43	1.34e+08	23	20
chr2	68	37	1.36e+08	12	25
chr2	69	20	1.38e+08	11	9
chr2	70	30	1.4e+08	13	17
chr2	71	30	1.42e+08	15	15
chr2	72	26	1.44e+08	11	15
chr2	73	31	1.46e+08	16	15
chr2	74	22	1.48e+08	10	12
chr2	75	27	1.5e+08	16	11
chr2	76	36	1.52e+08	15	21
chr2	77	33	1.54e+08	19	14
chr2	78	30	1.56e+08	14	16
chr2	79	37	1.58e+08	19	18
chr2	80	22	1.6e+08	12	10
chr2	81	22	1.62e+08	10	12
chr2	82	26	1.64e+08	9	17
chr2	83	39	1.66e+08	17	22
chr2	84	55	1.68e+08	27	28
chr2	85	32	1.7e+08	15	17
chr2	86	41	1.72e+08	23	18
chr2	87	34	1.74e+08	19	15
chr2	88	33	1.76e+08	17	16
chr2	89	34	1.78e+08	11	23
chr2	90	30	1.8e+08	12	18
chr2	91	23	1.82e+08	12	11
chr2	92	21	1.84e+08	12	9
chr2	93	32	1.86e+08	15	17
chr2	94	29	1.88e+08	12	17
chr2	95	41	1.9e+08	15	26
chr2	96	34	1.92e+08	17	17
chr2	97	49	1.94e+08	21	28
chr2	98	15	1.96e+08	7	8
chr2	99	19	1.98e+08	12	7
chr2	100	27	2e+08	14	13
chr2	101	24	2.02e+08	7	17
chr2	102	31	2.04e+08	14	17
chr2	103	32	2.06e+08	15	17
chr2	104	30	2.08e+08	14	16
chr2	105	34	2.1e+08	17	17
chr2	106	37	2.12e+08	18	19
chr2	107	31	2.14e+08	14	17
chr2	108	44	2.16e+08	21	23
chr2	109	36	2.18e+08	17	19
chr2	110	43	2.2e+08	22	21
chr2	111	31	2.22e+08	13	18
chr2	112	29	2.24e+08	12	17
chr2	113	43	2.26e+08	22	21
chr2	114	42	2.28e+08	20	22
chr2	115	69	2.3e+08	32	37
chr2	116	67	2.32e+08	37	30
chr2	117	70	2.34e+08	35	35
chr2	118	65	2.36e+08	35	30
chr2	119	126	2.38e+08	65	61
chr2	120	215	2.4e+08	110	105
chr2	121	41	2.42e+08	23	18
chr3	0	58	0	27	31
chr3	1	48	2e+06	24	24
chr3	2	34	4e+06	14	20
chr3	3	42	6e+06	20	22
chr3	4	53	8e+06	25	28
chr3	5	52	1e+07	25	27
chr3	6	33	1.2e+07	13	20
chr3	7	33	1.4e+07	18	15
chr3	8	39	1.6e+07	15	24
chr3	9	30	1.8e+07	14	16
chr3	10	37	2e+07	18	19
chr3	11	39	2.2e+07	16	23
chr3	12	28	2.4e+07	12	16
chr3	13	28	2.6e+07	17	11
chr3	14	36	2.8e+07	18	18
chr3	15	35	3e+07	15	20
chr3	16	44	3.2e+07	26	18
chr3	17	34	3.4e+07	17	17
chr3	18	35	3.6e+07	19	16
chr3	19	37	3.8e+07	14	23
chr3	20	30	4e+07	15	15
chr3	21	28	4.2e+07	7	21
chr3	22	29	4.4e+07	17	12
chr3	23	35	4.6e+07	15	20
chr3	24	53	4.8e+07	31	22
chr3	25	25	5e+07	9	16
chr3	26	26	5.2e+07	14	12
chr3	27	38	5.4e+07	16	22
chr3	28	39	5.6e+07	17	22
chr3	29	26	5.8e+07	17	9
chr3	30	35	6e+07	16	19
chr3	31	29	6.2e+07	14	15
chr3	32	27	6.4e+07	13	14
chr3	33	39	6.6e+07	15	24
chr3	34	27	6.8e+07	18	9
chr3	35	33	7e+07	17	16
chr3	36	28	7.2e+07	12	16
chr3	37	84	7.4e+07	49	35
chr3	38	67	7.6e+07	30	37
chr3	39	34	7.8e+07	14	20
chr3	40	32	8e+07	18	14
chr3	41	44	8.2e+07	24	20
chr3	42	27	8.4e+07	14	13
chr3	43	33	8.6e+07	15	18
chr3	44	35	8.8e+07	19	16
chr3	45	182	9e+07	110	72
chr3	46	54	9.2e+07	40	14
chr3	47	32	9.4e+07	20	12
chr3	48	22	9.6e+07	11	11
chr3	49	36	9.8e+07	13	23
chr3	50	42	1e+08	18	24
chr3	51	36	1.02e+08	14	22
chr3	52	36	1.04e+08	20	16
chr3	53	35	1.06e+08	19	16
chr3	54	31	1.08e+08	9	22
chr3	55	29	1.1e+08	9	20
chr3	56	30	1.12e+08	12	18
chr3	57	31	1.14e+08	14	17
chr3	58	30	1.16e+08	15	15
chr3	59	18	1.18e+08	10	8
chr3	60	36	1.2e+08	17	19
chr3	61	35	1.22e+08	14	21
chr3	62	55	1.24e+08	29	26
chr3	63	32	1.26e+08	15	17
chr3	64	57	1.28e+08	33	24
chr3	65	43	1.3e+08	23	20
chr3	66	36	1.32e+08	18	18
chr3	67	25	1.34e+08	11	14
chr3	68	31	1.36e+08	19	12
chr3	69	34	1.38e+08	17	17
chr3	70	38	1.4e+08	21	17
chr3	71	32	1.42e+08	12	20
chr3	72	41	1.44e+08	18	23
chr3	73	31	1.46e+08	14	17
chr3	74	30	1.48e+08	19	11
chr3	75	28	1.5e+08	13	15
chr3	76	42	1.52e+08	23	19
chr3	77	32	1.54e+08	11	21
chr3	78	20	1.56e+08	10	10
chr3	79	29	1.58e+08	15	14
chr3	80	39	1.6e+08	20	19
chr3	81	39	1.62e+08	21	18
chr3	82	28	1.64e+08	14	14
chr3	83	25	1.66e+08	7	18
chr3	84	36	1.68e+08	15	21
chr3	85	40	1.7e+08	16	24
chr3	86	23	1.72e+08	9	14
chr3	87	42	1.74e+08	16	26
chr3	88	37	1.76e+08	9	28
chr3	89	45	1.78e+08	21	24
chr3	90	27	1.8e+08	15	12
chr3	91	45	1.82e+08	16	29
chr3	92	41	1.84e+08	21	20
chr3	93	54	1.86e+08	23	31
chr3	94	46	1.88e+08	22	24
chr3	95	52	1.9e+08	25	27
chr3	96	47	1.92e+08	25	22
chr3	97	180	1.94e+08	92	88
chr3	98	161	1.96e+08	94	67
chr3	99	40	1.98e+08	24	16
chr4	0	220	0	121	99
chr4	1	115	2e+06	67	48
chr4	2	58	4e+06	27	31
chr4	3	102	6e+06	65	37
chr4	4	113	8e+06	68	45
chr4	5	42	1e+07	19	23
chr4	6	28	1.2e+07	8	20
chr4	7	43	1.4e+07	20	23
chr4	8	32	1.6e+07	16	16
chr4	9	49	1.8e+07	23	26
chr4	10	43	2e+07	20	23
chr4	11	24	2.2e+07	12	12
chr4	12	38	2.4e+07	12	26
chr4	13	43	2.6e+07	14	29
chr4	14	41	2.8e+07	18	23
chr4	15	45	3e+07	26	19
chr4	16	26	3.2e+07	14	12
chr4	17	43	3.4e+07	24	19
chr4	18	46	3.6e+07	24	22
chr4	19	38	3.8e+07	17	21
chr4	20	39	4e+07	18	21
chr4	21	35	4.2e+07	19	16
chr4	22	39	4.4e+07	17	22
chr4	23	36	4.6e+07	22	14
chr4	24	229	4.8e+07	141	88
chr4	25	138	5e+07	90	48
chr4	26	36	5.2e+07	14	22
chr4	27	34	5.4e+07	19	15
chr4	28	43	5.6e+07	19	24
chr4	29	49	5.8e+07	22	27
chr4	30	50	6e+07	28	22
chr4	31	45	6.2e+07	24	21
chr4	32	34	6.4e+07	15	19
chr4	33	26	6.6e+07	17	9
chr4	34	53	6.8e+07	28	25
chr4	35	41	7e+07	22	19
chr4	36	32	7.2e+07	18	14
chr4	37	36	7.4e+07	16	20
chr4	38	28	7.6e+07	14	14
chr4	39	33	7.8e+07	17	16
chr4	40	32	8e+07	17	15
chr4	41	37	8.2e+07	17	20
chr4	42	32	8.4e+07	13	19
chr4	43	27	8.6e+07	17	10
chr4	44	33	8.8e+07	17	16
chr4	45	35	9e+07	19	16
chr4	46	30	9.2e+07	19	11
chr4	47	17	9.4e+07	11	6
chr4	48	26	9.6e+07	15	11
chr4	49	23	9.8e+07	9	14
chr4	50	29	1e+08	17	12
chr4	51	45	1.02e+08	20	25
chr4	52	26	1.04e+08	17	9
chr4	53	29	1.06e+08	14	15
chr4	54	36	1.08e+08	17	19
chr4	55	39	1.1e+08	18	21
chr4	56	24	1.12e+08	12	12
chr4	57	38	1.14e+08	20	18
chr4	58	32	1.16e+08	16	16
chr4	59	50	1.18e+08	30	20
chr4	60	38	1.2e+08	18	20
chr4	61	29	1.22e+08	18	11
chr4	62	42	1.24e+08	19	23
chr4	63	20	1.26e+08	7	13
chr4	64	29	1.28e+08	14	15
chr4	65	32	1.3e+08	12	20
chr4	66	49	1.32e+08	23	26
chr4	67	36	1.34e+08	16	20
chr4	68	39	1.36e+08	17	22
chr4	69	34	1.38e+08	13	21
chr4	70	36	1.4e+08	17	19
chr4	71	30	1.42e+08	15	15
chr4	72	33	1.44e+08	19	14
chr4	73	41	1.46e+08	22	19
chr4	74	34	1.48e+08	16	18
chr4	75	44	1.5e+08	19	25
chr4	76	37	1.52e+08	17	20
chr4	77	32	1.54e+08	18	14
chr4	78	49	1.56e+08	22	27
chr4	79	30	1.58e+08	14	16
chr4	80	45	1.6e+08	25	20
chr4	81	51	1.62e+08	23	28
chr4	82	41	1.64e+08	20	21
chr4	83	50	1.66e+08	23	27
chr4	84	35	1.68e+08	15	20
chr4	85	36	1.7e+08	20	16
chr4	86	32	1.72e+08	14	18
chr4	87	34	1.74e+08	13	21
chr4	88	39	1.76e+08	20	19
chr4	89	35	1.78e+08	8	27
chr4	90	40	1.8e+08	20	20
chr4	91	75	1.82e+08	44	31
chr4	92	62	1.84e+08	31	31
chr4	93	95	1.86e+08	49	46
chr4	94	194	1.88e+08	102	92
chr4	95	25	1.9e+08	17	8
chr5	0	362	0	199	163
chr5	1	90	2e+06	50	40
chr5	2	38	4e+06	16	22
chr5	3	52	6e+06	25	27
chr5	4	34	8e+06	19	15
chr5	5	52	1e+07	26	26
chr5	6	46	1.2e+07	22	24
chr5	7	33	1.4e+07	18	15
chr5	8	59	1.6e+07	34	25
chr5	9	35	1.8e+07	19	16
chr5	10	81	2e+07	36	45
chr5	11	30	2.2e+07	15	15
chr5	12	42	2.4e+07	23	19
chr5	13	45	2.6e+07	26	19
chr5	14	41	2.8e+07	22	19
chr5	15	28	3e+07	13	15
chr5	16	38	3.2e+07	16	22
chr5	17	55	3.4e+07	31	24
chr5	18	26	3.6e+07	15	11
chr5	19	46	3.8e+07	17	29
chr5	20	39	4e+07	24	15
chr5	21	44	4.2e+07	21	23
chr5	22	38	4.4e+07	23	15
chr5	23	241	4.6e+07	170	71
chr5	24	64	4.8e+07	32	32
chr5	25	47	5e+07	30	17
chr5	26	36	5.2e+07	18	18
chr5	27	32	5.4e+07	17	15
chr5	28	42	5.6e+07	18	24
chr5	29	35	5.8e+07	20	15
chr5	30	28	6e+07	13	15
chr5	31	26	6.2e+07	12	14
chr5	32	31	6.4e+07	15	16
chr5	33	26	6.6e+07	11	15
chr5	34	60	6.8e+07	28	32
chr5	35	73	7e+07	42	31
chr5	36	21	7.2e+07	10	11
chr5	37	29	7.4e+07	13	16
chr5	38	42	7.6e+07	18	24
chr5	39	50	7.8e+07	22	28
chr5	40	33	8e+07	13	20
chr5	41	30	8.2e+07	12	18
chr5	42	45	8.4e+07	18	27
chr5	43	36	8.6e+07	23	13
chr5	44	25	8.8e+07	14	11
chr5	45	30	9e+07	13	17
chr5	46	24	9.2e+07	13	11
chr5	47	25	9.4e+07	13	12
chr5	48	34	9.6e+07	13	21
chr5	49	39	9.8e+07	19	20
chr5	50	39	1e+08	22	17
chr5	51	27	1.02e+08	11	16
chr5	52	31	1.04e+08	16	15
chr5	53	41	1.06e+08	20	21
chr5	54	38	1.08e+08	16	22
chr5	55	19	1.1e+08	7	12
chr5	56	37	1.12e+08	18	19
chr5	57	39	1.14e+08	22	17
chr5	58	40	1.16e+08	18	22
chr5	59	38	1.18e+08	18	20
chr5	60	39	1.2e+08	22	17
chr5	61	28	1.22e+08	14	14
chr5	62	32	1.24e+08	14	18
chr5	63	33	1.26e+08	21	12
chr5	64	27	1.28e+08	14	13
chr5	65	18	1.3e+08	9	9
chr5	66	38	1.32e+08	20	18
chr5	67	34	1.34e+08	12	22
chr5	68	24	1.36e+08	11	13
chr5	69	29	1.38e+08	16	13
chr5	70	20	1.4e+08	13	7
chr5	71	49	1.42e+08	19	30
chr5	72	45	1.44e+08	23	22
chr5	73	30	1.46e+08	11	19
chr5	74	47	1.48e+08	22	25
chr5	75	24	1.5e+08	15	9
chr5	76	28	1.52e+08	19	9
chr5	77	33	1.54e+08	19	14
chr5	78	26	1.56e+08	10	16
chr5	79	29	1.58e+08	12	17
chr5	80	31	1.6e+08	17	14
chr5	81	32	1.62e+08	10	22
chr5	82	33	1.64e+08	15	18
chr5	83	33	1.66e+08	19	14
chr5	84	39	1.68e+08	16	23
chr5	85	28	1.7e+08	11	17
chr5	86	62	1.72e+08	31	31
chr5	87	48	1.74e+08	23	25
chr5	88	117	1.76e+08	58	59
chr5	89	121	1.78e+08	57	64
chr5	90	106	1.8e+08	55	51
chr6	0	121	0	61	60
chr6	1	50	2e+06	21	29
chr6	2	43	4e+06	24	19
chr6	3	36	6e+06	19	17
chr6	4	46	8e+06	25	21
chr6	5	38	1e+07	19	19
chr6	6	32	1.2e+07	12	20
chr6	7	31	1.4e+07	13	18
chr6	8	33	1.6e+07	15	18
chr6	9	49	1.8e+07	27	22
chr6	10	34	2e+07	19	15
chr6	11	47	2.2e+07	23	24
chr6	12	46	2.4e+07	16	30
chr6	13	72	2.6e+07	36	36
chr6	14	65	2.8e+07	37	28
chr6	15	80	3e+07	42	38
chr6	16	154	3.2e+07	82	72
chr6	17	40	3.4e+07	21	19
chr6	18	47	3.6e+07	21	26
chr6	19	37	3.8e+07	17	20
chr6	20	38	4e+07	15	23
chr6	21	41	4.2e+07	13	28
chr6	22	40	4.4e+07	10	30
chr6	23	32	4.6e+07	15	17
chr6	24	30	4.8e+07	11	19
chr6	25	30	5e+07	16	14
chr6	26	35	5.2e+07	13	22
chr6	27	35	5.4e+07	22	13
chr6	28	55	5.6e+07	34	21
chr6	29	64	5.8e+07	39	25
chr6	30	93	6e+07	63	30
chr6	31	31	6.2e+07	17	14
chr6	32	51	6.4e+07	23	28
chr6	33	51	6.6e+07	24	27
chr6	34	46	6.8e+07	19	27
chr6	35	35	7e+07	14	21
chr6	36	47	7.2e+07	23	24
chr6	37	36	7.4e+07	20	16
chr6	38	31	7.6e+07	12	19
chr6	39	33	7.8e+07	12	21
chr6	40	47	8e+07	25	22
chr6	41	28	8.2e+07	14	14
chr6	42	30	8.4e+07	12	18
chr6	43	25	8.6e+07	14	11
chr6	44	25	8.8e+07	11	14
chr6	45	27	9e+07	12	15
chr6	46	32	9.2e+07	15	17
chr6	47	47	9.4e+07	24	23
chr6	48	34	9.6e+07	16	18
chr6	49	23	9.8e+07	10	13
chr6	50	42	1e+08	20	22
chr6	51	52	1.02e+08	21	31
chr6	52	31	1.04e+08	14	17
chr6	53	51	1.06e+08	28	23
chr6	54	19	1.08e+08	7	12
chr6	55	43	1.1e+08	23	20
chr6	56	46	1.12e+08	25	21
chr6	57	32	1.14e+08	16	16
chr6	58	18	1.16e+08	6	12
chr6	59	21	1.18e+08	6	15
chr6	60	49	1.2e+08	18	31
chr6	61	36	1.22e+08	22	14
chr6	62	43	1.24e+08	23	20
chr6	63	20	1.26e+08	3	17
chr6	64	34	1.28e+08	12	22
chr6	65	35	1.3e+08	13	22
chr6	66	34	1.32e+08	21	13
chr6	67	30	1.34e+08	17	13
chr6	68	28	1.36e+08	12	16
chr6	69	33	1.38e+08	19	14
chr6	70	33	1.4e+08	15	18
chr6	71	24	1.42e+08	11	13
chr6	72	25	1.44e+08	11	14
chr6	73	19	1.46e+08	10	9
chr6	74	43	1.48e+08	21	22
chr6	75	44	1.5e+08	20	24
chr6	76	39	1.52e+08	24	15
chr6	77	74	1.54e+08	32	42
chr6	78	54	1.56e+08	21	33
chr6	79	68	1.58e+08	36	32
chr6	80	68	1.6e+08	26	42
chr6	81	56	1.62e+08	27	29
chr6	82	33	1.64e+08	17	16
chr6	83	132	1.66e+08	66	66
chr6	84	232	1.68e+08	124	108
chr6	85	126	1.7e+08	62	64
chr7	0	338	0	168	170
chr7	1	90	2e+06	51	39
chr7	2	94	4e+06	51	43
chr7	3	53	6e+06	26	27
chr7	4	36	8e+06	18	18
chr7	5	35	1e+07	20	15
chr7	6	52	1.2e+07	27	25
chr7	7	53	1.4e+07	28	25
chr7	8	37	1.6e+07	20	17
chr7	9	38	1.8e+07	22	16
chr7	10	31	2e+07	16	15
chr7	11	40	2.2e+07	20	20
chr7	12	36	2.4e+07	17	19
chr7	13	46	2.6e+07	18	28
chr7	14	35	2.8e+07	18	17
chr7	15	31	3e+07	17	14
chr7	16	61	3.2e+07	30	31
chr7	17	39	3.4e+07	20	19
chr7	18	40	3.6e+07	17	23
chr7	19	43	3.8e+07	23	20
chr7	20	28	4e+07	12	16
chr7	21	35	4.2e+07	15	20
chr7	22	44	4.4e+07	19	25
chr7	23	43	4.6e+07	20	23
chr7	24	41	4.8e+07	21	20
chr7	25	32	5e+07	22	10
chr7	26	48	5.2e+07	23	25
chr7	27	50	5.4e+07	32	18
chr7	28	124	5.6e+07	61	63
chr7	29	28	5.8e+07	22	6
chr7	30	113	6e+07	78	35
chr7	31	144	6.2e+07	92	52
chr7	32	86	6.4e+07	40	46
chr7	33	93	6.6e+07	49	44
chr7	34	47	6.8e+07	23	24
chr7	35	44	7e+07	22	22
chr7	36	96	7.2e+07	38	58
chr7	37	89	7.4e+07	44	45
chr7	38	78	7.6e+07	37	41
chr7	39	38	7.8e+07	19	19
chr7	40	42	8e+07	18	24
chr7	41	44	8.2e+07	20	24
chr7	42	33	8.4e+07	12	21
chr7	43	22	8.6e+07	13	9
chr7	44	43	8.8e+07	19	24
chr7	45	31	9e+07	17	14
chr7	46	23	9.2e+07	7	16
chr7	47	27	9.4e+07	15	12
chr7	48	43	9.6e+07	25	18
chr7	49	50	9.8e+07	21	29
chr7	50	60	1e+08	34	26
chr7	51	55	1.02e+08	25	30
chr7	52	52	1.04e+08	25	27
chr7	53	39	1.06e+08	18	21
chr7	54	38	1.08e+08	17	21
chr7	55	34	1.1e+08	21	13
chr7	56	31	1.12e+08	16	15
chr7	57	24	1.14e+08	9	15
chr7	58	25	1.16e+08	9	16
chr7	59	31	1.18e+08	14	17
chr7	60	30	1.2e+08	13	17
chr7	61	26	1.22e+08	11	15
chr7	62	34	1.24e+08	14	20
chr7	63	37	1.26e+08	15	22
chr7	64	39	1.28e+08	18	21
chr7	65	33	1.3e+08	12	21
chr7	66	35	1.32e+08	14	21
chr7	67	29	1.34e+08	15	14
chr7	68	48	1.36e+08	19	29
chr7	69	48	1.38e+08	25	23
chr7	70	37	1.4e+08	21	16
chr7	71	61	1.42e+08	33	28
chr7	72	34	1.44e+08	21	13
chr7	73	43	1.46e+08	23	20
chr7	74	51	1.48e+08	26	25
chr7	75	82	1.5e+08	47	35
chr7	76	83	1.52e+08	44	39
chr7	77	123	1.54e+08	62	61
chr7	78	205	1.56e+08	105	100
chr7	79	236	1.58e+08	121	115
chr8	0	351	0	192	159
chr8	1	122	2e+06	59	63
chr8	2	57	4e+06	37	20
chr8	3	91	6e+06	54	37
chr8	4	55	8e+06	26	29
chr8	5	43	1e+07	22	21
chr8	6	76	1.2e+07	41	35
chr8	7	48	1.4e+07	20	28
chr8	8	50	1.6e+07	33	17
chr8	9	39	1.8e+07	22	17
chr8	10	36	2e+07	16	20
chr8	11	42	2.2e+07	16	26
chr8	12	44	2.4e+07	23	21
chr8	13	39	2.6e+07	14	25
chr8	14	22	2.8e+07	11	11
chr8	15	40	3e+07	18	22
chr8	16	29	3.2e+07	18	11
chr8	17	40	3.4e+07	21	19
chr8	18	29	3.6e+07	15	14
chr8	19	37	3.8e+07	18	19
chr8	20	38	4e+07	19	19
chr8	21	42	4.2e+07	31	11
chr8	22	27	4.4e+07	18	9
chr8	23	28	4.6e+07	18	10
chr8	24	32	4.8e+07	12	20
chr8	25	34	5e+07	19	15
chr8	26	31	5.2e+07	17	14
chr8	27	32	5.4e+07	15	17
chr8	28	42	5.6e+07	23	19
chr8	29	27	5.8e+07	12	15
chr8	30	26	6e+07	12	14
chr8	31	37	6.2e+07	17	20
chr8	32	28	6.4e+07	13	15
chr8	33	30	6.6e+07	14	16
chr8	34	25	6.8e+07	8	17
chr8	35	21	7e+07	9	12
chr8	36	35	7.2e+07	13	22
chr8	37	31	7.4e+07	13	18
chr8	38	30	7.6e+07	12	18
chr8	39	22	7.8e+07	11	11
chr8	40	26	8e+07	11	15
chr8	41	40	8.2e+07	21	19
chr8	42	45	8.4e+07	30	15
chr8	43	35	8.6e+07	14	21
chr8	44	31	8.8e+07	15	16
chr8	45	28	9e+07	15	13
chr8	46	33	9.2e+07	19	14
chr8	47	35	9.4e+07	18	17
chr8	48	23	9.6e+07	16	7
chr8	49	28	9.8e+07	14	14
chr8	50	32	1e+08	17	15
chr8	51	39	1.02e+08	18	21
chr8	52	31	1.04e+08	15	16
chr8	53	38	1.06e+08	22	16
chr8	54	21	1.08e+08	8	13
chr8	55	23	1.1e+08	13	10
chr8	56	38	1.12e+08	18	20
chr8	57	31	1.14e+08	15	16
chr8	58	26	1.16e+08	14	12
chr8	59	25	1.18e+08	10	15
chr8	60	45	1.2e+08	22	23
chr8	61	29	1.22e+08	13	16
chr8	62	48	1.24e+08	23	25
chr8	63	38	1.26e+08	14	24
chr8	64	40	1.28e+08	19	21
chr8	65	40	1.3e+08	17	23
chr8	66	29	1.32e+08	11	18
chr8	67	36	1.34e+08	21	15
chr8	68	45	1.36e+08	25	20
chr8	69	51	1.38e+08	25	26
chr8	70	99	1.4e+08	47	52
chr8	71	179	1.42e+08	90	89
chr8	72	89	1.44e+08	50	39
chr9	0	75	0	28	47
chr9	1	29	2e+06	9	20
chr9	2	24	4e+06	14	10
chr9	3	51	6e+06	22	29
chr9	4	41	8e+06	19	22
chr9	5	29	1e+07	16	13
chr9	6	27	1.2e+07	11	16
chr9	7	39	1.4e+07	12	27
chr9	8	35	1.6e+07	18	17
chr9	9	36	1.8e+07	23	13
chr9	10	29	2e+07	11	18
chr9	11	34	2.2e+07	20	14
chr9	12	48	2.4e+07	24	24
chr9	13	36	2.6e+07	20	16
chr9	14	50	2.8e+07	17	33
chr9	15	39	3e+07	16	23
chr9	16	54	3.2e+07	23	31
chr9	17	48	3.4e+07	22	26
chr9	18	41	3.6e+07	20	21
chr9	19	82	3.8e+07	45	37
chr9	20	188	4e+07	105	83
chr9	21	142	4.2e+07	87	55
chr9	22	19	4.4e+07	15	4
chr9	30	191	6e+07	114	77
chr9	31	134	6.2e+07	70	64
chr9	32	147	6.4e+07	75	72
chr9	33	137	6.6e+07	64	73
chr9	34	46	6.8e+07	27	19
chr9	35	41	7e+07	15	26
chr9	36	32	7.2e+07	13	19
chr9	37	48	7.4e+07	23	25
chr9	38	42	7.6e+07	19	23
chr9	39	32	7.8e+07	13	19
chr9	40	42	8e+07	28	14
chr9	41	42	8.2e+07	24	18
chr9	42	35	8.4e+07	17	18
chr9	43	52	8.6e+07	25	27
chr9	44	49	8.8e+07	21	28
chr9	45	42	9e+07	17	25
chr9	46	43	9.2e+07	20	23
chr9	47	35	9.4e+07	13	22
chr9	48	38	9.6e+07	19	19
chr9	49	33	9.8e+07	17	16
chr9	50	27	1e+08	12	15
chr9	51	42	1.02e+08	14	28
chr9	52	35	1.04e+08	20	15
chr9	53	30	1.06e+08	13	17
chr9	54	32	1.08e+08	11	21
chr9	55	58	1.1e+08	33	25
chr9	56	46	1.12e+08	21	25
chr9	57	35	1.14e+08	11	24
chr9	58	36	1.16e+08	18	18
chr9	59	36	1.18e+08	15	21
chr9	60	31	1.2e+08	16	15
chr9	61	26	1.22e+08	10	16
chr9	62	38	1.24e+08	11	27
chr9	63	39	1.26e+08	15	24
chr9	64	60	1.28e+08	37	23
chr9	65	50	1.3e+08	24	26
chr9	66	81	1.32e+08	46	35
chr9	67	170	1.34e+08	79	91
chr9	68	201	1.36e+08	104	97
chr9	69	42	1.38e+08	20	22
chr10	0	236	0	128	108
chr10	1	98	2e+06	50	48
chr10	2	71	4e+06	36	35
chr10	3	89	6e+06	40	49
chr10	4	47	8e+06	16	31
chr10	5	37	1e+07	19	18
chr10	6	57	1.2e+07	28	29
chr10	7	35	1.4e+07	15	20
chr10	8	38	1.6e+07	15	23
chr10	9	44	1.8e+07	21	23
chr10	10	33	2e+07	16	17
chr10	11	28	2.2e+07	10	18
chr10	12	36	2.4e+07	19	17
chr10	13	49	2.6e+07	26	23
chr10	14	52	2.8e+07	25	27
chr10	15	27	3e+07	13	14
chr10	16	35	3.2e+07	14	21
chr10	17	38	3.4e+07	23	15
chr10	18	30	3.6e+07	13	17
chr10	19	262	3.8e+07	183	79
chr10	20	327	4e+07	210	117
chr10	21	106	4.2e+07	63	43
chr10	22	40	4.4e+07	19	21
chr10	23	85	4.6e+07	47	38
chr10	24	37	4.8e+07	22	15
chr10	25	33	5e+07	15	18
chr10	26	51	5.2e+07	22	29
chr10	27	44	5.4e+07	20	24
chr10	28	43	5.6e+07	20	23
chr10	29	30	5.8e+07	17	13
chr10	30	21	6e+07	7	14
chr10	31	28	6.2e+07	13	15
chr10	32	32	6.4e+07	19	13
chr10	33	38	6.6e+07	13	25
chr10	34	45	6.8e+07	18	27
chr10	35	46	7e+07	21	25
chr10	36	28	7.2e+07	13	15
chr10	37	20	7.4e+07	8	12
chr10	38	24	7.6e+07	12	12
chr10	39	37	7.8e+07	19	18
chr10	40	34	8e+07	12	22
chr10	41	37	8.2e+07	20	17
chr10	42	31	8.4e+07	11	20
chr10	43	42	8.6e+07	16	26
chr10	44	31	8.8e+07	14	17
chr10	45	26	9e+07	12	14
chr10	46	28	9.2e+07	10	18
chr10	47	29	9.4e+07	16	13
chr10	48	40	9.6e+07	22	18
chr10	49	36	9.8e+07	16	20
chr10	50	28	1e+08	12	16
chr10	51	44	1.02e+08	21	23
chr10	52	33	1.04e+08	17	16
chr10	53	27	1.06e+08	15	12
chr10	54	31	1.08e+08	10	21
chr10	55	34	1.1e+08	20	14
chr10	56	34	1.12e+08	18	16
chr10	57	20	1.14e+08	10	10
chr10	58	33	1.16e+08	17	16
chr10	59	49	1.18e+08	18	31
chr10	60	34	1.2e+08	13	21
chr10	61	42	1.22e+08	21	21
chr10	62	54	1.24e+08	28	26
chr10	63	59	1.26e+08	24	35
chr10	64	44	1.28e+08	22	22
chr10	65	135	1.3e+08	70	65
chr10	66	303	1.32e+08	162	141
chr11	0	280	0	149	131
chr11	1	83	2e+06	41	42
chr11	2	54	4e+06	32	22
chr11	3	34	6e+06	16	18
chr11	4	49	8e+06	18	31
chr11	5	32	1e+07	17	15
chr11	6	24	1.2e+07	14	10
chr11	7	28	1.4e+07	11	17
chr11	8	41	1.6e+07	21	20
chr11	9	30	1.8e+07	13	17
chr11	10	26	2e+07	13	13
chr11	11	44	2.2e+07	21	23
chr11	12	58	2.4e+07	25	33
chr11	13	40	2.6e+07	22	18
chr11	14	30	2.8e+07	15	15
chr11	15	24	3e+07	11	13
chr11	16	38	3.2e+07	21	17
chr11	17	31	3.4e+07	14	17
chr11	18	44	3.6e+07	19	25
chr11	19	33	3.8e+07	18	15
chr11	20	31	4e+07	18	13
chr11	21	35	4.2e+07	16	19
chr11	22	37	4.4e+07	16	21
chr11	23	40	4.6e+07	21	19
chr11	24	137	4.8e+07	82	55
chr11	25	30	5e+07	19	11
chr11	26	2	5.2e+07	NA	2
chr11	27	92	5.4e+07	60	32
chr11	28	24	5.6e+07	10	14
chr11	29	46	5.8e+07	24	22
chr11	30	51	6e+07	33	18
chr11	31	49	6.2e+07	26	23
chr11	32	48	6.4e+07	29	19
chr11	33	48	6.6e+07	23	25
chr11	34	83	6.8e+07	37	46
chr11	35	84	7e+07	49	35
chr11	36	33	7.2e+07	13	20
chr11	37	34	7.4e+07	16	18
chr11	38	49	7.6e+07	23	26
chr11	39	21	7.8e+07	5	16
chr11	40	24	8e+07	14	10
chr11	41	32	8.2e+07	9	23
chr11	42	28	8.4e+07	16	12
chr11	43	44	8.6e+07	20	24
chr11	44	104	8.8e+07	59	45
chr11	45	52	9e+07	17	35
chr11	46	40	9.2e+07	26	14
chr11	47	31	9.4e+07	12	19
chr11	48	39	9.6e+07	19	20
chr11	49	34	9.8e+07	11	23
chr11	50	41	1e+08	11	30
chr11	51	32	1.02e+08	12	20
chr11	52	41	1.04e+08	21	20
chr11	53	38	1.06e+08	17	21
chr11	54	33	1.08e+08	19	14
chr11	55	30	1.1e+08	17	13
chr11	56	25	1.12e+08	11	14
chr11	57	29	1.14e+08	9	20
chr11	58	40	1.16e+08	20	20
chr11	59	39	1.18e+08	18	21
chr11	60	38	1.2e+08	13	25
chr11	61	40	1.22e+08	19	21
chr11	62	45	1.24e+08	19	26
chr11	63	36	1.26e+08	14	22
chr11	64	42	1.28e+08	16	26
chr11	65	45	1.3e+08	22	23
chr11	66	44	1.32e+08	22	22
chr11	67	99	1.34e+08	53	46
chr12	0	124	0	66	58
chr12	1	55	2e+06	29	26
chr12	2	47	4e+06	19	28
chr12	3	78	6e+06	36	42
chr12	4	70	8e+06	40	30
chr12	5	48	1e+07	27	21
chr12	6	42	1.2e+07	22	20
chr12	7	42	1.4e+07	20	22
chr12	8	27	1.6e+07	14	13
chr12	9	34	1.8e+07	12	22
chr12	10	37	2e+07	16	21
chr12	11	35	2.2e+07	15	20
chr12	12	36	2.4e+07	13	23
chr12	13	48	2.6e+07	20	28
chr12	14	37	2.8e+07	16	21
chr12	15	55	3e+07	34	21
chr12	16	51	3.2e+07	28	23
chr12	17	97	3.4e+07	63	34
chr12	18	103	3.6e+07	73	30
chr12	19	42	3.8e+07	19	23
chr12	20	50	4e+07	27	23
chr12	21	28	4.2e+07	12	16
chr12	22	27	4.4e+07	10	17
chr12	23	44	4.6e+07	20	24
chr12	24	41	4.8e+07	18	23
chr12	25	37	5e+07	17	20
chr12	26	43	5.2e+07	18	25
chr12	27	35	5.4e+07	18	17
chr12	28	41	5.6e+07	24	17
chr12	29	52	5.8e+07	22	30
chr12	30	39	6e+07	22	17
chr12	31	34	6.2e+07	15	19
chr12	32	32	6.4e+07	13	19
chr12	33	29	6.6e+07	14	15
chr12	34	31	6.8e+07	17	14
chr12	35	36	7e+07	17	19
chr12	36	33	7.2e+07	19	14
chr12	37	36	7.4e+07	13	23
chr12	38	31	7.6e+07	16	15
chr12	39	35	7.8e+07	16	19
chr12	40	29	8e+07	13	16
chr12	41	36	8.2e+07	19	17
chr12	42	34	8.4e+07	16	18
chr12	43	42	8.6e+07	20	22
chr12	44	24	8.8e+07	9	15
chr12	45	31	9e+07	14	17
chr12	46	37	9.2e+07	20	17
chr12	47	46	9.4e+07	27	19
chr12	48	44	9.6e+07	22	22
chr12	49	25	9.8e+07	9	16
chr12	50	34	1e+08	16	18
chr12	51	34	1.02e+08	14	20
chr12	52	34	1.04e+08	15	19
chr12	53	21	1.06e+08	8	13
chr12	54	32	1.08e+08	13	19
chr12	55	37	1.1e+08	18	19
chr12	56	53	1.12e+08	31	22
chr12	57	43	1.14e+08	17	26
chr12	58	37	1.16e+08	17	20
chr12	59	40	1.18e+08	20	20
chr12	60	59	1.2e+08	30	29
chr12	61	46	1.22e+08	23	23
chr12	62	73	1.24e+08	34	39
chr12	63	60	1.26e+08	27	33
chr12	64	104	1.28e+08	56	48
chr12	65	173	1.3e+08	97	76
chr12	66	179	1.32e+08	94	85
chr13	8	433	1.6e+07	260	173
chr13	9	128	1.8e+07	67	61
chr13	10	58	2e+07	24	34
chr13	11	46	2.2e+07	22	24
chr13	12	55	2.4e+07	27	28
chr13	13	38	2.6e+07	15	23
chr13	14	43	2.8e+07	21	22
chr13	15	41	3e+07	21	20
chr13	16	23	3.2e+07	11	12
chr13	17	26	3.4e+07	9	17
chr13	18	29	3.6e+07	13	16
chr13	19	46	3.8e+07	22	24
chr13	20	45	4e+07	20	25
chr13	21	40	4.2e+07	19	21
chr13	22	34	4.4e+07	17	17
chr13	23	40	4.6e+07	20	20
chr13	24	42	4.8e+07	18	24
chr13	25	33	5e+07	15	18
chr13	26	35	5.2e+07	15	20
chr13	27	38	5.4e+07	22	16
chr13	28	41	5.6e+07	24	17
chr13	29	28	5.8e+07	11	17
chr13	30	48	6e+07	23	25
chr13	31	61	6.2e+07	32	29
chr13	32	33	6.4e+07	15	18
chr13	33	30	6.6e+07	14	16
chr13	34	38	6.8e+07	22	16
chr13	35	37	7e+07	18	19
chr13	36	28	7.2e+07	13	15
chr13	37	23	7.4e+07	7	16
chr13	38	32	7.6e+07	11	21
chr13	39	36	7.8e+07	14	22
chr13	40	42	8e+07	15	27
chr13	41	36	8.2e+07	19	17
chr13	42	41	8.4e+07	17	24
chr13	43	48	8.6e+07	23	25
chr13	44	43	8.8e+07	22	21
chr13	45	41	9e+07	22	19
chr13	46	50	9.2e+07	21	29
chr13	47	37	9.4e+07	20	17
chr13	48	20	9.6e+07	8	12
chr13	49	52	9.8e+07	18	34
chr13	50	32	1e+08	16	16
chr13	51	33	1.02e+08	17	16
chr13	52	40	1.04e+08	17	23
chr13	53	24	1.06e+08	12	12
chr13	54	58	1.08e+08	23	35
chr13	55	110	1.1e+08	50	60
chr13	56	302	1.12e+08	163	139
chr13	57	71	1.14e+08	38	33
chr14	8	26	1.6e+07	18	8
chr14	9	111	1.8e+07	71	40
chr14	10	50	2e+07	26	24
chr14	11	40	2.2e+07	17	23
chr14	12	38	2.4e+07	19	19
chr14	13	36	2.6e+07	15	21
chr14	14	29	2.8e+07	14	15
chr14	15	36	3e+07	16	20
chr14	16	29	3.2e+07	13	16
chr14	17	61	3.4e+07	25	36
chr14	18	24	3.6e+07	9	15
chr14	19	38	3.8e+07	19	19
chr14	20	37	4e+07	16	21
chr14	21	51	4.2e+07	27	24
chr14	22	43	4.4e+07	24	19
chr14	23	21	4.6e+07	10	11
chr14	24	36	4.8e+07	17	19
chr14	25	29	5e+07	9	20
chr14	26	29	5.2e+07	12	17
chr14	27	39	5.4e+07	17	22
chr14	28	25	5.6e+07	13	12
chr14	29	26	5.8e+07	14	12
chr14	30	27	6e+07	8	19
chr14	31	41	6.2e+07	20	21
chr14	32	35	6.4e+07	21	14
chr14	33	28	6.6e+07	12	16
chr14	34	29	6.8e+07	11	18
chr14	35	39	7e+07	20	19
chr14	36	40	7.2e+07	17	23
chr14	37	32	7.4e+07	20	12
chr14	38	54	7.6e+07	27	27
chr14	39	35	7.8e+07	21	14
chr14	40	28	8e+07	13	15
chr14	41	48	8.2e+07	25	23
chr14	42	35	8.4e+07	21	14
chr14	43	42	8.6e+07	17	25
chr14	44	47	8.8e+07	22	25
chr14	45	36	9e+07	14	22
chr14	46	43	9.2e+07	26	17
chr14	47	47	9.4e+07	17	30
chr14	48	25	9.6e+07	11	14
chr14	49	36	9.8e+07	23	13
chr14	50	77	1e+08	37	40
chr14	51	56	1.02e+08	34	22
chr14	52	195	1.04e+08	101	94
chr14	53	56	1.06e+08	36	20
chr15	8	131	1.6e+07	38	93
chr15	9	35	1.8e+07	23	12
chr15	10	112	2e+07	60	52
chr15	11	102	2.2e+07	54	48
chr15	12	65	2.4e+07	34	31
chr15	13	49	2.6e+07	22	27
chr15	14	69	2.8e+07	39	30
chr15	15	51	3e+07	25	26
chr15	16	47	3.2e+07	21	26
chr15	17	46	3.4e+07	25	21
chr15	18	24	3.6e+07	10	14
chr15	19	31	3.8e+07	13	18
chr15	20	42	4e+07	19	23
chr15	21	25	4.2e+07	9	16
chr15	22	60	4.4e+07	31	29
chr15	23	30	4.6e+07	11	19
chr15	24	31	4.8e+07	21	10
chr15	25	40	5e+07	16	24
chr15	26	48	5.2e+07	16	32
chr15	27	30	5.4e+07	10	20
chr15	28	37	5.6e+07	19	18
chr15	29	35	5.8e+07	15	20
chr15	30	36	6e+07	10	26
chr15	31	32	6.2e+07	14	18
chr15	32	36	6.4e+07	20	16
chr15	33	46	6.6e+07	24	22
chr15	34	45	6.8e+07	24	21
chr15	35	48	7e+07	22	26
chr15	36	41	7.2e+07	20	21
chr15	37	45	7.4e+07	24	21
chr15	38	32	7.6e+07	13	19
chr15	39	56	7.8e+07	28	28
chr15	40	40	8e+07	18	22
chr15	41	63	8.2e+07	33	30
chr15	42	63	8.4e+07	33	30
chr15	43	34	8.6e+07	18	16
chr15	44	36	8.8e+07	21	15
chr15	45	40	9e+07	18	22
chr15	46	47	9.2e+07	24	23
chr15	47	30	9.4e+07	10	20
chr15	48	39	9.6e+07	16	23
chr15	49	63	9.8e+07	30	33
chr15	50	147	1e+08	74	73
chr16	0	244	0	116	128
chr16	1	74	2e+06	38	36
chr16	2	56	4e+06	29	27
chr16	3	61	6e+06	31	30
chr16	4	49	8e+06	26	23
chr16	5	49	1e+07	23	26
chr16	6	36	1.2e+07	21	15
chr16	7	70	1.4e+07	35	35
chr16	8	71	1.6e+07	38	33
chr16	9	68	1.8e+07	36	32
chr16	10	62	2e+07	31	31
chr16	11	61	2.2e+07	34	27
chr16	12	40	2.4e+07	22	18
chr16	13	51	2.6e+07	27	24
chr16	14	95	2.8e+07	57	38
chr16	15	43	3e+07	24	19
chr16	16	154	3.2e+07	92	62
chr16	17	107	3.4e+07	81	26
chr16	18	68	3.6e+07	45	23
chr16	19	9	3.8e+07	8	1
chr16	23	34	4.6e+07	27	7
chr16	24	31	4.8e+07	16	15
chr16	25	35	5e+07	19	16
chr16	26	23	5.2e+07	13	10
chr16	27	43	5.4e+07	15	28
chr16	28	46	5.6e+07	25	21
chr16	29	55	5.8e+07	28	27
chr16	30	33	6e+07	21	12
chr16	31	38	6.2e+07	22	16
chr16	32	36	6.4e+07	12	24
chr16	33	36	6.6e+07	19	17
chr16	34	40	6.8e+07	17	23
chr16	35	60	7e+07	27	33
chr16	36	32	7.2e+07	19	13
chr16	37	52	7.4e+07	23	29
chr16	38	33	7.6e+07	18	15
chr16	39	36	7.8e+07	14	22
chr16	40	60	8e+07	29	31
chr16	41	50	8.2e+07	23	27
chr16	42	67	8.4e+07	38	29
chr16	43	102	8.6e+07	53	49
chr16	44	270	8.8e+07	137	133
chr16	45	30	9e+07	15	15
chr17	0	328	0	189	139
chr17	1	91	2e+06	46	45
chr17	2	80	4e+06	34	46
chr17	3	60	6e+06	33	27
chr17	4	43	8e+06	21	22
chr17	5	39	1e+07	21	18
chr17	6	50	1.2e+07	24	26
chr17	7	45	1.4e+07	25	20
chr17	8	45	1.6e+07	19	26
chr17	9	93	1.8e+07	42	51
chr17	10	110	2e+07	74	36
chr17	11	111	2.2e+07	64	47
chr17	12	77	2.4e+07	47	30
chr17	13	115	2.6e+07	60	55
chr17	14	32	2.8e+07	16	16
chr17	15	57	3e+07	32	25
chr17	16	37	3.2e+07	21	16
chr17	17	36	3.4e+07	15	21
chr17	18	51	3.6e+07	23	28
chr17	19	52	3.8e+07	28	24
chr17	20	49	4e+07	24	25
chr17	21	70	4.2e+07	37	33
chr17	22	49	4.4e+07	23	26
chr17	23	58	4.6e+07	25	33
chr17	24	39	4.8e+07	23	16
chr17	25	43	5e+07	18	25
chr17	26	22	5.2e+07	16	6
chr17	27	34	5.4e+07	11	23
chr17	28	49	5.6e+07	21	28
chr17	29	30	5.8e+07	15	15
chr17	30	29	6e+07	16	13
chr17	31	32	6.2e+07	15	17
chr17	32	44	6.4e+07	28	16
chr17	33	39	6.6e+07	22	17
chr17	34	45	6.8e+07	20	25
chr17	35	48	7e+07	18	30
chr17	36	61	7.2e+07	26	35
chr17	37	53	7.4e+07	30	23
chr17	38	77	7.6e+07	33	44
chr17	39	82	7.8e+07	45	37
chr17	40	157	8e+07	85	72
chr17	41	183	8.2e+07	89	94
chr18	0	84	0	40	44
chr18	1	45	2e+06	19	26
chr18	2	36	4e+06	18	18
chr18	3	44	6e+06	22	22
chr18	4	44	8e+06	23	21
chr18	5	52	1e+07	24	28
chr18	6	55	1.2e+07	26	29
chr18	7	152	1.4e+07	90	62
chr18	8	24	1.6e+07	16	8
chr18	9	47	1.8e+07	29	18
chr18	10	144	2e+07	87	57
chr18	11	38	2.2e+07	16	22
chr18	12	27	2.4e+07	16	11
chr18	13	30	2.6e+07	16	14
chr18	14	39	2.8e+07	19	20
chr18	15	35	3e+07	15	20
chr18	16	35	3.2e+07	15	20
chr18	17	21	3.4e+07	11	10
chr18	18	28	3.6e+07	14	14
chr18	19	32	3.8e+07	16	16
chr18	20	36	4e+07	16	20
chr18	21	24	4.2e+07	14	10
chr18	22	25	4.4e+07	15	10
chr18	23	41	4.6e+07	25	16
chr18	24	46	4.8e+07	26	20
chr18	25	31	5e+07	13	18
chr18	26	40	5.2e+07	20	20
chr18	27	31	5.4e+07	14	17
chr18	28	38	5.6e+07	19	19
chr18	29	47	5.8e+07	16	31
chr18	30	34	6e+07	15	19
chr18	31	47	6.2e+07	20	27
chr18	32	42	6.4e+07	17	25
chr18	33	36	6.6e+07	19	17
chr18	34	56	6.8e+07	33	23
chr18	35	43	7e+07	20	23
chr18	36	36	7.2e+07	20	16
chr18	37	42	7.4e+07	21	21
chr18	38	114	7.6e+07	60	54
chr18	39	287	7.8e+07	147	140
chr18	40	16	8e+07	10	6
chr19	0	255	0	129	126
chr19	1	137	2e+06	71	66
chr19	2	89	4e+06	51	38
chr19	3	112	6e+06	55	57
chr19	4	82	8e+06	49	33
chr19	5	51	1e+07	27	24
chr19	6	53	1.2e+07	26	27
chr19	7	93	1.4e+07	44	49
chr19	8	52	1.6e+07	29	23
chr19	9	54	1.8e+07	25	29
chr19	10	81	2e+07	37	44
chr19	11	81	2.2e+07	42	39
chr19	12	38	2.4e+07	27	11
chr19	13	49	2.6e+07	32	17
chr19	14	58	2.8e+07	32	26
chr19	15	37	3e+07	20	17
chr19	16	43	3.2e+07	20	23
chr19	17	55	3.4e+07	24	31
chr19	18	43	3.6e+07	20	23
chr19	19	69	3.8e+07	34	35
chr19	20	53	4e+07	24	29
chr19	21	36	4.2e+07	17	19
chr19	22	64	4.4e+07	33	31
chr19	23	54	4.6e+07	24	30
chr19	24	76	4.8e+07	45	31
chr19	25	78	5e+07	40	38
chr19	26	93	5.2e+07	52	41
chr19	27	168	5.4e+07	85	83
chr19	28	96	5.6e+07	51	45
chr19	29	31	5.8e+07	19	12
chr20	0	73	0	39	34
chr20	1	56	2e+06	30	26
chr20	2	55	4e+06	22	33
chr20	3	36	6e+06	17	19
chr20	4	43	8e+06	19	24
chr20	5	21	1e+07	9	12
chr20	6	34	1.2e+07	17	17
chr20	7	32	1.4e+07	20	12
chr20	8	49	1.6e+07	20	29
chr20	9	36	1.8e+07	19	17
chr20	10	36	2e+07	14	22
chr20	11	52	2.2e+07	30	22
chr20	12	59	2.4e+07	31	28
chr20	13	69	2.6e+07	41	28
chr20	14	279	2.8e+07	160	119
chr20	15	181	3e+07	106	75
chr20	16	41	3.2e+07	25	16
chr20	17	46	3.4e+07	23	23
chr20	18	41	3.6e+07	21	20
chr20	19	47	3.8e+07	21	26
chr20	20	23	4e+07	10	13
chr20	21	36	4.2e+07	19	17
chr20	22	45	4.4e+07	20	25
chr20	23	49	4.6e+07	23	26
chr20	24	69	4.8e+07	32	37
chr20	25	39	5e+07	16	23
chr20	26	44	5.2e+07	22	22
chr20	27	44	5.4e+07	20	24
chr20	28	61	5.6e+07	28	33
chr20	29	47	5.8e+07	17	30
chr20	30	137	6e+07	63	74
chr20	31	234	6.2e+07	111	123
chr20	32	56	6.4e+07	35	21
chr21	2	77	4e+06	42	35
chr21	3	111	6e+06	61	50
chr21	4	191	8e+06	125	66
chr21	5	82	1e+07	51	31
chr21	6	110	1.2e+07	60	50
chr21	7	36	1.4e+07	16	20
chr21	8	58	1.6e+07	33	25
chr21	9	34	1.8e+07	15	19
chr21	10	44	2e+07	13	31
chr21	11	59	2.2e+07	31	28
chr21	12	32	2.4e+07	17	15
chr21	13	40	2.6e+07	18	22
chr21	14	38	2.8e+07	17	21
chr21	15	38	3e+07	17	21
chr21	16	41	3.2e+07	17	24
chr21	17	36	3.4e+07	19	17
chr21	18	36	3.6e+07	18	18
chr21	19	45	3.8e+07	25	20
chr21	20	75	4e+07	47	28
chr21	21	120	4.2e+07	64	56
chr21	22	228	4.4e+07	111	117
chr21	23	72	4.6e+07	30	42
chr22	5	138	1e+07	80	58
chr22	6	82	1.2e+07	59	23
chr22	7	88	1.4e+07	57	31
chr22	8	178	1.6e+07	113	65
chr22	9	99	1.8e+07	44	55
chr22	10	72	2e+07	36	36
chr22	11	64	2.2e+07	38	26
chr22	12	49	2.4e+07	24	25
chr22	13	43	2.6e+07	17	26
chr22	14	31	2.8e+07	17	14
chr22	15	37	3e+07	18	19
chr22	16	45	3.2e+07	21	24
chr22	17	48	3.4e+07	23	25
chr22	18	57	3.6e+07	26	31
chr22	19	59	3.8e+07	32	27
chr22	20	37	4e+07	19	18
chr22	21	71	4.2e+07	38	33
chr22	22	94	4.4e+07	54	40
chr22	23	98	4.6e+07	50	48
chr22	24	209	4.8e+07	106	103
chr22	25	92	5e+07	45	47
