# Supplementary material for: Construction of a trio-based structural variation panel utilizing activated T lymphocytes and long-read sequencing technology
Source: Commun Biol. 2022 Sep 20;5:991. doi: 10.1038/s42003-022-03953-1 (PMC9489684; doi:10.1038/s42003-022-03953-1)
Supplement: Supplementary file 9 — Supplementary Data 3 [file 42003_2022_3953_MOESM9_ESM.zip › SuppData3/fig5-c-gap.csv]

CHROM	gap.start	gap.end
chr1	0	10000
chr1	207666	257666
chr1	297968	347968
chr1	535988	585988
chr1	2702781	2746290
chr1	12954384	13004384
chr1	16799163	16849163
chr1	29552233	29553835
chr1	121976459	122026459
chr1	122224535	122224635
chr1	122503147	122503247
chr1	124785432	124785532
chr1	124849129	124849229
chr1	124932724	124932824
chr1	124977944	124978326
chr1	125013060	125013223
chr1	125026048	125026071
chr1	125029104	125029169
chr1	125103213	125103233
chr1	125130246	125131847
chr1	125171347	125173583
chr1	125184587	143184587
chr1	223558935	223608935
chr1	228558364	228608364
chr1	248946422	248956422
chr10	0	10000
chr10	38529907	38573338
chr10	38906036	38911580
chr10	38913438	38918269
chr10	39229918	39230136
chr10	39238955	39239118
chr10	39254773	39254793
chr10	39338430	39338450
chr10	39341685	39341705
chr10	39409792	39410237
chr10	39479351	39479371
chr10	39497198	39497296
chr10	39570652	39570672
chr10	39585287	39590435
chr10	39593013	39597435
chr10	39598812	39598832
chr10	39602699	39606089
chr10	39607431	39607451
chr10	39613189	39615618
chr10	39617141	39617255
chr10	39622353	39625274
chr10	39635037	39635057
chr10	39636682	39686682
chr10	39935900	39936000
chr10	41497440	41497540
chr10	41545720	41545820
chr10	41593521	41693521
chr10	41916265	42066265
chr10	47780368	47870368
chr10	124121200	124121502
chr10	131597030	131597130
chr10	133690466	133740466
chr10	133787422	133797422
chr11	0	60000
chr11	50821348	51078348
chr11	51090317	51090417
chr11	54342399	54342499
chr11	54425074	54525074
chr11	70955696	71055696
chr11	87978202	88002896
chr11	96566178	96566364
chr11	135076622	135086622
chr12	0	10000
chr12	7083650	7084650
chr12	34719407	34769407
chr12	34816611	34816711
chr12	34820185	34820285
chr12	34822289	34829237
chr12	34832088	34832188
chr12	34835195	34835295
chr12	37185252	37235252
chr12	37240944	37245716
chr12	37255332	37257055
chr12	37333222	37333242
chr12	37334747	37334767
chr12	37379851	37380460
chr12	37460032	37460128
chr12	132223362	132224362
chr12	133265309	133275309
chr13	0	16000000
chr13	16022537	16022637
chr13	16110659	16110759
chr13	16164892	16164992
chr13	16228527	16228627
chr13	16249297	16249397
chr13	16256067	16256167
chr13	16259412	16259512
chr13	16282073	16282173
chr13	17416384	17416484
chr13	17416824	17416924
chr13	17417264	17417364
chr13	17418562	17418662
chr13	18051248	18171248
chr13	18358106	18408106
chr13	86202979	86252979
chr13	111703855	111753855
chr13	111793441	111843441
chr13	113673020	113723020
chr13	114354328	114364328
chr14	0	16000000
chr14	16022537	16022637
chr14	16053976	16054459
chr14	16061677	16061993
chr14	16086625	16089562
chr14	16096530	16096630
chr14	16105376	16113232
chr14	16130858	16133335
chr14	16140527	16140627
chr14	16228649	16228749
chr14	16282882	16282982
chr14	16346517	16346617
chr14	16367287	16367387
chr14	16374057	16374157
chr14	16377402	16377502
chr14	16400063	16400163
chr14	16404348	16404448
chr14	17538659	17538759
chr14	17539099	17539199
chr14	17539539	17539639
chr14	17540837	17540937
chr14	18173523	18223523
chr14	18712644	18862644
chr14	19511713	19611713
chr14	106883718	107043718
chr15	0	17000000
chr15	17049135	17049334
chr15	17076577	17076597
chr15	17083573	17083673
chr15	17498951	17499051
chr15	18355008	18355108
chr15	19725254	19775254
chr15	20689304	20729746
chr15	21193490	21242090
chr15	21778502	21828502
chr15	22308242	22358242
chr15	23226874	23276874
chr15	84270066	84320066
chr15	101981189	101991189
chr16	0	10000
chr16	18436486	18486486
chr16	33214595	33264595
chr16	33392411	33442411
chr16	34289329	34339329
chr16	34521510	34571510
chr16	34576805	34580965
chr16	34584085	34584622
chr16	36260386	36260628
chr16	36261158	36311158
chr16	36334460	36334560
chr16	36337566	36337666
chr16	38265669	38265769
chr16	38269096	38275758
chr16	38280682	46380682
chr16	90228345	90338345
chr17	0	60000
chr17	448188	488987
chr17	490395	491111
chr17	21795850	21814103
chr17	21860937	21860957
chr17	21976511	21976531
chr17	21983452	21983554
chr17	21984549	21985100
chr17	21992061	22042061
chr17	22089188	22089410
chr17	22763679	22813679
chr17	23194918	23195018
chr17	26566633	26566733
chr17	26616164	26616264
chr17	26627010	26627349
chr17	26638554	26638627
chr17	26640334	26640620
chr17	26643468	26643843
chr17	26698590	26698998
chr17	26720420	26721376
chr17	26735204	26735774
chr17	26805755	26805775
chr17	26820065	26820266
chr17	26859724	26860166
chr17	26876740	26876850
chr17	26880254	26880354
chr17	26885980	26935980
chr17	81742542	81792542
chr17	81796281	81797727
chr17	81798717	81799133
chr17	83247441	83257441
chr18	0	10000
chr18	15410899	15460899
chr18	15780377	15780477
chr18	15788380	15791047
chr18	15797755	15797855
chr18	20561439	20561539
chr18	20564714	20571466
chr18	20582635	20582735
chr18	20603147	20603247
chr18	20696289	20696389
chr18	20736025	20736125
chr18	20813083	20813183
chr18	20830724	20831341
chr18	20835547	20835592
chr18	20839697	20839797
chr18	20861206	20911206
chr18	46969912	47019912
chr18	54536574	54537528
chr18	80263285	80373285
chr19	0	60000
chr19	24448980	24498980
chr19	24552652	24552752
chr19	24891256	24891356
chr19	24895790	24895890
chr19	24898313	24904771
chr19	24908589	24908689
chr19	27190874	27240874
chr19	58607616	58617616
chr2	0	10000
chr2	16145119	16146119
chr2	89330679	89530679
chr2	89685992	89753992
chr2	90402511	91402511
chr2	92138145	92188145
chr2	94090557	94140557
chr2	94293015	94496015
chr2	97439618	97489618
chr2	238903659	238904047
chr2	242183529	242193529
chr20	0	60000
chr20	63215	63840
chr20	66235	66335
chr20	26348365	26348390
chr20	26364240	26365414
chr20	26382164	26382616
chr20	26386232	26436232
chr20	26586955	26587055
chr20	26590875	26596363
chr20	26608045	26608145
chr20	28494539	28494639
chr20	28499358	28504764
chr20	28508897	28508997
chr20	28556953	28557053
chr20	28646195	28646295
chr20	28648008	28648108
chr20	28728874	28728974
chr20	28751119	28752590
chr20	28754750	28754770
chr20	28757831	28757851
chr20	28790010	28790158
chr20	28820603	28820663
chr20	28843401	28859997
chr20	28861347	28861367
chr20	28867524	28868452
chr20	28875884	28875904
chr20	28889198	28889218
chr20	28890335	28896362
chr20	29125693	29125793
chr20	29204668	29204768
chr20	29271546	29271826
chr20	29307456	29307476
chr20	29315342	29315821
chr20	29362154	29362183
chr20	29412507	29413577
chr20	29447838	29447883
chr20	29452158	29452178
chr20	29538733	29538783
chr20	29540234	29540284
chr20	29556103	29556141
chr20	29562970	29563363
chr20	29564411	29565353
chr20	29592644	29592737
chr20	29651590	29651610
chr20	29697363	29697630
chr20	29884750	29884850
chr20	29917304	29917404
chr20	30038348	30088348
chr20	30425128	30456077
chr20	30761898	30811898
chr20	31001508	31051508
chr20	31107036	31157036
chr20	31159119	31161625
chr20	64334167	64444167
chr21	0	5010000
chr21	5166246	5216246
chr21	5393558	5443558
chr21	5449012	5499012
chr21	5627596	5677596
chr21	5796009	5846009
chr21	5916593	5966593
chr21	6161371	6211371
chr21	6377258	6427258
chr21	6580181	6630181
chr21	6739085	6789085
chr21	6934219	6984219
chr21	7149527	7199527
chr21	7327865	7377865
chr21	7500890	7550890
chr21	7693700	7743700
chr21	7865746	7915746
chr21	8049839	8099839
chr21	8260971	8310971
chr21	8472360	8522360
chr21	8706715	8756715
chr21	8886604	8986604
chr21	9196087	9246087
chr21	9377143	9527143
chr21	10169868	10269868
chr21	10274327	10324327
chr21	10814560	10864560
chr21	10887097	10887197
chr21	10975219	10975319
chr21	11029452	11029552
chr21	11093087	11093187
chr21	11113857	11113957
chr21	11120627	11120727
chr21	11123972	11124072
chr21	11146633	11146733
chr21	12280944	12281044
chr21	12281384	12281484
chr21	12281824	12281924
chr21	12283122	12283222
chr21	12915808	12965808
chr21	41584292	41584392
chr21	43212462	43262462
chr21	46699983	46709983
chr22	0	10510000
chr22	10784643	10834643
chr22	10874572	10924572
chr22	10966724	11016724
chr22	11068987	11118987
chr22	11160921	11210921
chr22	11378056	11428056
chr22	11497337	11547337
chr22	11631288	11681288
chr22	11724629	11774629
chr22	11977555	12027555
chr22	12225588	12275588
chr22	12438690	12488690
chr22	12641730	12691730
chr22	12726204	12776204
chr22	12818137	12868137
chr22	12904788	12954788
chr22	12977325	12977425
chr22	12986171	12994027
chr22	13011653	13014130
chr22	13021322	13021422
chr22	13109444	13109544
chr22	13163677	13163777
chr22	13227312	13227412
chr22	13248082	13248182
chr22	13254852	13254952
chr22	13258197	13258297
chr22	13280858	13280958
chr22	13285143	13285243
chr22	14419454	14419554
chr22	14419894	14419994
chr22	14420334	14420434
chr22	14421632	14421732
chr22	15054318	15154318
chr22	16279672	16302843
chr22	16304296	16305427
chr22	16307048	16307605
chr22	16310302	16310402
chr22	16313516	16314010
chr22	18239129	18339129
chr22	18433513	18483513
chr22	18659564	18709564
chr22	49973865	49975365
chr22	50808468	50818468
chr3	0	10000
chr3	90550102	90550202
chr3	90565295	90568828
chr3	90699772	90699792
chr3	90722458	90772458
chr3	91233586	91233686
chr3	91247622	91247722
chr3	91249905	91256421
chr3	91257890	91260180
chr3	91265381	91276994
chr3	91282175	91282734
chr3	91291069	91291218
chr3	91345078	91345173
chr3	91364131	91364151
chr3	91438798	91438818
chr3	91553319	91553419
chr3	93655574	93705574
chr3	198235559	198295559
chr4	0	10000
chr4	1429358	1434206
chr4	1435794	1441552
chr4	8797477	8816477
chr4	9272916	9322916
chr4	31819295	31832569
chr4	31835775	31835795
chr4	32833016	32839016
chr4	49336924	49486924
chr4	49658100	49708100
chr4	49711961	49712061
chr4	51743951	51793951
chr4	58878793	58921381
chr4	190123121	190173121
chr4	190204555	190214555
chr5	0	10000
chr5	17530548	17580548
chr5	46435900	46485900
chr5	46569062	46569162
chr5	46796725	46796825
chr5	47061288	47061388
chr5	47069162	47073730
chr5	47078603	47078720
chr5	47079733	47082080
chr5	47106894	47106994
chr5	47153339	47153439
chr5	47296069	47296169
chr5	47300585	47306086
chr5	47309084	47309184
chr5	49591369	49591469
chr5	49592920	49599323
chr5	49600986	49601086
chr5	49603131	49609714
chr5	49611721	49612096
chr5	49618994	49621605
chr5	49628165	49630729
chr5	49633793	49641815
chr5	49646823	49646923
chr5	49650573	49656261
chr5	49661871	49666173
chr5	49667431	49667531
chr5	49721203	49721303
chr5	50059807	50109807
chr5	139452659	139453659
chr5	155760324	155761324
chr5	181478259	181538259
chr6	0	60000
chr6	58453888	58553888
chr6	59829934	60229934
chr6	61357029	61363066
chr6	61370554	61371372
chr6	61378482	61378582
chr6	61381502	61381602
chr6	61393846	61393946
chr6	61398161	61398261
chr6	95020790	95070790
chr6	167591393	167641393
chr6	170745979	170805979
chr7	0	10000
chr7	237846	240242
chr7	58119653	58169653
chr7	60828234	60878234
chr7	61063378	61063426
chr7	61327788	61377788
chr7	61528020	61578020
chr7	61964169	61967063
chr7	61976104	62026104
chr7	62456779	62506779
chr7	143650804	143700804
chr7	159335973	159345973
chr8	0	60000
chr8	7617127	7667127
chr8	12234345	12284345
chr8	43983744	44033744
chr8	45877265	45927265
chr8	85664222	85714222
chr8	145078636	145138636
chr9	0	10000
chr9	40529470	40529480
chr9	40537052	40537134
chr9	40547487	40547497
chr9	40561938	40561948
chr9	41225986	41229378
chr9	41237752	41238504
chr9	43222167	43236167
chr9	43240559	43240579
chr9	43254332	43254352
chr9	43263290	43263820
chr9	43268730	43268750
chr9	43270944	43274935
chr9	43276248	43276457
chr9	43281323	43282956
chr9	43332174	43333269
chr9	43370405	43371325
chr9	43377453	43382279
chr9	43389535	43389635
chr9	45518558	60518558
chr9	60688432	60738432
chr9	60779521	60829521
chr9	61003887	61053887
chr9	61231966	61281966
chr9	61468808	61518808
chr9	61735368	61785368
chr9	62149738	62249738
chr9	62748832	62798832
chr9	62958371	63008371
chr9	63202862	63252862
chr9	63492264	63542264
chr9	63918447	63968447
chr9	64135013	64185013
chr9	64215162	64315162
chr9	64998124	65048124
chr9	65080082	65130082
chr9	65325123	65375123
chr9	65595191	65645191
chr9	66391387	66591387
chr9	67920552	68220552
chr9	134183092	134185536
chr9	138334717	138394717
