# Supplementary material for: Construction of a trio-based structural variation panel utilizing activated T lymphocytes and long-read sequencing technology
Source: Commun Biol. 2022 Sep 20;5:991. doi: 10.1038/s42003-022-03953-1 (PMC9489684; doi:10.1038/s42003-022-03953-1)
Supplement: Supplementary file 9 — Supplementary Data 3 [file 42003_2022_3953_MOESM9_ESM.zip › SuppData3/fig2-e.csv]

SVTYPE	SVLEN
DEL	-99980
DEL	-99597
DEL	-98600
DEL	-96586
DEL	-96439
DEL	-96398
DEL	-96201
DEL	-96114
DEL	-96107
DEL	-95449
DEL	-93806
DEL	-93546
DEL	-93261
DEL	-93009
DEL	-91995
DEL	-91300
DEL	-90211
DEL	-88820
DEL	-88534
DEL	-88235
DEL	-88114
DEL	-87928
DEL	-87262
DEL	-86616
DEL	-85338
DEL	-83835
DEL	-83813
DEL	-83746
DEL	-82622
DEL	-82521
DEL	-82475
DEL	-82347
DEL	-82022
DEL	-80731
DEL	-80677
DEL	-80563
DEL	-79296
DEL	-79273
DEL	-78897
DEL	-78854
DEL	-78684
DEL	-78676
DEL	-78437
DEL	-76749
DEL	-76362
DEL	-75960
DEL	-75158
DEL	-74683
DEL	-74203
DEL	-73767
DEL	-73586
DEL	-73465
DEL	-73276
DEL	-72381
DEL	-72036
DEL	-71561
DEL	-71414
DEL	-71327
DEL	-71248
DEL	-70321
DEL	-70110
DEL	-69318
DEL	-69260
DEL	-68832
DEL	-68360
DEL	-68318
DEL	-67728
DEL	-67309
DEL	-66899
DEL	-66583
DEL	-65455
DEL	-65290
DEL	-64790
DEL	-64289
DEL	-63867
DEL	-62761
DEL	-62634
DEL	-62102
DEL	-61943
DEL	-61746
DEL	-61494
DEL	-60988
DEL	-60896
DEL	-60634
DEL	-60337
DEL	-60229
DEL	-60022
DEL	-59626
DEL	-58166
DEL	-58029
DEL	-57710
DEL	-57240
DEL	-56541
DEL	-56410
DEL	-56132
DEL	-55883
DEL	-55619
DEL	-55507
DEL	-55501
DEL	-55463
DEL	-55358
DEL	-54844
DEL	-54831
DEL	-54811
DEL	-54003
DEL	-53897
DEL	-53829
DEL	-53678
DEL	-52710
DEL	-52113
DEL	-51813
DEL	-51687
DEL	-51450
DEL	-51374
DEL	-51315
DEL	-51027
DEL	-50531
DEL	-50393
DEL	-49762
DEL	-49708
DEL	-49478
DEL	-49304
DEL	-49205
DEL	-49058
DEL	-49014
DEL	-48988
DEL	-48965
DEL	-48885
DEL	-48823
DEL	-48651
DEL	-48592
DEL	-48505
DEL	-48458
DEL	-48268
DEL	-48224
DEL	-48043
DEL	-47699
DEL	-47588
DEL	-47544
DEL	-47410
DEL	-47263
DEL	-46912
DEL	-46699
DEL	-46583
DEL	-46398
DEL	-46357
DEL	-46323
DEL	-46175
DEL	-45982
DEL	-45927
DEL	-45898
DEL	-45763
DEL	-45675
DEL	-45573
DEL	-45517
DEL	-45458
DEL	-45440
DEL	-45128
DEL	-44975
DEL	-44816
DEL	-44529
DEL	-44397
DEL	-43961
DEL	-43897
DEL	-43851
DEL	-43584
DEL	-43366
DEL	-43194
DEL	-43096
DEL	-43053
DEL	-42988
DEL	-42922
DEL	-42784
DEL	-42577
DEL	-42487
DEL	-42341
DEL	-42333
DEL	-42296
DEL	-42184
DEL	-42023
DEL	-42011
DEL	-41861
DEL	-41811
DEL	-41616
DEL	-41603
DEL	-41266
DEL	-41194
DEL	-41133
DEL	-40836
DEL	-40736
DEL	-40663
DEL	-40380
DEL	-40351
DEL	-40335
DEL	-40265
DEL	-40178
DEL	-39979
DEL	-39736
DEL	-39720
DEL	-39385
DEL	-39022
DEL	-38982
DEL	-38632
DEL	-38512
DEL	-38223
DEL	-38110
DEL	-37849
DEL	-37709
DEL	-37675
DEL	-37443
DEL	-37177
DEL	-37154
DEL	-37048
DEL	-37039
DEL	-37018
DEL	-36613
DEL	-36425
DEL	-36327
DEL	-36286
DEL	-35788
DEL	-35579
DEL	-35480
DEL	-35422
DEL	-35307
DEL	-35210
DEL	-34896
DEL	-34852
DEL	-34758
DEL	-34729
DEL	-34294
DEL	-34265
DEL	-33838
DEL	-33628
DEL	-33080
DEL	-33050
DEL	-33018
DEL	-32914
DEL	-32851
DEL	-32729
DEL	-32649
DEL	-32518
DEL	-32356
DEL	-32286
DEL	-32193
DEL	-31948
DEL	-31898
DEL	-31773
DEL	-31702
DEL	-31443
DEL	-31306
DEL	-31144
DEL	-31113
DEL	-31104
DEL	-30830
DEL	-30626
DEL	-30487
DEL	-30463
DEL	-30438
DEL	-30384
DEL	-30201
DEL	-30114
DEL	-29936
DEL	-29855
DEL	-29821
DEL	-29819
DEL	-29797
DEL	-29794
DEL	-29554
DEL	-29503
DEL	-29128
DEL	-29030
DEL	-28864
DEL	-28663
DEL	-28567
DEL	-28452
DEL	-28421
DEL	-28358
DEL	-28209
DEL	-28137
DEL	-28062
DEL	-28040
DEL	-27928
DEL	-27884
DEL	-27812
DEL	-27752
DEL	-27725
DEL	-27710
DEL	-27565
DEL	-27551
DEL	-27378
DEL	-27282
DEL	-26987
DEL	-26803
DEL	-26798
DEL	-26554
DEL	-26464
DEL	-26384
DEL	-26353
DEL	-26112
DEL	-26091
DEL	-25966
DEL	-25881
DEL	-25803
DEL	-25728
DEL	-25669
DEL	-25468
DEL	-25452
DEL	-25424
DEL	-25382
DEL	-25145
DEL	-24929
DEL	-24827
DEL	-24711
DEL	-24705
DEL	-24518
DEL	-24513
DEL	-24502
DEL	-24490
DEL	-24410
DEL	-24409
DEL	-24318
DEL	-24247
DEL	-24168
DEL	-24118
DEL	-24096
DEL	-24047
DEL	-23999
DEL	-23989
DEL	-23919
DEL	-23824
DEL	-23748
DEL	-23745
DEL	-23673
DEL	-23624
DEL	-23569
DEL	-23465
DEL	-23308
DEL	-23081
DEL	-23068
DEL	-23021
DEL	-22946
DEL	-22774
DEL	-22698
DEL	-22684
DEL	-22463
DEL	-22460
DEL	-22454
DEL	-22400
DEL	-22397
DEL	-22359
DEL	-22311
DEL	-22231
DEL	-22200
DEL	-22190
DEL	-22160
DEL	-22134
DEL	-22077
DEL	-21980
DEL	-21892
DEL	-21862
DEL	-21823
DEL	-21803
DEL	-21760
DEL	-21682
DEL	-21616
DEL	-21488
DEL	-21370
DEL	-21158
DEL	-21114
DEL	-21035
DEL	-21034
DEL	-20950
DEL	-20834
DEL	-20750
DEL	-20615
DEL	-20575
DEL	-20450
DEL	-20437
DEL	-20334
DEL	-20270
DEL	-20162
DEL	-20136
DEL	-20094
DEL	-20089
DEL	-20051
DEL	-19948
DEL	-19901
DEL	-19841
DEL	-19811
DEL	-19793
DEL	-19744
DEL	-19706
DEL	-19664
DEL	-19653
DEL	-19604
DEL	-19559
DEL	-19440
DEL	-19421
DEL	-19333
DEL	-19290
DEL	-19203
DEL	-19123
DEL	-19095
DEL	-19065
DEL	-19057
DEL	-18903
DEL	-18784
DEL	-18776
DEL	-18732
DEL	-18662
DEL	-18599
DEL	-18591
DEL	-18538
DEL	-18512
DEL	-18446
DEL	-18446
DEL	-18445
DEL	-18398
DEL	-18330
DEL	-18313
DEL	-18281
DEL	-18270
DEL	-18182
DEL	-18079
DEL	-18031
DEL	-17985
DEL	-17984
DEL	-17978
DEL	-17964
DEL	-17963
DEL	-17892
DEL	-17720
DEL	-17677
DEL	-17664
DEL	-17624
DEL	-17601
DEL	-17583
DEL	-17538
DEL	-17515
DEL	-17512
DEL	-17449
DEL	-17392
DEL	-17352
DEL	-17323
DEL	-17282
DEL	-17273
DEL	-17220
DEL	-17210
DEL	-17147
DEL	-17118
DEL	-17105
DEL	-17097
DEL	-17060
DEL	-17006
DEL	-16906
DEL	-16876
DEL	-16850
DEL	-16845
DEL	-16831
DEL	-16822
DEL	-16796
DEL	-16741
DEL	-16676
DEL	-16556
DEL	-16523
DEL	-16478
DEL	-16426
DEL	-16424
DEL	-16401
DEL	-16357
DEL	-16342
DEL	-16221
DEL	-16219
DEL	-16210
DEL	-16144
DEL	-15906
DEL	-15894
DEL	-15793
DEL	-15769
DEL	-15723
DEL	-15674
DEL	-15648
DEL	-15644
DEL	-15550
DEL	-15491
DEL	-15449
DEL	-15422
DEL	-15305
DEL	-15286
DEL	-15250
DEL	-15240
DEL	-15223
DEL	-15144
DEL	-15061
DEL	-15030
DEL	-15000
DEL	-14893
DEL	-14890
DEL	-14877
DEL	-14873
DEL	-14855
DEL	-14850
DEL	-14842
DEL	-14822
DEL	-14818
DEL	-14804
DEL	-14800
DEL	-14745
DEL	-14706
DEL	-14698
DEL	-14694
DEL	-14684
DEL	-14677
DEL	-14653
DEL	-14627
DEL	-14614
DEL	-14563
DEL	-14557
DEL	-14474
DEL	-14473
DEL	-14469
DEL	-14331
DEL	-14314
DEL	-14243
DEL	-14242
DEL	-14219
DEL	-14213
DEL	-14211
DEL	-14112
DEL	-14110
DEL	-14027
DEL	-13969
DEL	-13910
DEL	-13861
DEL	-13858
DEL	-13841
DEL	-13812
DEL	-13756
DEL	-13748
DEL	-13720
DEL	-13688
DEL	-13663
DEL	-13637
DEL	-13553
DEL	-13435
DEL	-13415
DEL	-13407
DEL	-13404
DEL	-13400
DEL	-13382
DEL	-13329
DEL	-13323
DEL	-13319
DEL	-13310
DEL	-13268
DEL	-13254
DEL	-13250
DEL	-13199
DEL	-13195
DEL	-13144
DEL	-13129
DEL	-13109
DEL	-13100
DEL	-13049
DEL	-12978
DEL	-12973
DEL	-12970
DEL	-12947
DEL	-12912
DEL	-12887
DEL	-12870
DEL	-12867
DEL	-12816
DEL	-12797
DEL	-12763
DEL	-12750
DEL	-12721
DEL	-12714
DEL	-12714
DEL	-12711
DEL	-12671
DEL	-12655
DEL	-12654
DEL	-12637
DEL	-12616
DEL	-12575
DEL	-12536
DEL	-12533
DEL	-12523
DEL	-12477
DEL	-12471
DEL	-12450
DEL	-12400
DEL	-12391
DEL	-12364
DEL	-12359
DEL	-12344
DEL	-12328
DEL	-12312
DEL	-12297
DEL	-12236
DEL	-12220
DEL	-12211
DEL	-12211
DEL	-12206
DEL	-12143
DEL	-12046
DEL	-12040
DEL	-12039
DEL	-12008
DEL	-11988
DEL	-11965
DEL	-11950
DEL	-11940
DEL	-11928
DEL	-11906
DEL	-11901
DEL	-11882
DEL	-11880
DEL	-11868
DEL	-11829
DEL	-11813
DEL	-11811
DEL	-11796
DEL	-11776
DEL	-11718
DEL	-11708
DEL	-11702
DEL	-11701
DEL	-11671
DEL	-11669
DEL	-11666
DEL	-11663
DEL	-11656
DEL	-11653
DEL	-11637
DEL	-11632
DEL	-11629
DEL	-11628
DEL	-11628
DEL	-11615
DEL	-11578
DEL	-11552
DEL	-11548
DEL	-11524
DEL	-11499
DEL	-11481
DEL	-11478
DEL	-11437
DEL	-11435
DEL	-11428
DEL	-11406
DEL	-11376
DEL	-11366
DEL	-11363
DEL	-11359
DEL	-11350
DEL	-11349
DEL	-11342
DEL	-11336
DEL	-11331
DEL	-11325
DEL	-11323
DEL	-11297
DEL	-11276
DEL	-11255
DEL	-11250
DEL	-11239
DEL	-11222
DEL	-11199
DEL	-11190
DEL	-11188
DEL	-11185
DEL	-11159
DEL	-11142
DEL	-11141
DEL	-11119
DEL	-11112
DEL	-11092
DEL	-11089
DEL	-11087
DEL	-11081
DEL	-11070
DEL	-11059
DEL	-11059
DEL	-11049
DEL	-11045
DEL	-11034
DEL	-11032
DEL	-11023
DEL	-11018
DEL	-10991
DEL	-10983
DEL	-10947
DEL	-10942
DEL	-10934
DEL	-10926
DEL	-10922
DEL	-10878
DEL	-10875
DEL	-10873
DEL	-10838
DEL	-10830
DEL	-10815
DEL	-10792
DEL	-10776
DEL	-10747
DEL	-10746
DEL	-10728
DEL	-10707
DEL	-10704
DEL	-10697
DEL	-10680
DEL	-10666
DEL	-10664
DEL	-10663
DEL	-10650
DEL	-10647
DEL	-10637
DEL	-10636
DEL	-10604
DEL	-10601
DEL	-10579
DEL	-10569
DEL	-10567
DEL	-10563
DEL	-10557
DEL	-10547
DEL	-10533
DEL	-10526
DEL	-10505
DEL	-10489
DEL	-10488
DEL	-10485
DEL	-10484
DEL	-10411
DEL	-10406
DEL	-10403
DEL	-10400
DEL	-10399
DEL	-10393
DEL	-10391
DEL	-10379
DEL	-10358
DEL	-10316
DEL	-10312
DEL	-10307
DEL	-10302
DEL	-10301
DEL	-10290
DEL	-10288
DEL	-10276
DEL	-10271
DEL	-10267
DEL	-10261
DEL	-10254
DEL	-10249
DEL	-10243
DEL	-10241
DEL	-10213
DEL	-10198
DEL	-10190
DEL	-10174
DEL	-10162
DEL	-10156
DEL	-10152
DEL	-10151
DEL	-10130
DEL	-10120
DEL	-10114
DEL	-10104
DEL	-10099
DEL	-10089
DEL	-10079
DEL	-10076
DEL	-10069
DEL	-10062
DEL	-10041
DEL	-10041
DEL	-10026
DEL	-10019
DEL	-10014
DEL	-10011
DEL	-9974
DEL	-9971
DEL	-9968
DEL	-9967
DEL	-9958
DEL	-9954
DEL	-9953
DEL	-9937
DEL	-9930
DEL	-9916
DEL	-9911
DEL	-9890
DEL	-9883
DEL	-9881
DEL	-9871
DEL	-9864
DEL	-9851
DEL	-9825
DEL	-9811
DEL	-9810
DEL	-9810
DEL	-9800
DEL	-9798
DEL	-9759
DEL	-9750
DEL	-9743
DEL	-9741
DEL	-9740
DEL	-9735
DEL	-9734
DEL	-9731
DEL	-9717
DEL	-9715
DEL	-9707
DEL	-9697
DEL	-9694
DEL	-9689
DEL	-9685
DEL	-9681
DEL	-9676
DEL	-9671
DEL	-9665
DEL	-9662
DEL	-9653
DEL	-9639
DEL	-9637
DEL	-9630
DEL	-9626
DEL	-9623
DEL	-9620
DEL	-9609
DEL	-9605
DEL	-9604
DEL	-9603
DEL	-9592
DEL	-9585
DEL	-9577
DEL	-9567
DEL	-9567
DEL	-9566
DEL	-9546
DEL	-9532
DEL	-9506
DEL	-9506
DEL	-9493
DEL	-9484
DEL	-9470
DEL	-9463
DEL	-9455
DEL	-9453
DEL	-9436
DEL	-9432
DEL	-9426
DEL	-9423
DEL	-9420
DEL	-9420
DEL	-9412
DEL	-9401
DEL	-9400
DEL	-9397
DEL	-9395
DEL	-9393
DEL	-9378
DEL	-9374
DEL	-9354
DEL	-9354
DEL	-9338
DEL	-9318
DEL	-9318
DEL	-9317
DEL	-9302
DEL	-9290
DEL	-9289
DEL	-9266
DEL	-9265
DEL	-9261
DEL	-9256
DEL	-9246
DEL	-9234
DEL	-9208
DEL	-9205
DEL	-9187
DEL	-9175
DEL	-9165
DEL	-9161
DEL	-9160
DEL	-9157
DEL	-9151
DEL	-9142
DEL	-9140
DEL	-9131
DEL	-9130
DEL	-9110
DEL	-9108
DEL	-9101
DEL	-9094
DEL	-9093
DEL	-9092
DEL	-9089
DEL	-9072
DEL	-9062
DEL	-9056
DEL	-9052
DEL	-9051
DEL	-9045
DEL	-9040
DEL	-9035
DEL	-9033
DEL	-9022
DEL	-9020
DEL	-9015
DEL	-9012
DEL	-9011
DEL	-8990
DEL	-8990
DEL	-8985
DEL	-8975
DEL	-8973
DEL	-8956
DEL	-8956
DEL	-8946
DEL	-8938
DEL	-8931
DEL	-8930
DEL	-8928
DEL	-8927
DEL	-8927
DEL	-8912
DEL	-8872
DEL	-8869
DEL	-8864
DEL	-8841
DEL	-8836
DEL	-8835
DEL	-8832
DEL	-8831
DEL	-8830
DEL	-8819
DEL	-8800
DEL	-8784
DEL	-8774
DEL	-8767
DEL	-8765
DEL	-8762
DEL	-8757
DEL	-8756
DEL	-8753
DEL	-8752
DEL	-8747
DEL	-8739
DEL	-8733
DEL	-8714
DEL	-8713
DEL	-8703
DEL	-8694
DEL	-8689
DEL	-8685
DEL	-8683
DEL	-8681
DEL	-8679
DEL	-8677
DEL	-8674
DEL	-8669
DEL	-8665
DEL	-8634
DEL	-8632
DEL	-8616
DEL	-8612
DEL	-8604
DEL	-8590
DEL	-8585
DEL	-8575
DEL	-8564
DEL	-8563
DEL	-8559
DEL	-8551
DEL	-8544
DEL	-8539
DEL	-8539
DEL	-8531
DEL	-8530
DEL	-8520
DEL	-8518
DEL	-8517
DEL	-8516
DEL	-8516
DEL	-8514
DEL	-8509
DEL	-8506
DEL	-8506
DEL	-8506
DEL	-8504
DEL	-8502
DEL	-8501
DEL	-8498
DEL	-8493
DEL	-8492
DEL	-8492
DEL	-8489
DEL	-8488
DEL	-8488
DEL	-8485
DEL	-8480
DEL	-8479
DEL	-8464
DEL	-8449
DEL	-8439
DEL	-8437
DEL	-8434
DEL	-8429
DEL	-8428
DEL	-8415
DEL	-8399
DEL	-8385
DEL	-8383
DEL	-8382
DEL	-8378
DEL	-8365
DEL	-8338
DEL	-8333
DEL	-8316
DEL	-8311
DEL	-8307
DEL	-8307
DEL	-8304
DEL	-8297
DEL	-8296
DEL	-8283
DEL	-8282
DEL	-8276
DEL	-8254
DEL	-8252
DEL	-8251
DEL	-8246
DEL	-8238
DEL	-8222
DEL	-8214
DEL	-8210
DEL	-8209
DEL	-8208
DEL	-8206
DEL	-8199
DEL	-8197
DEL	-8193
DEL	-8190
DEL	-8182
DEL	-8175
DEL	-8170
DEL	-8162
DEL	-8161
DEL	-8151
DEL	-8130
DEL	-8108
DEL	-8104
DEL	-8103
DEL	-8101
DEL	-8087
DEL	-8087
DEL	-8068
DEL	-8058
DEL	-8040
DEL	-8036
DEL	-8032
DEL	-8026
DEL	-8014
DEL	-8007
DEL	-8006
DEL	-8003
DEL	-7997
DEL	-7991
DEL	-7984
DEL	-7979
DEL	-7974
DEL	-7969
DEL	-7963
DEL	-7956
DEL	-7956
DEL	-7953
DEL	-7935
DEL	-7925
DEL	-7916
DEL	-7911
DEL	-7910
DEL	-7910
DEL	-7900
DEL	-7889
DEL	-7875
DEL	-7851
DEL	-7840
DEL	-7836
DEL	-7836
DEL	-7819
DEL	-7816
DEL	-7811
DEL	-7811
DEL	-7798
DEL	-7797
DEL	-7796
DEL	-7793
DEL	-7786
DEL	-7785
DEL	-7777
DEL	-7775
DEL	-7769
DEL	-7765
DEL	-7762
DEL	-7752
DEL	-7751
DEL	-7746
DEL	-7736
DEL	-7729
DEL	-7718
DEL	-7714
DEL	-7711
DEL	-7710
DEL	-7703
DEL	-7700
DEL	-7696
DEL	-7696
DEL	-7688
DEL	-7683
DEL	-7678
DEL	-7665
DEL	-7639
DEL	-7628
DEL	-7616
DEL	-7604
DEL	-7592
DEL	-7590
DEL	-7589
DEL	-7588
DEL	-7583
DEL	-7581
DEL	-7562
DEL	-7550
DEL	-7537
DEL	-7537
DEL	-7533
DEL	-7517
DEL	-7516
DEL	-7510
DEL	-7509
DEL	-7505
DEL	-7488
DEL	-7488
DEL	-7483
DEL	-7481
DEL	-7480
DEL	-7473
DEL	-7471
DEL	-7467
DEL	-7460
DEL	-7460
DEL	-7459
DEL	-7446
DEL	-7444
DEL	-7443
DEL	-7438
DEL	-7433
DEL	-7433
DEL	-7425
DEL	-7417
DEL	-7416
DEL	-7402
DEL	-7402
DEL	-7386
DEL	-7367
DEL	-7362
DEL	-7357
DEL	-7357
DEL	-7351
DEL	-7350
DEL	-7341
DEL	-7338
DEL	-7337
DEL	-7337
DEL	-7336
DEL	-7332
DEL	-7328
DEL	-7323
DEL	-7320
DEL	-7315
DEL	-7309
DEL	-7303
DEL	-7296
DEL	-7294
DEL	-7275
DEL	-7262
DEL	-7261
DEL	-7253
DEL	-7248
DEL	-7246
DEL	-7238
DEL	-7231
DEL	-7230
DEL	-7221
DEL	-7214
DEL	-7205
DEL	-7201
DEL	-7201
DEL	-7197
DEL	-7185
DEL	-7182
DEL	-7181
DEL	-7181
DEL	-7180
DEL	-7171
DEL	-7167
DEL	-7156
DEL	-7150
DEL	-7150
DEL	-7150
DEL	-7144
DEL	-7143
DEL	-7141
DEL	-7128
DEL	-7117
DEL	-7112
DEL	-7110
DEL	-7108
DEL	-7107
DEL	-7106
DEL	-7105
DEL	-7104
DEL	-7100
DEL	-7099
DEL	-7097
DEL	-7089
DEL	-7086
DEL	-7071
DEL	-7061
DEL	-7057
DEL	-7053
DEL	-7038
DEL	-7036
DEL	-7022
DEL	-7021
DEL	-7014
DEL	-7005
DEL	-7003
DEL	-7001
DEL	-6996
DEL	-6993
DEL	-6989
DEL	-6988
DEL	-6971
DEL	-6971
DEL	-6968
DEL	-6964
DEL	-6957
DEL	-6953
DEL	-6946
DEL	-6941
DEL	-6927
DEL	-6927
DEL	-6920
DEL	-6918
DEL	-6915
DEL	-6915
DEL	-6881
DEL	-6879
DEL	-6870
DEL	-6866
DEL	-6865
DEL	-6862
DEL	-6861
DEL	-6852
DEL	-6849
DEL	-6845
DEL	-6839
DEL	-6831
DEL	-6831
DEL	-6828
DEL	-6824
DEL	-6824
DEL	-6822
DEL	-6806
DEL	-6805
DEL	-6803
DEL	-6801
DEL	-6786
DEL	-6782
DEL	-6781
DEL	-6777
DEL	-6768
DEL	-6767
DEL	-6766
DEL	-6755
DEL	-6753
DEL	-6748
DEL	-6745
DEL	-6741
DEL	-6740
DEL	-6738
DEL	-6738
DEL	-6738
DEL	-6735
DEL	-6729
DEL	-6717
DEL	-6716
DEL	-6711
DEL	-6711
DEL	-6711
DEL	-6707
DEL	-6704
DEL	-6703
DEL	-6697
DEL	-6691
DEL	-6689
DEL	-6687
DEL	-6682
DEL	-6679
DEL	-6676
DEL	-6676
DEL	-6672
DEL	-6669
DEL	-6660
DEL	-6659
DEL	-6658
DEL	-6656
DEL	-6653
DEL	-6651
DEL	-6642
DEL	-6642
DEL	-6640
DEL	-6638
DEL	-6635
DEL	-6630
DEL	-6628
DEL	-6627
DEL	-6626
DEL	-6619
DEL	-6617
DEL	-6617
DEL	-6610
DEL	-6609
DEL	-6608
DEL	-6605
DEL	-6605
DEL	-6598
DEL	-6593
DEL	-6592
DEL	-6590
DEL	-6589
DEL	-6576
DEL	-6573
DEL	-6571
DEL	-6567
DEL	-6567
DEL	-6560
DEL	-6560
DEL	-6553
DEL	-6551
DEL	-6545
DEL	-6545
DEL	-6545
DEL	-6540
DEL	-6539
DEL	-6537
DEL	-6526
DEL	-6526
DEL	-6513
DEL	-6509
DEL	-6509
DEL	-6508
DEL	-6508
DEL	-6506
DEL	-6504
DEL	-6503
DEL	-6491
DEL	-6489
DEL	-6488
DEL	-6487
DEL	-6484
DEL	-6482
DEL	-6482
DEL	-6481
DEL	-6477
DEL	-6468
DEL	-6467
DEL	-6451
DEL	-6446
DEL	-6445
DEL	-6416
DEL	-6415
DEL	-6412
DEL	-6403
DEL	-6401
DEL	-6401
DEL	-6398
DEL	-6398
DEL	-6397
DEL	-6395
DEL	-6395
DEL	-6385
DEL	-6382
DEL	-6381
DEL	-6377
DEL	-6376
DEL	-6374
DEL	-6368
DEL	-6355
DEL	-6353
DEL	-6352
DEL	-6346
DEL	-6345
DEL	-6339
DEL	-6335
DEL	-6335
DEL	-6334
DEL	-6330
DEL	-6329
DEL	-6328
DEL	-6328
DEL	-6325
DEL	-6324
DEL	-6322
DEL	-6322
DEL	-6319
DEL	-6315
DEL	-6315
DEL	-6315
DEL	-6313
DEL	-6309
DEL	-6307
DEL	-6307
DEL	-6302
DEL	-6301
DEL	-6298
DEL	-6297
DEL	-6291
DEL	-6290
DEL	-6288
DEL	-6286
DEL	-6285
DEL	-6284
DEL	-6277
DEL	-6277
DEL	-6276
DEL	-6275
DEL	-6273
DEL	-6268
DEL	-6264
DEL	-6260
DEL	-6254
DEL	-6253
DEL	-6241
DEL	-6240
DEL	-6239
DEL	-6229
DEL	-6225
DEL	-6219
DEL	-6215
DEL	-6214
DEL	-6211
DEL	-6209
DEL	-6203
DEL	-6197
DEL	-6192
DEL	-6192
DEL	-6187
DEL	-6185
DEL	-6182
DEL	-6181
DEL	-6177
DEL	-6174
DEL	-6166
DEL	-6164
DEL	-6163
DEL	-6160
DEL	-6157
DEL	-6157
DEL	-6155
DEL	-6155
DEL	-6154
DEL	-6153
DEL	-6152
DEL	-6151
DEL	-6147
DEL	-6146
DEL	-6144
DEL	-6143
DEL	-6142
DEL	-6133
DEL	-6131
DEL	-6130
DEL	-6128
DEL	-6127
DEL	-6127
DEL	-6124
DEL	-6122
DEL	-6116
DEL	-6116
DEL	-6115
DEL	-6115
DEL	-6114
DEL	-6112
DEL	-6112
DEL	-6112
DEL	-6111
DEL	-6111
DEL	-6110
DEL	-6109
DEL	-6109
DEL	-6108
DEL	-6107
DEL	-6106
DEL	-6106
DEL	-6102
DEL	-6101
DEL	-6098
DEL	-6096
DEL	-6094
DEL	-6090
DEL	-6088
DEL	-6086
DEL	-6084
DEL	-6083
DEL	-6082
DEL	-6080
DEL	-6080
DEL	-6079
DEL	-6079
DEL	-6079
DEL	-6079
DEL	-6078
DEL	-6077
DEL	-6076
DEL	-6075
DEL	-6073
DEL	-6073
DEL	-6069
DEL	-6068
DEL	-6068
DEL	-6067
DEL	-6067
DEL	-6067
DEL	-6067
DEL	-6066
DEL	-6065
DEL	-6065
DEL	-6065
DEL	-6063
DEL	-6061
DEL	-6060
DEL	-6060
DEL	-6059
DEL	-6059
DEL	-6058
DEL	-6057
DEL	-6057
DEL	-6056
DEL	-6056
DEL	-6056
DEL	-6056
DEL	-6055
DEL	-6055
DEL	-6055
DEL	-6054
DEL	-6054
DEL	-6054
DEL	-6053
DEL	-6053
DEL	-6052
DEL	-6052
DEL	-6052
DEL	-6052
DEL	-6051
DEL	-6050
DEL	-6050
DEL	-6050
DEL	-6048
DEL	-6048
DEL	-6047
DEL	-6046
DEL	-6046
DEL	-6046
DEL	-6045
DEL	-6044
DEL	-6044
DEL	-6044
DEL	-6044
DEL	-6041
DEL	-6041
DEL	-6040
DEL	-6040
DEL	-6038
DEL	-6037
DEL	-6035
DEL	-6032
DEL	-6028
DEL	-6028
DEL	-6026
DEL	-6024
DEL	-6022
DEL	-6020
DEL	-6016
DEL	-6013
DEL	-6010
DEL	-6008
DEL	-6008
DEL	-6008
DEL	-6007
DEL	-6007
DEL	-6007
DEL	-6004
DEL	-6004
DEL	-6004
DEL	-6002
DEL	-6001
DEL	-6001
DEL	-5999
DEL	-5999
DEL	-5990
DEL	-5986
DEL	-5984
DEL	-5984
DEL	-5982
DEL	-5981
DEL	-5976
DEL	-5976
DEL	-5974
DEL	-5974
DEL	-5966
DEL	-5965
DEL	-5960
DEL	-5959
DEL	-5957
DEL	-5957
DEL	-5956
DEL	-5950
DEL	-5949
DEL	-5945
DEL	-5941
DEL	-5934
DEL	-5928
DEL	-5926
DEL	-5921
DEL	-5916
DEL	-5914
DEL	-5908
DEL	-5892
DEL	-5888
DEL	-5888
DEL	-5880
DEL	-5879
DEL	-5876
DEL	-5875
DEL	-5873
DEL	-5870
DEL	-5866
DEL	-5859
DEL	-5859
DEL	-5856
DEL	-5853
DEL	-5849
DEL	-5847
DEL	-5846
DEL	-5839
DEL	-5836
DEL	-5835
DEL	-5835
DEL	-5835
DEL	-5834
DEL	-5834
DEL	-5831
DEL	-5824
DEL	-5814
DEL	-5805
DEL	-5805
DEL	-5802
DEL	-5802
DEL	-5797
DEL	-5797
DEL	-5793
DEL	-5789
DEL	-5787
DEL	-5779
DEL	-5775
DEL	-5774
DEL	-5773
DEL	-5769
DEL	-5767
DEL	-5761
DEL	-5760
DEL	-5759
DEL	-5756
DEL	-5753
DEL	-5753
DEL	-5752
DEL	-5748
DEL	-5747
DEL	-5746
DEL	-5743
DEL	-5741
DEL	-5741
DEL	-5741
DEL	-5741
DEL	-5738
DEL	-5733
DEL	-5733
DEL	-5733
DEL	-5732
DEL	-5731
DEL	-5726
DEL	-5725
DEL	-5724
DEL	-5722
DEL	-5721
DEL	-5711
DEL	-5707
DEL	-5707
DEL	-5702
DEL	-5699
DEL	-5698
DEL	-5697
DEL	-5689
DEL	-5687
DEL	-5687
DEL	-5684
DEL	-5681
DEL	-5680
DEL	-5676
DEL	-5670
DEL	-5664
DEL	-5647
DEL	-5646
DEL	-5643
DEL	-5640
DEL	-5639
DEL	-5635
DEL	-5634
DEL	-5630
DEL	-5627
DEL	-5625
DEL	-5625
DEL	-5622
DEL	-5620
DEL	-5618
DEL	-5616
DEL	-5615
DEL	-5613
DEL	-5612
DEL	-5608
DEL	-5607
DEL	-5607
DEL	-5604
DEL	-5597
DEL	-5591
DEL	-5586
DEL	-5579
DEL	-5579
DEL	-5578
DEL	-5574
DEL	-5561
DEL	-5552
DEL	-5545
DEL	-5544
DEL	-5541
DEL	-5537
DEL	-5530
DEL	-5530
DEL	-5528
DEL	-5526
DEL	-5525
DEL	-5520
DEL	-5515
DEL	-5510
DEL	-5510
DEL	-5506
DEL	-5495
DEL	-5492
DEL	-5488
DEL	-5484
DEL	-5483
DEL	-5482
DEL	-5481
DEL	-5479
DEL	-5476
DEL	-5476
DEL	-5475
DEL	-5471
DEL	-5470
DEL	-5470
DEL	-5469
DEL	-5468
DEL	-5467
DEL	-5461
DEL	-5460
DEL	-5458
DEL	-5450
DEL	-5449
DEL	-5449
DEL	-5449
DEL	-5449
DEL	-5440
DEL	-5439
DEL	-5438
DEL	-5436
DEL	-5434
DEL	-5430
DEL	-5427
DEL	-5426
DEL	-5423
DEL	-5423
DEL	-5420
DEL	-5416
DEL	-5415
DEL	-5414
DEL	-5414
DEL	-5413
DEL	-5411
DEL	-5411
DEL	-5409
DEL	-5409
DEL	-5407
DEL	-5400
DEL	-5400
DEL	-5395
DEL	-5393
DEL	-5391
DEL	-5384
DEL	-5383
DEL	-5379
DEL	-5371
DEL	-5371
DEL	-5370
DEL	-5369
DEL	-5367
DEL	-5363
DEL	-5362
DEL	-5356
DEL	-5356
DEL	-5355
DEL	-5353
DEL	-5352
DEL	-5351
DEL	-5350
DEL	-5349
DEL	-5345
DEL	-5343
DEL	-5343
DEL	-5341
DEL	-5340
DEL	-5336
DEL	-5334
DEL	-5324
DEL	-5322
DEL	-5321
DEL	-5318
DEL	-5318
DEL	-5317
DEL	-5317
DEL	-5313
DEL	-5310
DEL	-5308
DEL	-5307
DEL	-5306
DEL	-5305
DEL	-5303
DEL	-5301
DEL	-5300
DEL	-5300
DEL	-5296
DEL	-5294
DEL	-5293
DEL	-5292
DEL	-5289
DEL	-5288
DEL	-5287
DEL	-5287
DEL	-5286
DEL	-5281
DEL	-5279
DEL	-5276
DEL	-5273
DEL	-5273
DEL	-5272
DEL	-5270
DEL	-5269
DEL	-5268
DEL	-5268
DEL	-5266
DEL	-5265
DEL	-5262
DEL	-5261
DEL	-5258
DEL	-5257
DEL	-5257
DEL	-5251
DEL	-5250
DEL	-5250
DEL	-5250
DEL	-5250
DEL	-5248
DEL	-5248
DEL	-5245
DEL	-5243
DEL	-5242
DEL	-5240
DEL	-5240
DEL	-5238
DEL	-5236
DEL	-5235
DEL	-5234
DEL	-5234
DEL	-5234
DEL	-5233
DEL	-5232
DEL	-5231
DEL	-5231
DEL	-5231
DEL	-5230
DEL	-5228
DEL	-5224
DEL	-5224
DEL	-5223
DEL	-5220
DEL	-5219
DEL	-5217
DEL	-5213
DEL	-5212
DEL	-5209
DEL	-5205
DEL	-5199
DEL	-5194
DEL	-5191
DEL	-5190
DEL	-5187
DEL	-5184
DEL	-5184
DEL	-5182
DEL	-5182
DEL	-5182
DEL	-5181
DEL	-5179
DEL	-5177
DEL	-5174
DEL	-5173
DEL	-5173
DEL	-5170
DEL	-5166
DEL	-5162
DEL	-5161
DEL	-5159
DEL	-5157
DEL	-5155
DEL	-5152
DEL	-5152
DEL	-5146
DEL	-5145
DEL	-5141
DEL	-5131
DEL	-5127
DEL	-5126
DEL	-5124
DEL	-5123
DEL	-5118
DEL	-5117
DEL	-5115
DEL	-5112
DEL	-5110
DEL	-5106
DEL	-5105
DEL	-5105
DEL	-5105
DEL	-5100
DEL	-5099
DEL	-5097
DEL	-5097
DEL	-5095
DEL	-5094
DEL	-5091
DEL	-5091
DEL	-5090
DEL	-5090
DEL	-5090
DEL	-5090
DEL	-5085
DEL	-5084
DEL	-5080
DEL	-5079
DEL	-5078
DEL	-5077
DEL	-5076
DEL	-5075
DEL	-5075
DEL	-5068
DEL	-5065
DEL	-5061
DEL	-5055
DEL	-5050
DEL	-5047
DEL	-5043
DEL	-5041
DEL	-5037
[truncated: 72,202 more rows]
