# Supplementary material for: Construction of a trio-based structural variation panel utilizing activated T lymphocytes and long-read sequencing technology
Source: Commun Biol. 2022 Sep 20;5:991. doi: 10.1038/s42003-022-03953-1 (PMC9489684; doi:10.1038/s42003-022-03953-1)
Supplement: Supplementary file 9 — Supplementary Data 3 [file 42003_2022_3953_MOESM9_ESM.zip › SuppData3/fig2-c.csv]

Avgcov.round	count
14	1
15	11
16	18
17	21
18	26
19	23
20	26
21	24
22	27
23	32
24	28
25	33
26	12
27	15
28	13
29	3
30	6
31	2
32	2
33	3
34	3
35	2
36	1
38	1
