# Supplementary material for: Construction of a trio-based structural variation panel utilizing activated T lymphocytes and long-read sequencing technology
Source: Commun Biol. 2022 Sep 20;5:991. doi: 10.1038/s42003-022-03953-1 (PMC9489684; doi:10.1038/s42003-022-03953-1)
Supplement: Supplementary file 9 — Supplementary Data 3 [file 42003_2022_3953_MOESM9_ESM.zip › SuppData3/fig3-f.csv]

gnomAD_AF_EAS	ToMMo_AF	ToMMo_SVTYPE
0.00539083557951483	0.00675675675675676	DEL
0.0343320848938826	0.0247747747747748	INS
0.158131176999102	0.0855855855855856	DEL
0.0175834084761046	0.0112612612612613	DEL
0.00536992840095465	0.117117117117117	INS
0.0391566265060241	0.0135135135135135	DEL
0.149146451033243	0.0135135135135135	DEL
0.000449236298292902	0.00225225225225225	INS
0.000533049040511727	0.38963963963964	DEL
0.00264550264550265	0.162162162162162	INS
0.00135256988277728	0.745495495495496	INS
0.00511695906432749	0.759009009009009	DEL
0.0128424657534247	0.815315315315315	DEL
0.269541778975741	0.421171171171171	INS
0.00220507166482911	0.209459459459459	DEL
0.000449236298292902	0.00225225225225225	INS
0.406109613656783	0.56981981981982	DEL
0.000522466039707419	0.22972972972973	DEL
0.000454545454545455	0.0518018018018018	INS
0.000911577028258888	0.328828828828829	DEL
0.0723270440251572	0.682432432432432	DEL
0.043640897755611	0.364864864864865	DEL
0.469901168014376	0.524774774774775	INS
0.00047438330170778	0.0405405405405405	DEL
0.13375350140056	0.114864864864865	DEL
0.00235849056603774	0.0630630630630631	DEL
0.000519210799584631	0.533783783783784	DEL
0.236739974126779	0.349099099099099	DEL
0.207996406109614	0.220720720720721	DEL
0.215633423180593	0.315315315315315	INS
0.38858939802336	0.227477477477477	INS
0.109164420485175	0.268018018018018	DEL
0.233602875112309	0.0157657657657658	INS
0.0228677379480841	0.297297297297297	INS
0.146884272997033	0.371621621621622	INS
0.0160944206008584	0.400900900900901	INS
0.00449236298292902	0.00225225225225225	DEL
0.00609756097560976	0.209459459459459	INS
0.0404312668463612	0.0045045045045045	INS
0.00680272108843537	0.398648648648649	INS
0.000898472596585804	0.119369369369369	DEL
0.285714285714286	0.231981981981982	DEL
0.0116801437556155	0.036036036036036	INS
0.30503144654088	0.0630630630630631	INS
0.000492125984251968	0.0472972972972973	INS
0.153269754768392	0.00675675675675676	DEL
0.216981132075472	0.477477477477477	INS
0.0510204081632653	0.358108108108108	DEL
0.00943396226415094	0.0315315315315315	DEL
0.00453720508166969	0.0112612612612613	DEL
0.00588235294117647	0.0045045045045045	DEL
0.00176263219741481	0.373873873873874	INS
0.000449640287769784	0.0157657657657658	DEL
0.0112309074573226	0.00675675675675676	INS
0.0197663971248877	0.00225225225225225	INS
0.0247079964061096	0.0202702702702703	INS
0.0377358490566038	0.31981981981982	DEL
0.303234501347709	0.324324324324324	INS
0.000453309156844968	0.00225225225225225	DEL
0.299191374663073	0.231981981981982	DEL
0.0179856115107914	0.423423423423423	DEL
0.0238095238095238	0.027027027027027	INS
0.0911949685534591	0.445945945945946	INS
0.00134770889487871	0.00675675675675676	DEL
0.00179694519317161	0.00675675675675676	DEL
0.844564240790656	0.792792792792793	INS
0.111859838274933	0.0945945945945946	INS
0.000898472596585804	0.00225225225225225	INS
0.00134770889487871	0.00225225225225225	INS
0.0734953703703704	0.0923423423423423	INS
0.0103324348607367	0.027027027027027	INS
0.00099304865938431	0.977477477477477	INS
0.00099304865938431	0.0225225225225225	DEL
0.0911949685534591	0.166666666666667	INS
0.25381850853549	0.27027027027027	DEL
0.0898472596585804	0.0743243243243243	DEL
0.000557413600891862	0.333333333333333	DEL
0.238544474393531	0.247747747747748	DEL
0.0444743935309973	0.00900900900900901	DEL
0.00188857412653447	0.0247747747747748	INS
0.41329739442947	0.29954954954955	DEL
0.130727762803235	0.0900900900900901	INS
0.0247079964061096	0.0135135135135135	DEL
0.0485175202156334	0.0315315315315315	INS
0.000449236298292902	0.0045045045045045	DEL
0.0241935483870968	0.20045045045045	INS
0.150044923629829	0.117117117117117	INS
0.00623800383877159	0.00225225225225225	INS
0.014985014985015	0.0045045045045045	DEL
0.0275181723779855	0.00900900900900901	INS
0.011743450767841	0.0202702702702703	DEL
0.516621743036837	0.578828828828829	DEL
0.0570107858243451	0.504504504504504	DEL
0.000449640287769784	0.322072072072072	INS
0.0146771037181996	0.702702702702703	DEL
0.101976639712489	0.0315315315315315	DEL
0.0112714156898106	0.00675675675675676	DEL
0.50314465408805	0.97972972972973	INS
0.0138755980861244	0.0698198198198198	INS
0.000455788514129444	0.168918918918919	INS
0.0390835579514825	0.00225225225225225	DEL
0.000466417910447761	0.0675675675675676	INS
0.000617283950617284	0.880630630630631	INS
0.432165318957772	0.605855855855856	DEL
0.596136567834681	0.806306306306306	DEL
0.972596585804133	0.912162162162162	INS
0.000898472596585804	0.00225225225225225	DEL
0.122347066167291	0.306306306306306	INS
0.000460405156537753	0.0563063063063063	INS
0.036837376460018	0.0472972972972973	INS
0.000902527075812274	0.00225225225225225	DEL
0.048651817116061	0.254504504504505	DEL
0.00141776937618147	0.403153153153153	DEL
0.159029649595687	0.445945945945946	INS
0.0723270440251572	0.0540540540540541	INS
0.000569476082004556	0.274774774774775	DEL
0.393530997304582	0.644144144144144	DEL
0.000449236298292902	0.00225225225225225	DEL
0.000450856627592426	0.0247747747747748	DEL
0.0305480682839173	0.0247747747747748	INS
0.000921658986175115	0.0382882882882883	INS
0.169811320754717	0.0945945945945946	DEL
0.000449236298292902	0.0045045045045045	DEL
0.0628930817610063	0.0900900900900901	INS
0.485175202156334	0.533783783783784	DEL
0.27403414195867	0.277027027027027	INS
0.00489236790606654	1	DEL
0.0165208940719145	0.0878378378378378	INS
0.225516621743037	0.333333333333333	INS
0.23225516621743	0.207207207207207	INS
0.00179694519317161	0.00225225225225225	DEL
0.166666666666667	0.155405405405405	INS
0.750673854447439	0.666666666666667	DEL
0.725516621743037	0.662162162162162	DEL
0.00270513976555455	0.0112612612612613	DEL
0.00179694519317161	0.00225225225225225	DEL
0.000449236298292902	0.0157657657657658	INS
0.0557986870897155	0.263513513513513	INS
0.0197663971248877	0.027027027027027	INS
0.0653153153153153	0.036036036036036	DEL
0.887690925426775	0.914414414414414	INS
0.0015495867768595	0.00225225225225225	DEL
0.337376460017969	0.43018018018018	DEL
0.0884995507637017	0.137387387387387	DEL
0.231356693620845	0.15990990990991	INS
0.0170709793351303	0.00225225225225225	DEL
0.0417789757412399	0.0112612612612613	INS
0.00943396226415094	0.00225225225225225	DEL
0.819407008086253	1	DEL
0.000477554918815664	0.0292792792792793	DEL
0.298018292682927	0.328828828828829	INS
0.00314465408805031	0.00225225225225225	DEL
0.0197963800904977	0.0585585585585586	INS
0.000454132606721163	0.018018018018018	DEL
0.0143755615453729	0.0112612612612613	INS
0.00763701707097934	0.00225225225225225	INS
0.000898472596585804	0.00225225225225225	DEL
0.000449640287769784	0.00225225225225225	DEL
0.00676895306859206	0.0045045045045045	DEL
0.0904761904761905	0.328828828828829	INS
0.415543575920934	0.448198198198198	INS
0.671159029649596	0.695945945945946	DEL
0.0211141060197664	0.027027027027027	INS
0.0831087151841869	0.0653153153153153	INS
0.0786163522012579	0.0653153153153153	INS
0.00467289719626168	0.304054054054054	DEL
0.850404312668464	0.916666666666667	INS
0.336028751123091	0.463963963963964	INS
0.0214285714285714	0.556306306306306	INS
0.00351053159478435	0.0315315315315315	DEL
0.000449236298292902	0.00225225225225225	DEL
0.000451263537906137	0.193693693693694	DEL
0.000898472596585804	0.0112612612612613	DEL
0.144654088050314	0.137387387387387	DEL
0.351752021563342	0.378378378378378	INS
0.0832497492477432	0.121621621621622	DEL
0.0521114106019766	0.0427927927927928	INS
0.00251889168765743	0.227477477477477	DEL
0.0056390977443609	0.00900900900900901	DEL
0.0305378304466727	0.490990990990991	DEL
0.0112511251125113	0.0045045045045045	DEL
0.0512129380053908	0.0405405405405405	DEL
0.00241779497098646	0.277027027027027	INS
0.357142857142857	0.997747747747748	INS
0.00224618149146451	0.00900900900900901	DEL
0.165813060179257	0.391891891891892	DEL
0.0099009900990099	0.00900900900900901	DEL
0.03125	0.150900900900901	INS
0.0107816711590297	0.00900900900900901	DEL
0.000899280575539568	0.00225225225225225	DEL
0.942497753818509	1	INS
0.0015015015015015	0.0900900900900901	DEL
0.00366636113657195	0.00900900900900901	DEL
0.0997304582210243	0.0855855855855856	INS
0.000449236298292902	0.0135135135135135	DEL
0.0125786163522013	0.0337837837837838	INS
0.0121621621621622	0.00225225225225225	DEL
0.0705300988319856	0.0337837837837838	DEL
0.000452079566003617	0.398648648648649	DEL
0.00934579439252336	0.0315315315315315	INS
0.000898472596585804	0.0045045045045045	INS
0.00317796610169492	0.00225225225225225	INS
0.0013986013986014	0.90990990990991	DEL
0.0170709793351303	0.00675675675675676	INS
0.743935309973046	0.691441441441441	INS
0.0125786163522013	0.0045045045045045	INS
0.195417789757412	1	INS
0.454905063291139	0.997747747747748	DEL
0.00224618149146451	0.00900900900900901	INS
0.0307262569832402	0.504504504504504	DEL
0.000451263537906137	0.538288288288288	DEL
0.018719806763285	0.34009009009009	DEL
0.378706199460916	0.353603603603604	INS
0.00527426160337553	0.560810810810811	INS
0.0378346915017462	0.0653153153153153	DEL
0.25696316262354	0.36036036036036	DEL
0.000449236298292902	0.0810810810810811	INS
0.0242587601078167	0.0608108108108108	INS
0.895777178796047	0.939189189189189	DEL
0.282663316582915	0.522522522522523	DEL
0.00407978241160471	0.123873873873874	DEL
0.000449236298292902	0.0292792792792793	DEL
0.116352201257862	0.114864864864865	INS
0.0309973045822102	0.0382882882882883	INS
0.148247978436658	0.0923423423423423	INS
0.0419354838709677	0.290540540540541	DEL
0.1	0.0630630630630631	INS
0.250673854447439	0.25	INS
0.0269541778975741	0.0518018018018018	DEL
0.00145631067961165	0.0135135135135135	INS
0.000898472596585804	0.00225225225225225	DEL
0.00335892514395393	0.0337837837837838	DEL
0.0822102425876011	0.101351351351351	DEL
0.000513874614594039	0.00675675675675676	DEL
0.0646900269541779	0.045045045045045	INS
0.0116618075801749	0.101351351351351	DEL
0.00588235294117647	0.00675675675675676	DEL
0.000630517023959647	0.844594594594595	DEL
0.0161725067385445	0.0608108108108108	INS
0.00179694519317161	0.00225225225225225	INS
0.00763358778625954	0.997747747747748	INS
0.546271338724169	0.63963963963964	DEL
0.19047619047619	0.144144144144144	DEL
0.00134770889487871	0.00225225225225225	DEL
0.543575920934412	0.457207207207207	INS
0.00425733207190161	0.045045045045045	DEL
0.189128481581312	0.198198198198198	DEL
0.00571428571428571	0.0112612612612613	DEL
0.00404312668463612	0.0045045045045045	INS
0.23989218328841	0.231981981981982	INS
0.239442946990117	0.394144144144144	DEL
0.0120889748549323	0.0630630630630631	INS
0.082659478885894	0.0765765765765766	INS
0.0273972602739726	0.114864864864865	DEL
0.00179694519317161	0.0202702702702703	INS
0.464510332434861	0.653153153153153	DEL
0.15158924205379	0.22972972972973	INS
0.00278035217794254	0.0518018018018018	INS
0.320754716981132	0.342342342342342	DEL
0.00628930817610063	0.0472972972972973	INS
0.807277628032345	0.993243243243243	DEL
0.478436657681941	0.40990990990991	INS
0.00460405156537753	0.00900900900900901	DEL
0.0243019648397104	0.0495495495495495	INS
0.000449236298292902	0.027027027027027	DEL
0.00314465408805031	0.00225225225225225	INS
0.00314465408805031	0.0045045045045045	DEL
0.650044923629829	0.551801801801802	INS
0.00855085508550855	0.00675675675675676	DEL
0.000454959053685168	0.222972972972973	INS
0.0245597775718258	0.018018018018018	INS
0.00314465408805031	0.0045045045045045	INS
0.0278526504941599	0.0202702702702703	DEL
0.000449236298292902	0.00225225225225225	DEL
0.0678346810422282	0.108108108108108	INS
0.186433063791554	0.146396396396396	INS
0.00898472596585804	0.0045045045045045	INS
0.00224820143884892	0.00225225225225225	DEL
0.0152740341419587	0.0292792792792793	INS
0.0443037974683544	0.0833333333333333	INS
0.000449236298292902	0.00225225225225225	DEL
0.0979335130278527	0.045045045045045	INS
0.000898472596585804	0.412162162162162	INS
0.0983827493261455	0.0990990990990991	INS
0.0116801437556155	0.0225225225225225	INS
0.00765765765765766	0.00900900900900901	DEL
0.000515995872033024	0.97972972972973	DEL
0.0157232704402516	0.0045045045045045	INS
0.0116801437556155	0.0045045045045045	INS
0.031895777178796	0.0315315315315315	INS
0.216531895777179	0.00900900900900901	DEL
0.00269784172661871	0.00225225225225225	DEL
0.000449236298292902	0.405405405405405	INS
0.0152877697841727	0.027027027027027	DEL
0.0125786163522013	0.00225225225225225	INS
0.000452898550724638	0.0878378378378378	DEL
0.186433063791554	0.394144144144144	INS
0.000449236298292902	0.0135135135135135	DEL
0.00189035916824197	0.045045045045045	INS
0.186829268292683	0.220720720720721	INS
0.146900269541779	0.128378378378378	INS
0.000909918107370337	0.128378378378378	DEL
0.000898472596585804	0.00675675675675676	INS
0.943396226415094	0.817567567567568	INS
0.154855643044619	0.29954954954955	DEL
0.0337552742616034	0.20045045045045	DEL
0.0386690647482014	0.0563063063063063	DEL
0.000472589792060492	0.0135135135135135	DEL
0.0134502923976608	0.0540540540540541	DEL
0.000471253534401508	0.301801801801802	DEL
0.0884995507637017	0.0608108108108108	INS
0.590745732255166	0.351351351351351	INS
0.222371967654987	0.164414414414414	INS
0.81895777178796	0.844594594594595	DEL
0.045135406218656	0.0833333333333333	INS
0.0754716981132075	0.0518018018018018	INS
0.00144927536231884	0.0810810810810811	INS
0.00494159928122192	0.00225225225225225	DEL
0.000550660792951542	0.295045045045045	INS
0.00285714285714286	0.452702702702703	DEL
0.0170807453416149	0.0743243243243243	DEL
0.000461254612546125	0.0157657657657658	DEL
0.0116448326055313	0.155405405405405	DEL
0.8607367475292	0.932432432432432	DEL
0.322551662174304	0.394144144144144	DEL
0.000629722921914358	0.585585585585586	DEL
0.000898472596585804	0.252252252252252	INS
0.0113947128532361	0.0472972972972973	DEL
0.000586166471277843	0.177927927927928	DEL
0.0727762803234501	0.0720720720720721	INS
0.00404312668463612	0.00900900900900901	INS
0.115004492362983	0.117117117117117	INS
0.0063006300630063	0.00675675675675676	DEL
0.000449236298292902	0.00900900900900901	DEL
0.163522012578616	0.153153153153153	INS
0.40251572327044	0.324324324324324	INS
0.166217430368374	0.108108108108108	DEL
0.241689128481581	0.220720720720721	INS
0.00674460431654676	0.0292792792792793	DEL
0.0539083557951483	0.0720720720720721	INS
0.0216606498194946	0.0157657657657658	DEL
0.00156087408949011	0.0427927927927928	DEL
0.037037037037037	0.018018018018018	INS
0.0363881401617251	0.0247747747747748	INS
0.000449236298292902	0.00225225225225225	INS
0.000484496124031008	0.38963963963964	INS
0.196316262353998	0.265765765765766	DEL
0.175202156334232	0.150900900900901	DEL
0.502564102564103	1	DEL
0.00404312668463612	0.00225225225225225	DEL
0.0046972860125261	0.0427927927927928	DEL
0.254298642533937	0.335585585585586	DEL
0.0920934411500449	0.0292792792792793	INS
0.00529661016949153	0.0855855855855856	DEL
0.764600179694519	1	DEL
0.665318957771788	0.792792792792793	INS
0.220125786163522	0.781531531531532	INS
0.378706199460916	0.425675675675676	DEL
0.000553709856035437	0.243243243243243	DEL
0.0521114106019766	0.0157657657657658	DEL
0.0318331503841932	0.18018018018018	INS
0.668014375561545	0.653153153153153	INS
0.755615453728661	0.873873873873874	INS
0.272686433063792	0.292792792792793	INS
0.00134770889487871	0.00225225225225225	INS
0.532794249775382	0.427927927927928	INS
0.131176999101527	0.0788288288288288	DEL
0.000898472596585804	0.0855855855855856	DEL
0.880053908355795	0.869369369369369	INS
0.000449236298292902	0.00225225225225225	INS
0.48099891422367	0.736486486486487	DEL
0.0804132973944295	0.112612612612613	DEL
0.73225516621743	0.853603603603604	DEL
0.0135256988277728	0.0247747747747748	DEL
0.343216531895777	0.457207207207207	DEL
0.216082659478886	0.0382882882882883	DEL
0.370619946091644	0.734234234234234	DEL
0.000449236298292902	0.00225225225225225	DEL
0.000481695568400771	0.518018018018018	INS
0.00264830508474576	0.103603603603604	DEL
0.045822102425876	0.0810810810810811	INS
0.162295081967213	0.236486486486486	INS
0.689128481581312	0.797297297297297	DEL
0.470350404312668	0.227477477477477	INS
0.592991913746631	0.72972972972973	INS
0.00269541778975741	0.00225225225225225	DEL
0.0974842767295598	0.0900900900900901	INS
0.0265049415992812	0.00900900900900901	DEL
0.307726864330638	0.286036036036036	DEL
0.000449236298292902	0.00225225225225225	DEL
0.303234501347709	0.252252252252252	INS
0.842767295597484	1	DEL
0.27088948787062	0.247747747747748	DEL
0.00404312668463612	0.00225225225225225	DEL
0.00269541778975741	0.00225225225225225	INS
0.000898472596585804	0.018018018018018	DEL
0.257861635220126	0.993243243243243	INS
0.258917589175892	0.414414414414414	DEL
0.029723991507431	0.148648648648649	INS
0.345462713387242	0.234234234234234	INS
0.120395327942498	0.148648648648649	DEL
0.000449236298292902	0.0045045045045045	DEL
0.00183654729109275	0.00675675675675676	DEL
0.922731356693621	0.914414414414414	DEL
0.0159691629955947	0.173423423423423	DEL
0.0530098831985624	0.0518018018018018	INS
0.998203054806828	0.981981981981982	INS
0.89937106918239	1	DEL
0.222371967654987	0.243243243243243	DEL
0.00494159928122192	0.00675675675675676	INS
0.0144014401440144	0.0315315315315315	DEL
0.344765342960289	0.617117117117117	DEL
0.00584007187780773	0.00225225225225225	DEL
0.00314465408805031	0.00225225225225225	INS
0.935309973045822	1	DEL
0.0278436018957346	0.29954954954955	DEL
0.634321653189578	0.617117117117117	INS
0.200808625336927	0.202702702702703	INS
0.0211141060197664	0.00225225225225225	INS
0.0566037735849057	0.036036036036036	INS
0.0970350404312668	0.0608108108108108	INS
0.873764600179694	0.993243243243243	DEL
0.000975609756097561	0.0833333333333333	DEL
0.00321691176470588	0.105855855855856	DEL
0.337981407702523	0.716216216216216	DEL
0.000449236298292902	0.0878378378378378	DEL
0.231805929919137	0.20045045045045	DEL
0.0439963336388634	0.0675675675675676	INS
0.0229044834307992	0.0923423423423423	DEL
0.0695573622402891	0.117117117117117	DEL
0.253443526170799	0.529279279279279	INS
0.0498652291105121	0.0292792792792793	INS
0.0498652291105121	0.0292792792792793	INS
0.148697214734951	0.202702702702703	INS
0.01392632524708	0.0112612612612613	INS
0.00224618149146451	0.00225225225225225	DEL
0.805480682839173	0.689189189189189	INS
0.00224618149146451	0.00900900900900901	DEL
0.000449236298292902	0.027027027027027	DEL
0.00224618149146451	0.00675675675675676	INS
0.504043126684636	0.545045045045045	INS
0.268194070080863	0.261261261261261	INS
0.147798742138365	0.11036036036036	INS
0.623090745732255	0.72972972972973	DEL
0.926325247079964	0.882882882882883	INS
0.000465983224603914	0.648648648648649	DEL
0.0238095238095238	0.0247747747747748	DEL
0.463611859838275	0.497747747747748	DEL
0.000449236298292902	0.00675675675675676	INS
0.872866127583109	0.695945945945946	INS
0.0557053009883199	0.036036036036036	INS
0.0456919060052219	0.632882882882883	DEL
0.0790655884995508	0.117117117117117	INS
0.0736747529200359	0.126126126126126	INS
0.629829290206649	0.601351351351351	DEL
0.0588499550763702	0.0495495495495495	INS
0.360287511230907	0.322072072072072	INS
0.000449236298292902	0.00675675675675676	DEL
0.504492362982929	0.527027027027027	INS
0.0243243243243243	0.0135135135135135	DEL
0.270440251572327	0.351351351351351	DEL
0.0998685939553219	0.373873873873874	DEL
0.000458295142071494	0.0337837837837838	INS
0.00138504155124654	0.934684684684685	INS
0.00314465408805031	0.00675675675675676	DEL
0.0309973045822102	0.0112612612612613	INS
0.151392632524708	0.261261261261261	DEL
0.132075471698113	0.504504504504504	DEL
0.107816711590297	0.045045045045045	INS
0.719227313566936	0.882882882882883	DEL
0.397124887690925	0.40990990990991	DEL
0.00628930817610063	0.0045045045045045	DEL
0.000898472596585804	0.0112612612612613	DEL
0.045123062898815	0.0495495495495495	INS
0.320754716981132	0.20045045045045	INS
0.00111482720178372	0.434684684684685	DEL
0.00115473441108545	0.00675675675675676	DEL
0.000449236298292902	0.00225225225225225	INS
0.00539083557951483	0.0045045045045045	INS
0.0523049645390071	0.36036036036036	DEL
0.00872689938398357	0.0743243243243243	INS
0.0111336032388664	0.238738738738739	DEL
0.422731356693621	0.306306306306306	INS
0.00153688524590164	0.045045045045045	INS
0.000898472596585804	0.0045045045045045	DEL
0.000503524672708963	1	INS
0.221922731356694	0.123873873873874	INS
0.00735294117647059	0.191441441441441	DEL
0.00314465408805031	0.0135135135135135	DEL
0.000556792873051225	0.0630630630630631	DEL
0.712938005390836	0.797297297297297	DEL
0.0184518451845185	0.0202702702702703	DEL
0.893980233602875	1	DEL
0.00438116100766703	0.153153153153153	DEL
0.087151841868823	0.135135135135135	DEL
0.0124538745387454	0.0563063063063063	DEL
0.00234741784037559	0.0135135135135135	INS
0.345911949685535	0.222972972972973	INS
1	1	INS
0.000458295142071494	0.0653153153153153	INS
0.00551102204408818	0.0247747747747748	DEL
0.073225516621743	0.027027027027027	INS
0.0449236298292902	0.0563063063063063	INS
0.00045045045045045	0.141891891891892	DEL
0.0911949685534591	0.164414414414414	DEL
0.0305480682839173	0.00900900900900901	INS
0.000898472596585804	0.0495495495495495	DEL
0.000898472596585804	0.00225225225225225	DEL
0.00134770889487871	0.00225225225225225	DEL
0.01392632524708	0.0608108108108108	INS
0.107367475292004	0.126126126126126	INS
0.00224618149146451	0.00225225225225225	INS
0.0327683615819209	0.0788288288288288	DEL
0.00494159928122192	0.0247747747747748	DEL
0.0316265060240964	0.0608108108108108	DEL
0.000510204081632653	0.842342342342342	INS
0.0351201478743068	0.153153153153153	DEL
0.000449236298292902	0.252252252252252	DEL
0.0019047619047619	0.00225225225225225	DEL
0.486972147349506	0.581081081081081	DEL
0.00909090909090909	0.202702702702703	INS
0.00224618149146451	0.671171171171171	DEL
0.289757412398922	0.398648648648649	INS
0.640161725067385	0.934684684684685	DEL
0.00179694519317161	0.0202702702702703	INS
0.950584007187781	0.990990990990991	INS
0.00494159928122192	0.00225225225225225	DEL
0.00137362637362637	0.894144144144144	DEL
0.00179694519317161	0.238738738738739	DEL
0.0480682839173405	0.018018018018018	INS
0.0268886043533931	0.641891891891892	INS
0.207097933513028	0.128378378378378	DEL
0.462264150943396	0.54954954954955	DEL
0.000449236298292902	0.00675675675675676	DEL
0.107658157602664	0.234234234234234	DEL
0.168014375561545	0.186936936936937	INS
0.101078167115903	0.153153153153153	DEL
0.672506738544474	0.844594594594595	DEL
0.0727762803234501	0.045045045045045	INS
0.00903342366757001	0.0112612612612613	DEL
0.0142993326978074	0.0405405405405405	INS
0.236298292902066	0.20045045045045	INS
0.000449236298292902	0.018018018018018	DEL
0.000449236298292902	0.13963963963964	INS
0.00404312668463612	0.018018018018018	INS
0.376010781671159	0.277027027027027	INS
0.000898472596585804	0.00225225225225225	DEL
0.0880503144654088	0.0698198198198198	DEL
0.00134770889487871	0.00225225225225225	DEL
0.584007187780773	0.993243243243243	INS
0.00808625336927224	0.0045045045045045	INS
0.281221922731357	0.290540540540541	INS
0.0847797062750334	0.333333333333333	DEL
0.0718778077268643	0.0810810810810811	INS
0.000449236298292902	0.00225225225225225	DEL
0.000449236298292902	0.0990990990990991	INS
0.813117699910153	0.84009009009009	INS
0.00108108108108108	0.306306306306306	INS
0.264600179694519	0.353603603603604	DEL
0.00134770889487871	0.315315315315315	INS
0.00316455696202532	0.0427927927927928	INS
0.0561545372866128	0.00900900900900901	INS
0.00673854447439353	0.00225225225225225	INS
0.488319856244385	0.43018018018018	DEL
0.120395327942498	0.121621621621622	INS
0.0601325757575758	0.876126126126126	INS
0.234052111410602	0.204954954954955	INS
0.0134474327628362	0.114864864864865	DEL
0.999101527403414	0.990990990990991	INS
0.000536480686695279	0.168918918918919	DEL
0.0610961365678347	0.0472972972972973	INS
0.00688298918387414	0.036036036036036	INS
0.870619946091644	1	DEL
0.852650494159928	1	DEL
0.0063752276867031	0.0135135135135135	DEL
0.00756533700137552	0.373873873873874	DEL
0.196302816901408	0.993243243243243	INS
0.0426774483378257	0.0495495495495495	INS
0.000899280575539568	0.0045045045045045	DEL
0.186433063791554	0.164414414414414	DEL
0.177897574123989	0.177927927927928	DEL
0.234950584007188	0.218468468468468	INS
0.0444743935309973	0.0135135135135135	INS
0.580862533692722	0.518018018018018	INS
0.0489667565139263	0.0112612612612613	INS
0.62533692722372	0.475225225225225	INS
0.207097933513028	0.132882882882883	INS
0.509433962264151	0.581081081081081	DEL
0.512129380053908	0.128378378378378	DEL
0.00111856823266219	0.993243243243243	DEL
0.439353099730458	0.695945945945946	INS
0.00230627306273063	0.0315315315315315	INS
0.0568893528183716	0.137387387387387	DEL
0.29874213836478	0.256756756756757	INS
0.0260791366906475	0.0112612612612613	DEL
0.428122192273136	0.468468468468468	DEL
0.0265588914549654	0.36036036036036	DEL
0.519766397124888	0.605855855855856	DEL
0.000898472596585804	0.0045045045045045	INS
0.0130278526504942	0.763513513513513	INS
0.0009000900090009	0.00225225225225225	DEL
0.248876909254268	0.204954954954955	INS
0.0238095238095238	0.0337837837837838	DEL
0.0224618149146451	0.621621621621622	DEL
0.0377942998760843	0.240990990990991	DEL
0.00339750849377123	0.583333333333333	INS
0.0130278526504942	0.0698198198198198	DEL
0.412848158131177	0.400900900900901	INS
0.437106918238994	0.398648648648649	INS
0.00673854447439353	0.00675675675675676	INS
0.00134770889487871	0.0045045045045045	DEL
0.0300988319856244	0.0653153153153153	DEL
0.442497753818509	0.240990990990991	INS
0.000900900900900901	0.00225225225225225	DEL
0.000449236298292902	0.00225225225225225	DEL
0.000959692898272553	0.0225225225225225	DEL
0.00605449041372351	0.146396396396396	DEL
0.0997304582210243	0.117117117117117	DEL
0.00238322211630124	0.315315315315315	INS
0.0517408123791103	0.0990990990990991	DEL
0.000461254612546125	1	DEL
0.00944244604316547	0.00900900900900901	DEL
0.0564516129032258	0.968468468468468	DEL
0.00584007187780773	0.0045045045045045	INS
0.452380952380952	0.387387387387387	INS
0.0170863309352518	0.0157657657657658	DEL
0.0485564304461942	0.281531531531532	DEL
0.0238095238095238	0.184684684684685	DEL
0.0110132158590308	0.351351351351351	DEL
0.230458221024259	0.351351351351351	DEL
0.519317160826595	0.387387387387387	INS
0.001454898157129	0.0157657657657658	INS
0.331536388140162	0.344594594594595	DEL
0.163971248876909	0.175675675675676	INS
0.423629829290207	0.5	DEL
0.508984725965858	1	DEL
0.000898472596585804	0.00225225225225225	INS
0.438454627133872	0.542792792792793	INS
0.207097933513028	0.175675675675676	DEL
0.0103324348607367	0.018018018018018	INS
0.0202156334231806	0.00900900900900901	DEL
0.615004492362983	0.993243243243243	DEL
0.464061096136568	0.306306306306306	INS
0.137139807897545	0.292792792792793	DEL
0.00767841011743451	0.0157657657657658	DEL
0.00494159928122192	0.00225225225225225	DEL
0.0426774483378257	0.0135135135135135	DEL
0.0045004500450045	0.00225225225225225	DEL
0.00269541778975741	0.018018018018018	INS
0.00359389038634322	0.00225225225225225	INS
0.000449236298292902	0.0518018018018018	INS
0.501796945193172	0.650900900900901	DEL
0.251322751322751	0.524774774774775	INS
0.112309074573226	0.0788288288288288	INS
0.00718778077268643	0.00675675675675676	INS
0.582659478885894	0.995495495495496	INS
0.00137236962488564	0.0135135135135135	INS
0.00988319856244385	0.0225225225225225	INS
0.338832487309645	0.614864864864865	DEL
0.000898472596585804	0.00225225225225225	DEL
0.00943396226415094	0.00225225225225225	DEL
0.460467205750225	0.509009009009009	INS
0.797843665768194	0.939189189189189	DEL
0.054806828391734	0.0225225225225225	INS
0.125	0.00675675675675676	DEL
0.00134770889487871	0.027027027027027	INS
0.149146451033243	0.252252252252252	INS
0.000561167227833895	0.209459459459459	DEL
0.481132075471698	0.551801801801802	INS
0.27516339869281	0.558558558558559	DEL
0.0425101214574899	0.765765765765766	DEL
0.0127326150832517	0.0382882882882883	DEL
0.445642407906559	0.0855855855855856	DEL
0.21203953279425	0.0990990990990991	INS
0.143755615453729	0.495495495495495	DEL
0.026027397260274	0.0045045045045045	DEL
0.00134770889487871	0.00225225225225225	DEL
0.0200242718446602	0.29954954954955	DEL
0.000914913083257091	0.0405405405405405	INS
0.0831087151841869	0.027027027027027	DEL
0.11769991015274	0.0833333333333333	INS
0.0134854771784232	0.0653153153153153	INS
0.118721461187215	0.704954954954955	DEL
0.000530222693531283	0.15990990990991	INS
0.000454545454545455	0.220720720720721	DEL
0.144204851752022	0.00225225225225225	INS
0.000898472596585804	0.00225225225225225	INS
0.12848158131177	0.141891891891892	DEL
0.00134770889487871	0.00675675675675676	DEL
0.567385444743935	0.538288288288288	INS
0.548517520215633	0.527027027027027	INS
0.0214205186020293	0.304054054054054	DEL
0.216531895777179	0.153153153153153	INS
0.0108303249097473	0.00225225225225225	DEL
0.0296495956873315	0.0045045045045045	DEL
0.0929368029739777	0.596846846846847	DEL
0.000951474785918173	0.00225225225225225	DEL
0.000459981600735971	0.18018018018018	DEL
0.146451033243486	0.132882882882883	INS
0.579514824797844	0.493243243243243	DEL
0.00673854447439353	0.0135135135135135	DEL
0.0305480682839173	0.00900900900900901	DEL
0.215037593984962	0.630630630630631	INS
0.69811320754717	0.61036036036036	INS
0.497304582210243	0.538288288288288	DEL
0.000899280575539568	0.00225225225225225	DEL
0.000524109014675052	0.189189189189189	DEL
0.0741239892183288	0.0855855855855856	INS
0.0926773455377574	0.227477477477477	DEL
0.0347091932457786	0.0495495495495495	DEL
0.350196463654224	0.990990990990991	INS
0.00045045045045045	0.00225225225225225	DEL
0.000466853408029879	0.0225225225225225	DEL
0.216964285714286	0.763513513513513	DEL
0.10062893081761	0.0585585585585586	INS
0.00352112676056338	0.382882882882883	INS
0.0142857142857143	0.0810810810810811	INS
0.000449236298292902	0.00225225225225225	DEL
0.466756513926325	0.513513513513513	INS
0.000449640287769784	0.00675675675675676	DEL
0.000449236298292902	0.567567567567568	DEL
0.429919137466307	0.362612612612613	DEL
0.435309973045822	0.353603603603604	DEL
0.699011680143756	0.97972972972973	DEL
0.000449236298292902	0.0045045045045045	INS
0.00763701707097934	0.00675675675675676	DEL
0.735399820305481	0.864864864864865	DEL
0.178346810422282	0.144144144144144	INS
0.721922731356694	0.851351351351351	DEL
0.00102774922918808	0.858108108108108	DEL
0.0114285714285714	0.027027027027027	INS
0.235399820305481	0.123873873873874	INS
0.333333333333333	0.434684684684685	DEL
0.00449236298292902	0.027027027027027	INS
0.00404312668463612	0.0292792792792793	INS
0.00268528464017186	0.313063063063063	DEL
0.996406109613657	0.995495495495496	INS
0.115004492362983	0.18018018018018	INS
0.330188679245283	0.43018018018018	INS
0.104672057502246	0.0990990990990991	INS
0.212783171521036	0.0202702702702703	DEL
0.0718778077268643	0.0810810810810811	INS
0.0727762803234501	0.130630630630631	INS
0.00627853881278539	0.18018018018018	DEL
0.995956873315364	0.988738738738739	INS
0.0311111111111111	0.0810810810810811	INS
0.13953488372093	0.506756756756757	DEL
0.612758310871518	0.997747747747748	DEL
0.00114678899082569	0.18018018018018	INS
0.199460916442049	0.923423423423423	DEL
0.0748362956033676	0.306306306306306	DEL
0.201707097933513	0.0765765765765766	INS
0.112758310871518	0.0900900900900901	INS
0.00198216055500496	0.112612612612613	DEL
0.00269784172661871	0.00225225225225225	DEL
0.0777178796046721	0.0630630630630631	INS
0.322551662174304	0.263513513513513	INS
0.078167115902965	0.0405405405405405	INS
0.0024975024975025	0.0427927927927928	DEL
0.0534591194968553	0.0765765765765766	INS
0.00106609808102345	0.243243243243243	INS
0.000899280575539568	0.00225225225225225	DEL
0.00536352800953516	0.171171171171171	INS
0.162174303683738	0.135135135135135	DEL
0.0161725067385445	0.0427927927927928	DEL
0.00275229357798165	0.0157657657657658	DEL
0.0506198347107438	0.186936936936937	DEL
0.00065359477124183	0.691441441441441	DEL
0.71832884097035	0.677927927927928	INS
0.167148362235067	0.281531531531532	INS
0.00763701707097934	0.0045045045045045	DEL
0.856693620844564	0.878378378378378	INS
0.433063791554358	0.385135135135135	INS
0.31895777178796	0.322072072072072	INS
0.104222821203953	0.103603603603604	INS
0.108265947888589	0.144144144144144	INS
0.141188959660297	0.173423423423423	DEL
0.000491642084562439	0.0653153153153153	INS
0.594339622641509	0.718468468468468	DEL
0.600179694519317	0.511261261261261	INS
0.0166217430368374	0.0540540540540541	INS
0.00584007187780773	0.0045045045045045	DEL
0.000898472596585804	0.0292792792792793	INS
0.699910152740341	0.5	INS
0.511230907457323	0.486486486486487	DEL
0.0691823899371069	0.0923423423423423	INS
0.226864330637916	0.25	DEL
0.00654450261780105	0.421171171171171	INS
0.00853548966756514	0.0112612612612613	DEL
0.000452079566003617	0.376126126126126	INS
0.443396226415094	0.554054054054054	DEL
0.0100502512562814	0.452702702702703	INS
0.022911051212938	0.0135135135135135	INS
0.0461111111111111	0.166666666666667	DEL
0.0974702380952381	0.563063063063063	DEL
0.000474833808167142	0.434684684684685	DEL
0.00134770889487871	0.0135135135135135	INS
0.0874074074074074	0.472972972972973	DEL
0.75696316262354	1	DEL
0.0714285714285714	0.0495495495495495	INS
0.353099730458221	0.367117117117117	DEL
0.059748427672956	0.0157657657657658	INS
0.429919137466307	0.486486486486487	INS
0.00314748201438849	0.00225225225225225	DEL
0.0332434860736747	0.126126126126126	INS
0.0144092219020173	0.0382882882882883	INS
0.380503144654088	0.421171171171171	INS
0.159928122192273	0.376126126126126	DEL
0.027643064985451	0.11036036036036	INS
0.499550763701707	1	DEL
0.00495049504950495	0.0247747747747748	DEL
0.808176100628931	0.977477477477477	DEL
0.00134770889487871	0.00225225225225225	INS
0.0336927223719677	0.00900900900900901	INS
0.99685534591195	1	INS
0.128032345013477	0.218468468468468	INS
0.00224618149146451	0.00675675675675676	DEL
0.000473036896877956	0.436936936936937	DEL
0.265049415992812	0.18018018018018	DEL
0.610961365678347	0.743243243243243	INS
0.00134770889487871	0.00225225225225225	INS
0.0171945701357466	0.00225225225225225	DEL
0.0296495956873315	0.0112612612612613	INS
0.00539083557951483	0.00225225225225225	INS
0.0646900269541779	0.0315315315315315	INS
0.0862977602108037	0.252252252252252	DEL
0.0102171136653895	0.22972972972973	INS
0.296495956873315	0.353603603603604	DEL
0.000908265213442325	0.153153153153153	DEL
0.00747663551401869	0.0202702702702703	DEL
0.00179694519317161	0.0157657657657658	DEL
0.0215633423180593	0.0720720720720721	INS
0.0369702434625789	0.018018018018018	DEL
0.531895777178796	0.52027027027027	DEL
0.0797970479704797	0.0833333333333333	DEL
0.290655884995508	0.412162162162162	DEL
0.00499545867393279	0.0968468468468468	INS
0.154537286612758	0.207207207207207	INS
0.250673854447439	0.193693693693694	INS
0.00134770889487871	0.0135135135135135	DEL
0.991464510332435	0.997747747747748	INS
0.0193877551020408	0.702702702702703	INS
0.0579514824797844	0.0337837837837838	INS
0.115284974093264	0.925675675675676	DEL
0.0741239892183288	0.0653153153153153	INS
0.0646900269541779	0.0653153153153153	INS
0.242983751846381	0.385135135135135	DEL
0.188679245283019	0.20045045045045	INS
0.933063791554358	1	DEL
0.327942497753819	0.204954954954955	INS
0.00045004500450045	0.00675675675675676	DEL
0.0880503144654088	0.0630630630630631	INS
0.478885893980234	0.56981981981982	INS
0.00225225225225225	0.00900900900900901	DEL
0.519766397124888	0.599099099099099	DEL
0.00244200244200244	0.103603603603604	INS
0.154975530179445	0.630630630630631	DEL
0.000449236298292902	0.00225225225225225	DEL
0.00179694519317161	0.00225225225225225	DEL
0.0323415265200517	0.5	DEL
0.00482160077145612	0.0382882882882883	INS
0.0673181324647123	0.164414414414414	INS
0.152291105121294	0.126126126126126	INS
0.00494159928122192	0.00900900900900901	DEL
0.609613656783468	0.466216216216216	INS
0.00359389038634322	0.0135135135135135	INS
0.0112309074573226	0.0337837837837838	DEL
0.000458715596330275	0.594594594594595	DEL
0.442622950819672	0.984234234234234	DEL
0.780772686433064	0.612612612612613	INS
0.781221922731357	0.954954954954955	DEL
0.303234501347709	0.371621621621622	INS
0.108580508474576	0.218468468468468	DEL
0.000898472596585804	0.148648648648649	INS
0.00539083557951483	0.00225225225225225	INS
0.000899280575539568	0.0045045045045045	DEL
0.000898472596585804	0.00675675675675676	DEL
0.0489667565139263	0.0585585585585586	INS
0.101078167115903	0.119369369369369	INS
0.0526315789473684	0.227477477477477	DEL
0.00763701707097934	0.0045045045045045	INS
0.283468104222821	0.22972972972973	INS
0.00328947368421053	0.677927927927928	INS
0.0731578947368421	0.153153153153153	INS
0.446540880503145	0.40990990990991	INS
0.155435759209344	0.155405405405405	DEL
0.000449236298292902	0.0112612612612613	INS
0.159928122192273	0.112612612612613	INS
0.220125786163522	0.292792792792793	DEL
0.0336927223719677	0.0405405405405405	INS
0.01392632524708	0.00675675675675676	INS
0.886343216531896	1	DEL
0.000898472596585804	0.00900900900900901	DEL
0.00576923076923077	0.045045045045045	DEL
0.00314465408805031	0.00675675675675676	INS
0.0327942497753819	0.0653153153153153	INS
0.00317316409791478	0.65990990990991	INS
0.000898472596585804	0.0045045045045045	INS
0.0157657657657658	0.018018018018018	DEL
0.114106019766397	0.0563063063063063	DEL
0.516172506738544	0.461711711711712	DEL
0.00979381443298969	0.481981981981982	INS
0.0522774327122153	0.317567567567568	DEL
0.128032345013477	0.202702702702703	DEL
0.0004739336492891	0.263513513513513	INS
0.695867026055705	0.592342342342342	DEL
0.000449236298292902	0.837837837837838	INS
0.642857142857143	0.682432432432432	DEL
0.0795148247978437	0.0292792792792793	INS
0.0112511251125113	0.0337837837837838	DEL
0.0107816711590297	0.0045045045045045	INS
0.230008984725966	0.351351351351351	INS
0.00114810562571757	0.353603603603604	DEL
0.000449236298292902	0.0157657657657658	INS
0.00269541778975741	0.0112612612612613	DEL
0.00269541778975741	0.0112612612612613	INS
0.022911051212938	0.0157657657657658	INS
0.275381850853549	0.481981981981982	INS
0.564690026954178	0.5	INS
0.000464684014869888	0.018018018018018	INS
0.920485175202156	1	DEL
0.702605570530099	0.655405405405405	DEL
0.0844564240790656	0.184684684684685	INS
0.136567834681042	0.297297297297297	DEL
0.22188995215311	0.245495495495495	INS
0.208756345177665	0.436936936936937	DEL
0.00179694519317161	0.00225225225225225	INS
0.30449591280654	0.457207207207207	DEL
0.485624438454627	0.441441441441441	INS
0.98921832884097	1	INS
0.00404312668463612	0.00900900900900901	INS
0.0121293800539084	0.00900900900900901	DEL
0.157232704402516	0.227477477477477	DEL
0.00155440414507772	0.79954954954955	DEL
0.640610961365678	0.707207207207207	INS
0.000955109837631328	0.027027027027027	INS
0.0996168582375479	0.351351351351351	INS
0.00400916380297824	0.905405405405405	INS
0.00104275286757039	0.117117117117117	DEL
0.00988319856244385	0.00675675675675676	INS
0.000449236298292902	0.00675675675675676	DEL
0.00280898876404494	0.0900900900900901	DEL
0.000455373406193078	0.00225225225225225	DEL
0.0004739336492891	0.0157657657657658	DEL
0.0110497237569061	0.103603603603604	DEL
0.045822102425876	0.00675675675675676	INS
0.0691823899371069	0.189189189189189	DEL
0.174303683737646	0.234234234234234	DEL
0.570530098831986	0.587837837837838	INS
0.215633423180593	0.209459459459459	INS
0.00221238938053097	0.0630630630630631	INS
0.218454258675079	0.518018018018018	DEL
0.00808625336927224	0.018018018018018	INS
0.00236518448438978	0.0765765765765766	INS
0.000449236298292902	0.0045045045045045	DEL
0.0198915009041591	0.0292792792792793	DEL
0.211141060197664	0.522522522522523	DEL
0.000449640287769784	0.75	DEL
0.0925426774483378	0.121621621621622	INS
0.00943396226415094	0.0045045045045045	DEL
0.00728597449908925	0.00225225225225225	DEL
0.000454545454545455	0.795045045045045	INS
0.0123258306538049	0.234234234234234	DEL
0.923180592991914	0.918918918918919	INS
0.0543575920934411	0.027027027027027	INS
0.678796046720575	0.608108108108108	DEL
0.000449236298292902	0.454954954954955	INS
0.0322740814299901	0.146396396396396	DEL
0.208445642407907	0.358108108108108	DEL
0.000457875457875458	0.0045045045045045	DEL
0.0772686433063792	0.108108108108108	DEL
0.000449236298292902	0.00225225225225225	DEL
0.000449236298292902	0.018018018018018	DEL
0.220642201834862	0.207207207207207	INS
0.485624438454627	0.371621621621622	DEL
0.116279069767442	0.166666666666667	DEL
0.337825696316262	0.77027027027027	INS
0.0633165829145729	0.243243243243243	INS
0.748876909254268	0.761261261261261	DEL
0.250232991612302	0.295045045045045	DEL
0.000898472596585804	0.0518018018018018	INS
0.000449236298292902	0.00225225225225225	DEL
0.0199240986717268	0.0855855855855856	DEL
0.122286541244573	0.567567567567568	INS
0.0198609731876862	0.391891891891892	INS
0.000525210084033613	0.144144144144144	DEL
0.00742311770943796	0.0225225225225225	INS
0.00539083557951483	0.0045045045045045	DEL
0.359838274932615	0.472972972972973	DEL
0.018491124260355	0.283783783783784	DEL
0.00673854447439353	0.00900900900900901	INS
0.122641509433962	0.0135135135135135	DEL
0.509883198562444	0.481981981981982	INS
0.0637915543575921	0.412162162162162	INS
0.0157232704402516	0.00900900900900901	DEL
0.000449236298292902	0.00225225225225225	DEL
0.00224618149146451	0.00225225225225225	INS
0.318059299191375	0.18018018018018	INS
0.00718778077268643	0.0225225225225225	INS
0.0988319856244385	0.114864864864865	DEL
0.00134770889487871	0.00225225225225225	DEL
0.420485175202156	0.427927927927928	DEL
0.002710027100271	0.0788288288288288	DEL
0.00359712230215827	0.00225225225225225	DEL
0.108265947888589	0.0698198198198198	DEL
0.000458715596330275	0.0720720720720721	DEL
0.0188679245283019	0.0608108108108108	INS
0.0188679245283019	0.0698198198198198	INS
0.00815217391304348	0.00900900900900901	DEL
0.0175202156334232	0.00225225225225225	INS
0.0309973045822102	0.045045045045045	INS
0.000462107208872458	0.00225225225225225	INS
0.000449640287769784	0.00225225225225225	DEL
0.001085776330076	0.00225225225225225	DEL
0.00102986611740474	0.804054054054054	INS
0.045822102425876	0.0135135135135135	INS
0.0193345323741007	0.0427927927927928	INS
0.036741214057508	0.103603603603604	DEL
0.767295597484277	0.858108108108108	DEL
0.00134770889487871	0.00225225225225225	DEL
0.554357592093441	0.603603603603604	INS
0.225516621743037	0.207207207207207	DEL
0.130727762803235	0.126126126126126	INS
0.421832884097035	1	DEL
0.147349505840072	0.148648648648649	DEL
0.000520291363163372	0.243243243243243	DEL
0.535938903863432	0.972972972972973	DEL
0.00224618149146451	0.00225225225225225	DEL
0.323450134770889	0.306306306306306	INS
0.93351302785265	0.869369369369369	INS
0.000449236298292902	0.00225225225225225	INS
0.62848158131177	0.407657657657658	INS
0.74618149146451	0.747747747747748	DEL
0.548068283917341	0.542792792792793	DEL
0.345462713387242	0.283783783783784	DEL
0.00673400673400673	0.177927927927928	INS
0.00244379276637341	0.0405405405405405	INS
0.0710431654676259	0.036036036036036	DEL
0.0510869565217391	0.119369369369369	DEL
0.0234301780693533	0.45045045045045	INS
0.252470799640611	0.261261261261261	INS
0.0298053527980535	0.308558558558559	DEL
0.0102249488752556	0.108108108108108	INS
0.0103324348607367	0.0247747747747748	DEL
0.0571687840290381	0.0765765765765766	DEL
0.0678346810422282	0.0472972972972973	INS
0.0534591194968553	0.0585585585585586	DEL
0.300988319856244	0.27027027027027	INS
0.427672955974843	0.441441441441441	INS
0.357142857142857	0.394144144144144	DEL
0.00425790754257908	0.711711711711712	INS
0.16711590296496	0.189189189189189	DEL
0.13162623539982	0.222972972972973	INS
0.438005390835579	0.353603603603604	INS
0.00181488203266788	0.0112612612612613	DEL
0.0335276967930029	0.0247747747747748	DEL
0.494609164420485	0.427927927927928	INS
0.0611790878754171	0.209459459459459	INS
0.267295597484277	0.238738738738739	INS
0.00359389038634322	0.0135135135135135	INS
0.000449236298292902	0.018018018018018	DEL
0.182839173405211	0.189189189189189	INS
0.000449236298292902	0.0585585585585586	DEL
0.00494159928122192	0.0045045045045045	INS
0.210135970333745	0.286036036036036	DEL
0.0171171171171171	0.0247747747747748	INS
0.0116801437556155	0.00225225225225225	INS
0.623090745732255	0.554054054054054	INS
0.228661275831087	0.281531531531532	INS
0.15318957771788	0.191441441441441	DEL
0.0233602875112309	0.0720720720720721	DEL
0.000468164794007491	0.0202702702702703	DEL
0.018418688230009	0.027027027027027	INS
0.014519056261343	0.0247747747747748	DEL
0.265498652291105	1	DEL
0.00136363636363636	0.310810810810811	DEL
0.00449236298292902	0.00225225225225225	INS
0.306267806267806	0.342342342342342	INS
0.344564240790656	0.353603603603604	DEL
0.00468164794007491	0.0202702702702703	DEL
0.000955109837631328	0.130630630630631	DEL
0.616801437556155	0.72972972972973	DEL
0.000458295142071494	0.0135135135135135	INS
0.652291105121294	0.671171171171171	DEL
0.00539083557951483	0.00225225225225225	INS
0.0292003593890386	0.0427927927927928	DEL
0.00134770889487871	0.00675675675675676	DEL
0.283018867924528	0.346846846846847	DEL
0.000490677134445535	0.216216216216216	INS
0.427672955974843	0.342342342342342	DEL
0.185983827493261	0.997747747747748	INS
0.0577309236947791	0.108108108108108	DEL
0.0242587601078167	0.0157657657657658	INS
0.00269541778975741	0.0045045045045045	DEL
0.00244379276637341	0.0247747747747748	INS
0.00139664804469274	0.0045045045045045	INS
0.00229357798165138	0.290540540540541	INS
0.00179694519317161	0.00225225225225225	INS
0.513477088948787	0.65990990990991	INS
0.000449236298292902	0.166666666666667	INS
0.225587703435805	0.292792792792793	DEL
0.000982318271119843	0.0563063063063063	DEL
0.0117117117117117	0.0292792792792793	DEL
0.0215827338129496	0.0405405405405405	DEL
0.0444743935309973	0.0518018018018018	INS
0.0247074122236671	0.193693693693694	DEL
0.0115062761506276	0.387387387387387	DEL
0.123090745732255	0.128378378378378	INS
0.00673854447439353	0.0045045045045045	DEL
0.630278526504942	0.835585585585586	DEL
0.710242587601078	0.718468468468468	INS
0.00389483933787731	0.27027027027027	INS
0.000449236298292902	0.00225225225225225	DEL
0.556154537286613	0.599099099099099	INS
0.0238095238095238	0.00225225225225225	INS
0.356244384546271	0.506756756756757	DEL
0.232796486090776	0.405405405405405	DEL
0.974393530997305	0.993243243243243	INS
0.0197663971248877	0.00675675675675676	INS
0.343216531895777	0.261261261261261	INS
0.306379155435759	0.385135135135135	INS
0.2151841868823	0.369369369369369	INS
0.49685534591195	0.693693693693694	DEL
0.288858939802336	0.313063063063063	INS
0.323450134770889	0.238738738738739	INS
0.0152740341419587	0.0202702702702703	DEL
0.16711590296496	0.157657657657658	INS
0.0106157112526539	0.0202702702702703	INS
0.00262881177707676	0.387387387387387	DEL
0.00988319856244385	0.00225225225225225	DEL
0.110512129380054	0.193693693693694	DEL
0.332434860736748	0.412162162162162	DEL
0.000454545454545455	0.560810810810811	DEL
0.00234741784037559	0.225225225225225	INS
0.4240790655885	0.358108108108108	INS
0.588499550763702	0.948198198198198	DEL
0.0426774483378257	0.211711711711712	DEL
0.228212039532794	0.144144144144144	DEL
0.00990990990990991	0.00900900900900901	DEL
0.185534591194969	0.308558558558559	INS
0.00283822138126774	0.445945945945946	DEL
0.000449236298292902	0.945945945945946	INS
0.414645103324349	0.52027027027027	INS
0.159029649595687	0.0405405405405405	INS
0.398023360287511	0.547297297297297	DEL
0.4303683737646	0.668918918918919	INS
0.542228212039533	0.556306306306306	INS
0.00404312668463612	0.00675675675675676	DEL
0.0220125786163522	0.027027027027027	INS
0.00255362614913177	0.155405405405405	INS
0.00409463148316652	0.00900900900900901	DEL
0.0669362084456424	0.0315315315315315	INS
0.337252475247525	0.657657657657658	DEL
0.117250673854447	0.0698198198198198	INS
0.0804132973944295	0.0675675675675676	INS
0.00111607142857143	0.292792792792793	INS
0.00564971751412429	0.628378378378378	DEL
0.171608265947889	0.0225225225225225	INS
0.263701707097934	0.414414414414414	DEL
0.271338724168913	0.326576576576577	DEL
0.00539568345323741	0.00225225225225225	DEL
0.59748427672956	0.675675675675676	DEL
0.000898472596585804	0.00225225225225225	DEL
0.316262353998203	0.497747747747748	DEL
0.830188679245283	0.698198198198198	INS
0.473944294699012	0.342342342342342	INS
0.0045004500450045	0.0045045045045045	DEL
0.874213836477987	1	DEL
0.00874485596707819	0.186936936936937	DEL
0.742587601078167	0.846846846846847	DEL
0.000449236298292902	0.00225225225225225	DEL
0.661275831087152	0.810810810810811	DEL
0.00179694519317161	0.0157657657657658	INS
0.0318853974121996	0.0743243243243243	DEL
0.033363802559415	0.0743243243243243	DEL
0.00104384133611691	0.0112612612612613	DEL
0.0191256830601093	0.0135135135135135	DEL
0.00539083557951483	0.00225225225225225	DEL
0.00763701707097934	0.00900900900900901	DEL
0.0934411500449236	0.0112612612612613	INS
0.00174013921113689	0.506756756756757	DEL
0.917789757412399	0.997747747747748	INS
0.00868372943327239	0.0157657657657658	INS
0.00146198830409357	0.0315315315315315	DEL
0.000488758553274682	0.211711711711712	INS
0.000449236298292902	0.560810810810811	INS
0.285641547861507	0.335585585585586	DEL
0.0018001800180018	0.00225225225225225	DEL
0.0628930817610063	0.0472972972972973	INS
0.00826848249027237	0.0495495495495495	DEL
0.476190476190476	0.502252252252252	DEL
0.000449640287769784	0.189189189189189	DEL
0.247978436657682	0.198198198198198	DEL
0.0586979722518677	0.112612612612613	INS
0.00673854447439353	0.00675675675675676	DEL
0.128434065934066	0.900900900900901	DEL
0.363881401617251	0.364864864864865	INS
0.00136239782016349	0.00225225225225225	DEL
0.000987166831194472	0.045045045045045	INS
0.0741410488245931	0.0382882882882883	DEL
0.00412249705535925	0.490990990990991	DEL
0.00249500998003992	0.128378378378378	DEL
0.351752021563342	0.637387387387387	DEL
0.0285024154589372	0.036036036036036	DEL
0.0204520990312164	1	DEL
0.200418994413408	0.358108108108108	INS
0.778077268643306	0.885135135135135	INS
0.189082278481013	0.689189189189189	DEL
0.118629173989455	0.425675675675676	DEL
0.595238095238095	0.470720720720721	INS
0.361185983827493	0.256756756756757	INS
0.332434860736748	0.376126126126126	INS
0.000803858520900322	0.22972972972973	DEL
0.798292902066487	0.817567567567568	DEL
0.53099730458221	0.637387387387387	DEL
0.110961365678347	0.146396396396396	INS
0.000457456541628545	0.283783783783784	INS
0.00336700336700337	0.234234234234234	INS
0.573225516621743	0.358108108108108	INS
0.0202156334231806	0.018018018018018	DEL
0.0117647058823529	0.0112612612612613	DEL
0.547169811320755	0.957207207207207	DEL
0.0713610586011342	0.236486486486486	DEL
0.263701707097934	0.36036036036036	DEL
0.158450704225352	0.376126126126126	DEL
0.227762803234501	0.121621621621622	INS
0.150044923629829	0.155405405405405	INS
0.00566750629722922	0.130630630630631	DEL
0.239442946990117	0.00675675675675676	INS
0.10234215885947	0.119369369369369	INS
0.0709793351302785	0.036036036036036	DEL
0.39937106918239	0.0315315315315315	DEL
0.0648252536640361	0.173423423423423	DEL
0.0799640610961366	0.0968468468468468	INS
0.0168918918918919	0.220720720720721	INS
0.0488215488215488	0.15990990990991	INS
0.000510725229826353	0.578828828828829	DEL
0.00155763239875389	0.0833333333333333	DEL
0.0286415711947627	0.671171171171171	INS
0.00619637750238322	0.027027027027027	INS
0.00494159928122192	0.00225225225225225	INS
0.0341726618705036	0.184684684684685	DEL
0.0381850853548967	0.108108108108108	DEL
0.00482832618025751	0.38963963963964	INS
0.00224719101123596	0.191441441441441	DEL
0.000484966052376334	0.981981981981982	INS
0.306828391734052	0.599099099099099	INS
0.689128481581312	0.61036036036036	INS
0.0661853188929001	0.608108108108108	DEL
0.76010781671159	0.0045045045045045	DEL
0.148247978436658	0.403153153153153	INS
0.00707070707070707	0.11036036036036	INS
0.486522911051213	0.477477477477477	INS
0.0359389038634322	0.0157657657657658	INS
0.184636118598383	0.0382882882882883	INS
0.000457456541628545	0.0833333333333333	DEL
0.00415512465373961	0.00225225225225225	DEL
0.0042997542997543	0.018018018018018	DEL
0.156431054461182	0.317567567567568	INS
0.318508535489668	0.601351351351351	INS
0.00455580865603645	0.202702702702703	DEL
0.186882300089847	0.207207207207207	INS
0.00718778077268643	0.00675675675675676	INS
0.614106019766397	0.704954954954955	INS
0.0147368421052632	0.144144144144144	INS
0.452830188679245	0.358108108108108	INS
0.0109289617486339	0.0788288288288288	DEL
0.01278600269179	0.504504504504504	DEL
0.00045004500450045	0.0157657657657658	DEL
0.162174303683738	0.274774774774775	DEL
0.00225022502250225	0.00225225225225225	DEL
0.00493583415597236	0.0563063063063063	INS
0.000449236298292902	0.707207207207207	INS
0.0262054507337526	0.371621621621622	INS
0.0116883116883117	0.0157657657657658	DEL
0.0673854447439353	0.0698198198198198	INS
0.00359389038634322	0.00900900900900901	INS
0.0435759209344115	0.0247747747747748	INS
0.0865036231884058	0.0810810810810811	DEL
0.000541711809317443	0.234234234234234	INS
0.263701707097934	0.277027027027027	DEL
0.438005390835579	0.445945945945946	DEL
0.0265049415992812	0.0225225225225225	INS
0.0300230946882217	0.304054054054054	INS
0.258760107816712	0.216216216216216	INS
0.000449236298292902	0.00900900900900901	DEL
0.000919117647058824	0.00900900900900901	DEL
0.0296495956873315	0.00900900900900901	DEL
0.858939802336029	1	DEL
0.543575920934412	0.587837837837838	DEL
0.448337825696316	0.439189189189189	INS
0.000449236298292902	0.666666666666667	DEL
0.000473484848484848	0.0765765765765766	INS
0.00404676258992806	0.018018018018018	DEL
0.282120395327942	0.204954954954955	INS
0.322551662174304	0.77027027027027	DEL
0.152291105121294	0.0990990990990991	DEL
0.0929919137466307	0.108108108108108	INS
0.0867026055705301	0.144144144144144	DEL
0.0272628135223555	0.997747747747748	DEL
0.00939226519337017	0.308558558558559	DEL
0.998652291105121	0.997747747747748	INS
0.0309973045822102	0.0315315315315315	INS
0.105570530098832	0.218468468468468	INS
0.392632524707996	0.506756756756757	DEL
0.0197663971248877	0.0405405405405405	INS
0.731805929919138	0.608108108108108	INS
0.073225516621743	0.0563063063063063	INS
0.570530098831986	1	DEL
0.283380681818182	0.533783783783784	INS
0.00135135135135135	0.171171171171171	DEL
0.00134770889487871	0.00225225225225225	DEL
0.347708894878706	0.427927927927928	INS
0.0130278526504942	0.0112612612612613	DEL
0.000494071146245059	0.0878378378378378	INS
0.657232704402516	0.873873873873874	DEL
0.012118018967334	0.132882882882883	DEL
0.00150451354062187	0.346846846846847	INS
0.132973944294699	0.119369369369369	INS
0.00932642487046632	0.117117117117117	INS
0.00313152400835073	0.22972972972973	DEL
0.120395327942498	0.227477477477477	INS
0.0040650406504065	0.0045045045045045	DEL
0.00449236298292902	0.322072072072072	INS
0.0741239892183288	0.0878378378378378	DEL
0.00045004500450045	0.524774774774775	DEL
0.000679347826086957	0.103603603603604	DEL
0.0699865410497981	0.254504504504505	INS
0.452380952380952	0.403153153153153	INS
0.938454627133872	0.916666666666667	INS
0.296046720575022	0.497747747747748	DEL
0.00272628135223555	0.344594594594595	INS
0.00429447852760736	0.346846846846847	INS
0.0423728813559322	0.225225225225225	DEL
0.0237268518518519	0.414414414414414	INS
0.00134770889487871	0.0112612612612613	DEL
0.0116801437556155	0.018018018018018	INS
0.00675067506750675	0.00900900900900901	DEL
0.000476644423260248	0.247747747747748	INS
0.000898472596585804	0.00225225225225225	DEL
0.132075471698113	0.0743243243243243	INS
0.000475285171102662	0.0045045045045045	DEL
0.102643856920684	0.0855855855855856	DEL
0.0349112426035503	0.315315315315315	DEL
0.00893854748603352	0.310810810810811	DEL
0.0087514585764294	0.0765765765765766	DEL
0.00224618149146451	0.0045045045045045	INS
0.182389937106918	0.209459459459459	DEL
0.278526504941599	0.123873873873874	INS
0.74618149146451	1	DEL
0.0291616038882139	0.252252252252252	INS
0.221473495058401	0.34009009009009	INS
0.522911051212938	0.68018018018018	DEL
0.647798742138365	0.547297297297297	DEL
0.0278526504941599	0.240990990990991	DEL
0.000449236298292902	0.00900900900900901	DEL
0.0398445092322643	0.0968468468468468	DEL
0.00229568411386593	0.0112612612612613	INS
0.028835690968444	0.0878378378378378	DEL
0.0175276752767528	0.0540540540540541	DEL
0.91329739442947	0.900900900900901	INS
0.00449236298292902	0.346846846846847	INS
0.191729323308271	0.457207207207207	DEL
0.0161725067385445	0.00900900900900901	DEL
0.000458295142071494	0.578828828828829	DEL
0.00168539325842697	0.0247747747747748	INS
0.000449236298292902	0.157657657657658	INS
0.000460405156537753	0.0405405405405405	INS
0.0305480682839173	0.0337837837837838	INS
0.0148381294964029	0.0225225225225225	DEL
0.00104712041884817	0.00675675675675676	DEL
0.426315789473684	0.914414414414414	INS
0.729559748427673	0.646396396396396	INS
0.0072007200720072	0.22972972972973	DEL
0.00048828125	0.144144144144144	DEL
0.751572327044025	0.986486486486487	DEL
0.000449236298292902	0.00225225225225225	INS
0.613656783468104	0.666666666666667	INS
0.00193986420950533	0.907657657657658	DEL
0.000449236298292902	0.00900900900900901	DEL
0.0745732255166217	0.0337837837837838	INS
0.933063791554358	0.943693693693694	INS
0.0161725067385445	0.00675675675675676	INS
0.0381850853548967	0.0427927927927928	DEL
0.00495495495495495	0.00675675675675676	DEL
0.00179694519317161	0.00225225225225225	INS
0.175	0.47972972972973	DEL
0.249687890137328	0.376126126126126	DEL
0.620395327942498	0.635135135135135	INS
0.462713387241689	0.421171171171171	INS
0.00134770889487871	0.00225225225225225	DEL
0.00224820143884892	0.00225225225225225	DEL
0.000899280575539568	0.00225225225225225	DEL
0.000898472596585804	0.00225225225225225	DEL
0.00049800796812749	0.114864864864865	INS
0.0121293800539084	0.0045045045045045	INS
0.0288288288288288	0.0405405405405405	DEL
0.0426774483378257	0.0112612612612613	DEL
0.00348027842227378	0.403153153153153	INS
0.000487329434697856	0.254504504504505	INS
0.000454132606721163	0.0045045045045045	DEL
0.000902527075812274	0.00225225225225225	DEL
0.000449236298292902	0.0045045045045045	DEL
0.00134770889487871	0.00900900900900901	DEL
0.430741190765492	0.0878378378378378	INS
0.173854447439353	0.0810810810810811	INS
0.0206648697214735	0.027027027027027	INS
0.435309973045822	0.961711711711712	DEL
0.237196765498652	0.157657657657658	INS
0.0145681581685744	0.0495495495495495	INS
0.0381850853548967	0.0112612612612613	INS
0.000449236298292902	0.00225225225225225	INS
0.000449236298292902	0.00225225225225225	INS
0.0713305898491084	0.396396396396396	DEL
0.000449236298292902	0.00225225225225225	DEL
0.00269541778975741	0.00675675675675676	INS
0.0220125786163522	0.00225225225225225	INS
0.382	0.765765765765766	DEL
0.0161725067385445	0.0112612612612613	DEL
0.000449640287769784	0.0045045045045045	DEL
0.0125418060200669	0.0540540540540541	INS
0.0142450142450142	0.0135135135135135	DEL
0.00763701707097934	0.0990990990990991	INS
0.00181818181818182	0.00225225225225225	DEL
0.0795454545454545	0.193693693693694	INS
0.374213836477987	0.301801801801802	INS
0.0260557053009883	0.0630630630630631	INS
0.102169981916817	0.0630630630630631	INS
0.00506445672191529	0.0045045045045045	DEL
0.0211141060197664	0.00675675675675676	INS
0.000580046403712297	0.22972972972973	DEL
0.920934411500449	1	INS
0.000449640287769784	0.0608108108108108	INS
0.00404676258992806	0.018018018018018	DEL
0.980682839173405	1	INS
0.000449236298292902	0.00225225225225225	INS
0.00359389038634322	0.00225225225225225	INS
0.00480769230769231	0.43018018018018	INS
0.630727762803235	0.675675675675676	DEL
0.318508535489668	0.281531531531532	INS
0.000518672199170124	0.0788288288288288	INS
0.000449236298292902	0.00225225225225225	DEL
0.0519406392694064	0.108108108108108	DEL
0.461814914645103	0.457207207207207	INS
0.428122192273136	0.441441441441441	INS
0.106469002695418	0.0540540540540541	INS
0.819856244384546	0.806306306306306	DEL
0.53863432165319	0.601351351351351	DEL
0.00224820143884892	0.0225225225225225	DEL
0.0269541778975741	0.0112612612612613	DEL
0.25696316262354	0.211711711711712	DEL
0.0152740341419587	0.0045045045045045	INS
0.0114345114345114	0.531531531531532	DEL
0.0880503144654088	0.0405405405405405	INS
0.00157894736842105	0.112612612612613	DEL
0.0498652291105121	0.941441441441441	DEL
0.0542857142857143	0.268018018018018	DEL
0.00134770889487871	0.0315315315315315	DEL
0.185983827493261	0.261261261261261	INS
0.0489667565139263	0.0653153153153153	INS
0.37466307277628	0.288288288288288	DEL
0.00764388489208633	0.0427927927927928	DEL
0.0148381294964029	0.00900900900900901	DEL
0.00134892086330935	0.018018018018018	DEL
0.00045045045045045	0.315315315315315	DEL
0.00489715964740451	0.00225225225225225	DEL
0.22596585804133	0.29954954954955	INS
0.00496389891696751	0.00675675675675676	DEL
0.0813117699910153	0.121621621621622	INS
0.000449640287769784	0.101351351351351	DEL
0.488319856244385	0.596846846846847	DEL
0.00626118067978533	0.599099099099099	DEL
0.00134770889487871	0.00225225225225225	DEL
0.0471590909090909	0.155405405405405	DEL
0.000449236298292902	0.00225225225225225	INS
0.0641025641025641	0.581081081081081	INS
0.518418688230009	0.623873873873874	DEL
0.0101156069364162	0.0315315315315315	DEL
0.115902964959569	0.279279279279279	INS
0.0655884995507637	0.0427927927927928	DEL
0.000452898550724638	0.0045045045045045	DEL
0.505344995140913	0.977477477477477	DEL
0.80952380952381	0.797297297297297	INS
0.349505840071878	0.326576576576577	DEL
0.0292553191489362	0.0990990990990991	DEL
0.142857142857143	0.150900900900901	INS
0.193171608265948	0.18018018018018	DEL
0.0711845102505695	0.18018018018018	DEL
0.0327942497753819	0.0472972972972973	DEL
0.0265049415992812	0.0157657657657658	INS
0.00448717948717949	0.209459459459459	DEL
0.101527403414196	0.132882882882883	DEL
0.136567834681042	0.123873873873874	INS
0.426325247079964	0.371621621621622	DEL
0.00221729490022173	0.394144144144144	INS
0.288409703504043	0.310810810810811	DEL
0.0188679245283019	0.0247747747747748	INS
0.749775381850854	0.777027027027027	INS
0.00317892824704814	0.00675675675675676	DEL
0.0444444444444444	0.252252252252252	DEL
0.00584007187780773	0.254504504504505	DEL
0.0112309074573226	0.0247747747747748	INS
0.018418688230009	0.0112612612612613	DEL
0.0449236298292902	0.018018018018018	DEL
0.161275831087152	0.184684684684685	DEL
0.000449236298292902	0.00675675675675676	INS
0.220125786163522	0.367117117117117	DEL
0.331536388140162	0.412162162162162	INS
0.742138364779874	0.594594594594595	INS
0.024	0.0788288288288288	INS
0.604222821203953	0.632882882882883	INS
0.000501504513540622	0.18018018018018	INS
0.00314465408805031	0.00900900900900901	DEL
0.0673854447439353	0.141891891891892	INS
0.0970350404312668	0.0878378378378378	INS
0.00224618149146451	0.0225225225225225	INS
0.0117073170731707	0.0788288288288288	INS
0.0125786163522013	0.0337837837837838	DEL
0.171203438395415	0.599099099099099	INS
0.00224618149146451	0.00675675675675676	DEL
0.5759209344115	0.657657657657658	DEL
0.580862533692722	0.587837837837838	INS
0.00224618149146451	0.00225225225225225	DEL
0.391551071878941	0.851351351351351	DEL
0.000506072874493927	0.216216216216216	DEL
0.186102236421725	0.488738738738739	INS
0.157894736842105	0.608108108108108	DEL
0.0045045045045045	0.0045045045045045	DEL
0.00383351588170865	0.301801801801802	DEL
0.00271985494106981	0.018018018018018	DEL
0.000449236298292902	0.00225225225225225	INS
0.380503144654088	0.358108108108108	DEL
0.0407503234152652	0.243243243243243	INS
0.0624438454627134	0.045045045045045	DEL
0.00631768953068592	0.00225225225225225	DEL
0.00101317122593718	0.00225225225225225	DEL
0.00134770889487871	0.00225225225225225	INS
0.183288409703504	0.101351351351351	DEL
0.296753246753247	0.468468468468468	DEL
0.773584905660377	0.986486486486487	DEL
0.840970350404313	0.903153153153153	INS
0.000921658986175115	0.204954954954955	INS
0.940700808625337	0.943693693693694	INS
0.00134770889487871	0.00225225225225225	DEL
0.043525571273123	0.0788288288288288	DEL
0.00179694519317161	0.245495495495495	INS
0.32973944294699	0.259009009009009	INS
0.00104384133611691	0.137387387387387	DEL
0.321653189577718	0.00675675675675676	INS
0.457771787960467	0.898648648648649	DEL
0.000490677134445535	0.0225225225225225	DEL
0.000449236298292902	0.0337837837837838	DEL
0.206199460916442	0.378378378378378	INS
0.517520215633423	0.434684684684685	DEL
0.174752920035939	0.198198198198198	DEL
0.000915750915750916	0.00225225225225225	DEL
0.126684636118598	0.268018018018018	INS
0.0651392632524708	0.0112612612612613	DEL
0.000449236298292902	0.00225225225225225	INS
0.0203435804701627	0.0202702702702703	DEL
0.0163618864292589	0.0585585585585586	INS
0.00269541778975741	0.00225225225225225	DEL
0.271338724168913	0.252252252252252	DEL
0.00539083557951483	0.00225225225225225	INS
0.00673854447439353	0.0202702702702703	INS
0.00254452926208651	0.545045045045045	DEL
0.392183288409704	0.376126126126126	DEL
0.236747529200359	0.281531531531532	INS
0.542677448337826	0.653153153153153	DEL
0.0835579514824798	0.0720720720720721	INS
0.000486381322957198	0.00900900900900901	DEL
0.00406137184115523	0.0135135135135135	DEL
0.000449236298292902	0.00675675675675676	DEL
0.780323450134771	0.815315315315315	DEL
0.0813117699910153	0.045045045045045	INS
0.553908355795148	0.445945945945946	INS
0.0412054120541205	0.432432432432432	DEL
0.736298292902066	0.641891891891892	INS
0.526055705300988	0.470720720720721	DEL
0.765947888589398	0.70045045045045	INS
0.530548068283917	0.601351351351351	DEL
0.621293800539084	0.592342342342342	INS
0.000898472596585804	0.00225225225225225	DEL
0.695417789757412	0.788288288288288	DEL
0.00134770889487871	0.0833333333333333	INS
0.042827657378741	0.0788288288288288	INS
0.00898472596585804	0.0653153153153153	INS
0.0010482180293501	0.301801801801802	DEL
0.000499001996007984	0.148648648648649	INS
0.345013477088949	0.997747747747748	INS
0.0189189189189189	0.0653153153153153	DEL
0.0167753960857409	0.0765765765765766	INS
0.0454963235294118	0.0585585585585586	DEL
0.0357607282184655	1	INS
0.00134770889487871	0.00225225225225225	DEL
0.104222821203953	0.114864864864865	DEL
0.0653753026634383	0.191441441441441	INS
0.224618149146451	0.146396396396396	INS
0.00179694519317161	0.00225225225225225	DEL
0.000449236298292902	0.0315315315315315	DEL
0.151392632524708	0.202702702702703	DEL
0.00224618149146451	0.00225225225225225	INS
0.00202429149797571	0.128378378378378	DEL
0.000898472596585804	0.018018018018018	INS
0.00812274368231047	0.018018018018018	DEL
0.009000900090009	0.045045045045045	DEL
0.0652741514360313	0.283783783783784	DEL
0.152291105121294	0.202702702702703	INS
0.00135623869801085	0.0292792792792793	INS
0.00224618149146451	0.0382882882882883	DEL
0.686882300089847	0.502252252252252	INS
0.00134770889487871	0.0292792792792793	DEL
0.00140712945590994	0.0382882882882883	DEL
0.33288409703504	0.231981981981982	INS
0.929020664869721	0.984234234234234	INS
0.0238095238095238	0.0225225225225225	INS
0.000898472596585804	0.00225225225225225	DEL
0.000903342366757001	0.00225225225225225	DEL
0.0462713387241689	0.0292792792792793	INS
0.0745732255166217	0.0923423423423423	INS
0.544474393530997	0.511261261261261	INS
0.0125786163522013	0.0135135135135135	INS
0.0211706102117061	0.27027027027027	INS
0.707097933513028	0.675675675675676	INS
0.00648702594810379	0.00900900900900901	DEL
0.68104222821204	0.623873873873874	DEL
0.00048780487804878	0.0112612612612613	DEL
0.0678346810422282	0.0427927927927928	DEL
0.00887265135699374	0.177927927927928	INS
0.000484496124031008	0.018018018018018	DEL
0.0085431654676259	0.00900900900900901	DEL
0.258310871518419	0.209459459459459	DEL
0.000457456541628545	0.0247747747747748	INS
0.000449236298292902	0.0045045045045045	DEL
0.0287511230907457	0.0540540540540541	DEL
0.0561545372866128	0.0472972972972973	DEL
0.0876010781671159	0.150900900900901	INS
0.00205549845837616	0.38963963963964	INS
0.0103324348607367	0.027027027027027	INS
0.000462107208872458	0.00225225225225225	INS
0.343216531895777	0.484234234234234	INS
0.00134892086330935	0.00225225225225225	DEL
0.0762631077216397	0.117117117117117	INS
0.00763701707097934	0.00900900900900901	INS
0.515274034141959	0.596846846846847	DEL
5e-04	0.211711711711712	INS
0.0694597574421169	0.168918918918919	DEL
0.397574123989218	0.382882882882883	INS
0.000459136822773186	0.00900900900900901	DEL
0.00478468899521531	0.0202702702702703	DEL
0.00314748201438849	0.00900900900900901	DEL
0.000552486187845304	0.387387387387387	DEL
0.0827937095282146	0.0788288288288288	INS
0.0745732255166217	0.376126126126126	INS
0.115902964959569	0.245495495495495	INS
0.00912017167381974	0.328828828828829	INS
0.00269541778975741	0.0112612612612613	DEL
0.00584007187780773	0.0112612612612613	DEL
0.000485436893203883	0.0315315315315315	INS
0.0206935123042506	0.20045045045045	DEL
0.0157232704402516	0.0045045045045045	DEL
0.591194968553459	0.513513513513513	INS
0.01392632524708	0.0945945945945946	INS
0.65318957771788	0.648648648648649	DEL
0.119496855345912	0.0765765765765766	INS
0.505390835579515	0.443693693693694	INS
0.003125	0.0585585585585586	DEL
0.273135669362084	0.211711711711712	INS
0.327942497753819	0.0540540540540541	INS
0.00674460431654676	0.00225225225225225	DEL
0.00738688827331487	0.0112612612612613	INS
0.00894538606403013	0.0112612612612613	INS
0.00658513640639699	0.0157657657657658	DEL
0.00494159928122192	0.00225225225225225	DEL
0.71203953279425	0.995495495495496	DEL
0.46900269541779	0.565315315315315	DEL
0.0108108108108108	0.00900900900900901	DEL
0.737196765498652	0.864864864864865	DEL
0.883198562443845	0.858108108108108	INS
0.0345911949685535	0.0540540540540541	DEL
0.338724168912848	0.412162162162162	DEL
0.0407268170426065	0.207207207207207	INS
0.00628930817610063	0.00900900900900901	INS
0.0262449528936743	0.752252252252252	INS
0.00224618149146451	0.00225225225225225	DEL
0.0293132328308208	0.292792792792793	DEL
0.439802336028751	0.576576576576577	INS
0.00585365853658537	0.036036036036036	INS
0.285265049415993	0.403153153153153	DEL
0.00943396226415094	0.0900900900900901	INS
0.00186046511627907	0.18018018018018	DEL
0.00422705314009662	0.130630630630631	INS
0.80188679245283	0.727477477477477	INS
0.00134770889487871	0.00225225225225225	DEL
0.00134770889487871	0.0045045045045045	DEL
0.0925426774483378	0.132882882882883	DEL
0.000898472596585804	0.018018018018018	INS
0.004739336492891	0.0225225225225225	INS
0.00547445255474453	0.515765765765766	DEL
0.347708894878706	0.414414414414414	DEL
0.295148247978437	0.240990990990991	INS
0.0525606469002695	0.0720720720720721	INS
0.0471698113207547	0.0225225225225225	DEL
0.000449236298292902	0.0045045045045045	DEL
0.000569476082004556	0.77027027027027	DEL
0.366576819407008	0.243243243243243	INS
0.0858041329739443	0.0923423423423423	INS
0.00458295142071494	0.0135135135135135	INS
0.00134770889487871	0.189189189189189	INS
0.0154525386313466	0.0788288288288288	INS
0.0381850853548967	0.0630630630630631	DEL
0.045822102425876	0.0585585585585586	INS
0.0351668169522092	0.0675675675675676	DEL
0.00045004500450045	0.0045045045045045	DEL
0.616352201257862	0.484234234234234	INS
0.00452196382428941	0.220720720720721	DEL
0.0106382978723404	0.198198198198198	INS
0.00625601539942252	0.0405405405405405	DEL
0.251572327044025	0.324324324324324	DEL
0.0197663971248877	0.0337837837837838	DEL
0.000898472596585804	0.00225225225225225	DEL
0.000449236298292902	0.0630630630630631	DEL
0.00951847704367301	0.227477477477477	INS
0.00179694519317161	0.00900900900900901	INS
0.00381679389312977	0.166666666666667	INS
0.206648697214735	0.25	INS
0.0131995776135164	0.452702702702703	INS
0.0831087151841869	0.103603603603604	INS
0.0116801437556155	0.0225225225225225	INS
0.934411500449236	1	INS
0.00410583941605839	0.027027027027027	DEL
0.595238095238095	0.876126126126126	DEL
0.0628930817610063	0.119369369369369	DEL
0.0213636363636364	0.0382882882882883	INS
0.000931966449207828	0.0157657657657658	DEL
0.266846361185984	0.295045045045045	INS
0.0649913344887348	0.653153153153153	DEL
0.00673854447439353	0.0157657657657658	DEL
0.000481695568400771	0.844594594594595	INS
0.000931966449207828	0.00900900900900901	INS
0.335579514824798	0.209459459459459	INS
0.091644204851752	0.220720720720721	DEL
0.0171171171171171	0.00225225225225225	DEL
0.146900269541779	0.0202702702702703	INS
0.110062893081761	0.15990990990991	DEL
0.0620399579390116	0.27027027027027	DEL
0.00808625336927224	0.00225225225225225	INS
0.000902527075812274	0.00225225225225225	DEL
0.0107816711590297	0.00900900900900901	DEL
0.052158273381295	0.0653153153153153	DEL
0.0130278526504942	0.00225225225225225	INS
0.000449236298292902	0.00225225225225225	DEL
0.00763701707097934	0.00225225225225225	INS
0.100299401197605	0.027027027027027	INS
0.00810810810810811	0.0045045045045045	DEL
0.0131103074141049	0.0045045045045045	DEL
0.12125748502994	0.394144144144144	DEL
0.0131128848346636	0.0855855855855856	INS
0.180592991913747	0.252252252252252	INS
0.0112309074573226	0.0045045045045045	INS
0.0112309074573226	0.0292792792792793	INS
0.29874213836478	0.252252252252252	INS
0.0206648697214735	0.018018018018018	INS
0.618598382749326	0.513513513513513	INS
0.0672514619883041	0.0563063063063063	INS
0.00269541778975741	0.0045045045045045	DEL
0.550763701707098	0.977477477477477	DEL
0.133384146341463	0.653153153153153	DEL
0.0152740341419587	0.00225225225225225	INS
0.0858041329739443	0.0472972972972973	INS
0.697663971248877	0.731981981981982	DEL
0.195417789757412	0.182432432432432	DEL
0.0451770451770452	0.763513513513513	DEL
0.0543575920934411	0.0675675675675676	DEL
0.0615453728661276	0.0135135135135135	DEL
0.00149551345962114	0.759009009009009	DEL
0.000454132606721163	0.00675675675675676	DEL
0.193713450292398	0.281531531531532	DEL
0.00129032258064516	0.358108108108108	DEL
0.000898472596585804	0.00675675675675676	DEL
0.00179694519317161	0.00225225225225225	INS
0.0637915543575921	0.867117117117117	INS
1	0.986486486486487	INS
0.00899280575539568	0.00675675675675676	DEL
0.687780772686433	0.815315315315315	DEL
0.000461680517082179	0.0540540540540541	INS
0.000683060109289617	0.0315315315315315	DEL
0.00740740740740741	0.126126126126126	DEL
0.00269541778975741	0.00225225225225225	DEL
0.0242587601078167	0.00675675675675676	INS
0.0283018867924528	0.0743243243243243	INS
0.0107816711590297	0.00225225225225225	INS
0.017989417989418	0.783783783783784	INS
0.185983827493261	0.218468468468468	INS
0.460916442048518	0.396396396396396	DEL
0.00314465408805031	0.00900900900900901	DEL
0.00226039783001808	0.0202702702702703	DEL
0.388140161725067	0.416666666666667	DEL
0.526504941599281	0.941441441441441	DEL
0.000449236298292902	0.407657657657658	DEL
0.000486854917234664	0.189189189189189	DEL
0.500898472596586	0.425675675675676	INS
0.000449236298292902	0.00225225225225225	INS
0.0276162790697674	0.0540540540540541	DEL
0.0884995507637017	0.0585585585585586	DEL
0.0269541778975741	0.0247747747747748	INS
0.0804132973944295	0.0653153153153153	DEL
0.034136546184739	0.00225225225225225	DEL
0.00404676258992806	0.00225225225225225	INS
0.0934411500449236	0.0472972972972973	DEL
0.00988319856244385	0.018018018018018	INS
0.0121293800539084	0.0157657657657658	INS
0.00179694519317161	0.00675675675675676	DEL
0.00185701021355617	0.0202702702702703	DEL
0.00289855072463768	0.0292792792792793	DEL
0.00159404888416578	0.101351351351351	DEL
0.176202860858257	0.391891891891892	DEL
0.262803234501348	0.227477477477477	INS
0.0009000900090009	0.0045045045045045	DEL
0.0723270440251572	0.0878378378378378	DEL
0.185085354896676	0.0855855855855856	INS
0.0498084291187739	0.045045045045045	INS
0.414645103324349	0.441441441441441	INS
0.164420485175202	0.202702702702703	INS
0.00102040816326531	0.421171171171171	INS
0.00359389038634322	0.00225225225225225	INS
0.00596330275229358	0.00900900900900901	INS
0.000449236298292902	0.0045045045045045	INS
0.0664869721473495	0.036036036036036	INS
0.558400718778077	0.394144144144144	INS
0.383198562443845	0.222972972972973	INS
0.000454545454545455	0.0135135135135135	DEL
0.0193171608265948	0.00225225225225225	DEL
0.00399543378995434	0.177927927927928	DEL
0.000449236298292902	0.0225225225225225	DEL
0.30188679245283	0.461711711711712	INS
0.155435759209344	0.396396396396396	DEL
0.186882300089847	0.173423423423423	INS
0.00628930817610063	0.00675675675675676	DEL
0.585354896675651	0.576576576576577	DEL
0.00134770889487871	0.00225225225225225	DEL
0.334681042228212	0.391891891891892	INS
0.000984251968503937	0.0563063063063063	DEL
0.376695437731196	0.644144144144144	DEL
0.096136567834681	0.0878378378378378	DEL
0.24618149146451	0.662162162162162	INS
0.463730569948187	0.918918918918919	DEL
0.000467289719626168	0.0472972972972973	INS
0.000449236298292902	0.00900900900900901	INS
0.000449236298292902	0.608108108108108	INS
0.0135004821600771	0.00675675675675676	INS
0.415992812219227	0.448198198198198	DEL
0.0407838983050847	0.0945945945945946	DEL
0.000551876379690949	0.036036036036036	DEL
0.0561545372866128	0.0765765765765766	INS
0.0422282120395328	0.036036036036036	INS
0.0863526570048309	0.452702702702703	DEL
0.00190294957183635	0.668918918918919	INS
0.00232126276694522	0.481981981981982	DEL
0.302336028751123	0.292792792792793	INS
0.00898472596585804	0.00675675675675676	DEL
0.359389038634322	0.641891891891892	DEL
0.000449236298292902	0.00225225225225225	DEL
0.0328083989501312	0.993243243243243	INS
0.00628930817610063	0.036036036036036	DEL
0.349505840071878	0.11036036036036	DEL
0.468104222821204	0.52027027027027	DEL
0.0175438596491228	0.0585585585585586	INS
0.114457831325301	0.466216216216216	DEL
0.000548245614035088	0.0563063063063063	DEL
0.000449236298292902	0.00675675675675676	INS
0.0248267898383372	0.0990990990990991	DEL
0.00045662100456621	0.0157657657657658	DEL
0.264150943396226	0.324324324324324	DEL
0.000466417910447761	0.436936936936937	INS
0.717430368373765	0.722972972972973	INS
0.65633423180593	0.662162162162162	DEL
0.185983827493261	0.227477477477477	INS
0.358490566037736	0.153153153153153	DEL
0.0309973045822102	0.036036036036036	INS
0.000449236298292902	0.00225225225225225	INS
0.000449236298292902	0.0045045045045045	INS
0.000449236298292902	0.00225225225225225	INS
0.0490018148820327	0.130630630630631	DEL
0.112309074573226	0.0900900900900901	INS
0.00444225074037512	0.988738738738739	DEL
0.0188848920863309	0.0112612612612613	DEL
0.389038634321653	0.425675675675676	DEL
0.759658580413297	0.867117117117117	INS
0.0390835579514825	0.0157657657657658	INS
0.0350404312668464	0.027027027027027	INS
0.498652291105121	0.0157657657657658	INS
0.197663971248877	0.238738738738739	INS
0.0029126213592233	0.849099099099099	DEL
0.838274932614555	0.891891891891892	DEL
0.000449236298292902	0.412162162162162	INS
0.0723270440251572	0.0495495495495495	DEL
0.0218198700092851	0.0518018018018018	INS
0.0116801437556155	0.0045045045045045	DEL
0.00134770889487871	0.0045045045045045	INS
0.0496141124586549	0.162162162162162	DEL
0.202156334231806	0.256756756756757	INS
0.401617250673854	0.441441441441441	INS
0.618598382749326	0.738738738738739	DEL
0.735849056603774	0.867117117117117	DEL
0.0229936880072137	0.0427927927927928	DEL
0.0185414091470952	0.871621621621622	INS
0.0965372507869885	0.128378378378378	INS
0.000471698113207547	0.0540540540540541	INS
0.493261455525606	0.344594594594595	INS
0.289308176100629	0.288288288288288	DEL
0.345462713387242	0.963963963963964	INS
0.000487329434697856	0.00225225225225225	DEL
0.0627256317689531	0.0968468468468468	DEL
0.307726864330638	0.617117117117117	INS
0.0143755615453729	0.0225225225225225	DEL
0.00224618149146451	0.0585585585585586	DEL
0.000528541226215645	0.414414414414414	DEL
0.41644204851752	0.18018018018018	DEL
0.00628930817610063	0.0045045045045045	INS
0.00102880658436214	0.0630630630630631	DEL
0.939802336028751	0.961711711711712	INS
0.15633423180593	0.155405405405405	DEL
0.442497753818509	0.801801801801802	INS
0.0862533692722372	0.00675675675675676	INS
0.426774483378257	0.79954954954955	DEL
0.859838274932615	1	DEL
0.000460405156537753	0.182432432432432	DEL
0.860287511230907	0.349099099099099	DEL
0.000958772770853308	0.0225225225225225	DEL
0.354896675651393	0.277027027027027	INS
0.425876010781671	0.599099099099099	DEL
0.400718778077269	0.423423423423423	INS
0.000449236298292902	0.00225225225225225	DEL
0.00314465408805031	0.00225225225225225	DEL
0.248378728923476	0.396396396396396	DEL
0.000947867298578199	0.0157657657657658	DEL
0.430817610062893	0.434684684684685	DEL
0.000449236298292902	0.00900900900900901	INS
0.000643500643500643	0.441441441441441	DEL
0.000537056928034372	0.0157657657657658	DEL
0.22640306122449	0.394144144144144	INS
0.0300492610837438	0.0945945945945946	INS
0.0256064690026954	0.018018018018018	DEL
0.00224618149146451	0.0788288288288288	INS
0.30188679245283	0.346846846846847	INS
0.00732807215332582	0.0765765765765766	DEL
0.00252016129032258	0.182432432432432	INS
0.00763701707097934	0.018018018018018	DEL
0.00106269925611052	0.382882882882883	DEL
0.0045	0.0540540540540541	DEL
0.305929919137466	0.358108108108108	INS
0.000898472596585804	0.0225225225225225	DEL
0.00076219512195122	0.425675675675676	DEL
0.00224618149146451	0.045045045045045	INS
0.307277628032345	0.380630630630631	INS
0.0461608775137112	0.027027027027027	INS
0.00194552529182879	0.0810810810810811	DEL
0.490909090909091	0.713963963963964	INS
0.0651392632524708	0.0878378378378378	INS
0.669811320754717	0.779279279279279	DEL
0.125786163522013	0.112612612612613	INS
0.0390625	0.126126126126126	DEL
0.0107471852610031	0.826576576576577	INS
0.0985130111524164	0.997747747747748	DEL
0.0929919137466307	0.141891891891892	INS
0.231805929919137	0.22972972972973	INS
0.430817610062893	0.40990990990991	INS
0.0283018867924528	0.0045045045045045	INS
0.00325884543761639	0.0698198198198198	INS
0.581311769991015	0.524774774774775	INS
0.00176263219741481	0.554054054054054	INS
0.0457446808510638	0.0878378378378378	INS
0.00114678899082569	0.0945945945945946	DEL
0.274932614555256	0.220720720720721	INS
0.895777178796047	1	DEL
0.183348498635123	0.148648648648649	INS
0.18733153638814	0.148648648648649	INS
0.183145009416196	0.218468468468468	DEL
0.099740932642487	0.405405405405405	DEL
0.0205973223480947	0.128378378378378	INS
0.000449236298292902	0.00675675675675676	INS
0.00584007187780773	0.00225225225225225	INS
0.00134770889487871	0.0045045045045045	DEL
0.0107816711590297	0.00900900900900901	INS
0.0646306818181818	0.565315315315315	DEL
0.581761006289308	0.385135135135135	INS
0.00628930817610063	0.00225225225225225	INS
0.997304582210243	0.988738738738739	INS
0.67026055705301	0.603603603603604	INS
0.0656565656565657	0.997747747747748	INS
0.368351063829787	0.641891891891892	DEL
0.0408805031446541	0.0495495495495495	INS
0.669362084456424	0.623873873873874	DEL
0.0215633423180593	0.00225225225225225	DEL
0.0211141060197664	0.0112612612612613	DEL
0.0211141060197664	0.00225225225225225	DEL
0.889937106918239	0.925675675675676	INS
0.00404312668463612	0.00225225225225225	INS
[truncated: 15,092 more rows]
